# Supplementary material for: High-quality reference genome of Fasciola gigantica: Insights into the genomic signatures of transposon-mediated evolution and specific parasitic adaption in tropical regions
Source: PLoS Negl Trop Dis. 2021 Oct 5;15(10):e0009750. doi: 10.1371/journal.pntd.0009750 (PMC8519440; doi:10.1371/journal.pntd.0009750)
Supplement: S1 Table — (XLSX) [file pntd.0009750.s009.xlsx]

## Sheet: S1_Table
S1 Table Genome sequencing strategy for buffaloes
	Read type	Read length	Number of reads	Read length	Base coverage
DNA-seq	Illumina, paired-end	89506598420	604819856	2 X 150 bp	66.4X
DNA-seq	PacBio	122,352,397,667	8072490	15,156.7 bp average	90.8X
DNA-seq	HI-C	139967314500	466557715	2 X 100 bp	103.8X
