# Supplementary material for: High-quality reference genome of Fasciola gigantica: Insights into the genomic signatures of transposon-mediated evolution and specific parasitic adaption in tropical regions
Source: PLoS Negl Trop Dis. 2021 Oct 5;15(10):e0009750. doi: 10.1371/journal.pntd.0009750 (PMC8519440; doi:10.1371/journal.pntd.0009750)
Supplement: S2 Table — (XLSX) [file pntd.0009750.s010.xlsx]

## Sheet: S2_Table
S2 Table Summary of Fasciola gigantica genome assembly
	contig		chromosome leval scaffold
	pacbio		pacbio+Hi-C
Total Size(bp):	1347763066		1347966620
Total Number:	1022		10+24
Average(bp):	1318751		39646077
Median(bp):	148737		58400
	Size(bp)	Number	Size(bp)	Number
N00:	20797440	1	289324387	1
N50:	4892498	85	133015006	4
N60:	3819960	116	132876161	5
N70:	2800734	157	131906446	6
N80:	1933039	214	117753215	7
N90:	1074558	305	78024289	8
N100:	1331	1030	2519	34
