# Supplementary material for: High-quality reference genome of Fasciola gigantica: Insights into the genomic signatures of transposon-mediated evolution and specific parasitic adaption in tropical regions
Source: PLoS Negl Trop Dis. 2021 Oct 5;15(10):e0009750. doi: 10.1371/journal.pntd.0009750 (PMC8519440; doi:10.1371/journal.pntd.0009750)
Supplement: S3 Table — (XLSX) [file pntd.0009750.s011.xlsx]

## Sheet: S3_Table
S3 Table Summary of different assemblies in fasciola species
Organism name	Assembly accession	Update date	Sequencing method	Genome coverage (X)	Contig N50 (bp)	Scaffold N50 (bp)	Total sequence length (bp)	Number of scaffolds
Fasciola hepatica	GCA_000947175.1	2014-12-01	na	50	12161	204014	1275107963	20158
Fasciola hepatica	GCA_000824725.2	2015-01-16	na	50	11931	155290	1269308948	37554
Fasciola hepatica	GCA_900302435.1	2018-04-21	10X genomics	50	33509	1903231	1203652780	2816
Fasciola hepatica	GCA_002763495.2	2019-04-17	Illumina HiSeq	45	27292	161103	1138329001	23604
Fasciola gigantica	GCA_006461475.1	2019-06-25	Illumina HiSeq; PacBio RSII	47.5	27147	179164	1127753889	16040
Fasciola gigantica	GCA_002867515.3	2019-08-27	Illumina HiSeq	30	8066	128987	1036293543	40380
Fasciola gigantica	Our assembly	2021	Pabio Sequel II,HI-C	91	4892498	133015006	1347966620	10+24
