# Supplementary material for: High-quality reference genome of Fasciola gigantica: Insights into the genomic signatures of transposon-mediated evolution and specific parasitic adaption in tropical regions
Source: PLoS Negl Trop Dis. 2021 Oct 5;15(10):e0009750. doi: 10.1371/journal.pntd.0009750 (PMC8519440; doi:10.1371/journal.pntd.0009750)
Supplement: S4 Table — (XLSX) [file pntd.0009750.s012.xlsx]

## Sheet: S4_Table
S4 Table Summary of Hi-C assembly of chromosome length in Fasciola gigantica
	Fasciola gigantica chromosome length
chr1	289324387
chr2	176687562
chr3	159036041
chr4	132876161
chr5	131906446
chr6	133015006
chr7	117753215
chr8	78024289
chr9	77411466
chr10	51042814
