# Supplementary material for: High-quality reference genome of Fasciola gigantica: Insights into the genomic signatures of transposon-mediated evolution and specific parasitic adaption in tropical regions
Source: PLoS Negl Trop Dis. 2021 Oct 5;15(10):e0009750. doi: 10.1371/journal.pntd.0009750 (PMC8519440; doi:10.1371/journal.pntd.0009750)
Supplement: S5 Table — (XLSX) [file pntd.0009750.s013.xlsx]

## Sheet: S5_Table
S5 Table Assessment of the completeness and accuracy of genome
Method	Parameter	Value
Illumina Reads Mapping and Call SNPa	Coverage (%)	99.63
	Mapping rate (%)	99.86
	Ratio of heterozygous SNP	0.001911
	Ratio of homozygous SNPb	5.728e-06
QUASTb	N50	4892498
	Mapped (%)	99.73
	Properly paired (%)	95.38
	Coverage >= 1x (%)	99.97
	N's per 100 kbp	7.44
	Avg. coverage depth	184
	Coverage >= 1x (%)	99.97
	Coverage >= 5x (%)	99.89
	Coverage >= 10x (%)	99.85
	GC (%)	44.44
a Using bwa mapping illumina reads to reference genome and using samtools to call high quality SNP
b The rusult conducted in QUAST was by mapping the pacbio reads and illumina reads
