# Supplementary material for: High-quality reference genome of Fasciola gigantica: Insights into the genomic signatures of transposon-mediated evolution and specific parasitic adaption in tropical regions
Source: PLoS Negl Trop Dis. 2021 Oct 5;15(10):e0009750. doi: 10.1371/journal.pntd.0009750 (PMC8519440; doi:10.1371/journal.pntd.0009750)
Supplement: S6 Table — (XLSX) [file pntd.0009750.s014.xlsx]

## Sheet: S6_Table
S6 Table BUSCO assesment of genome
Software	Assembly version	Parameters
BUSCO	Our assembly Fasciola gigantica	-l eukaryota_odb9 -m transcriptome -c 5 --long -z	Complete BUSCOs (C)	0.904
			Complete and single-copy BUSCOs (S)	0.881
			Complete and duplicated BUSCOs (D)	0.023
			Fragmented BUSCOs (F)	0.056
			Missing BUSCOs (M)	0.04
		-l eukaryota_odb9 -m genome -c 5 --long -z	Complete BUSCOs (C)	0.831
			Complete and single-copy BUSCOs (S)	0.805
			Complete and duplicated BUSCOs (D)	0.026
			Fragmented BUSCOs (F)	0.069
			Missing BUSCOs (M)	0.1
	GCA_002763495.2 Fasciola hepatica	-l eukaryota_odb9 -m transcriptome -c 5 --long -z	Complete BUSCOs (C)	0.75
			Complete and single-copy BUSCOs (S)	0.733
			Complete and duplicated BUSCOs (D)	0.017
			Fragmented BUSCOs (F)	0.135
			Missing BUSCOs (M)	0.115
		-l eukaryota_odb9 -m genome -c 5 --long -z	Complete BUSCOs (C)	0.726
			Complete and single-copy BUSCOs (S)	0.719
			Complete and duplicated BUSCOs (D)	0.007
			Fragmented BUSCOs (F)	0.102
			Missing BUSCOs (M)	0.172
	GCA_006461475.1 Fasciola gigantica	-l eukaryota_odb9 -m transcriptome -c 5 --long -z	Complete BUSCOs (C)	0.795
			Complete and single-copy BUSCOs (S)	0.772
			Complete and duplicated BUSCOs (D)	0.023
			Fragmented BUSCOs (F)	0.129
			Missing BUSCOs (M)	0.076
		-l eukaryota_odb9 -m genome -c 5 --long -z	Complete BUSCOs (C)	0.729
			Complete and single-copy BUSCOs (S)	0.716
			Complete and duplicated BUSCOs (D)	0.013
			Fragmented BUSCOs (F)	0.069
			Missing BUSCOs (M)	0.202
