# Supplementary material for: High-quality reference genome of Fasciola gigantica: Insights into the genomic signatures of transposon-mediated evolution and specific parasitic adaption in tropical regions
Source: PLoS Negl Trop Dis. 2021 Oct 5;15(10):e0009750. doi: 10.1371/journal.pntd.0009750 (PMC8519440; doi:10.1371/journal.pntd.0009750)
Supplement: S7 Table — (XLSX) [file pntd.0009750.s015.xlsx]

## Sheet: S7_Table
S7 Table Number of genes with functional classification by various methods
	Fasciola gigantica (12,503)
Category	Number	Percent (%)
Swissprot (blastp e<10-4)	8155	0.652243
Swissprot	12320	0.985364
KEGG	5353	0.428137
KEGG PATHWAY	2475	0.197952
InterPro	8645	0.691434
GO	7892	0.631209
Total	12320	0.985364
Unannotated	519	0.04151
