# Supplementary material for: High-quality reference genome of Fasciola gigantica: Insights into the genomic signatures of transposon-mediated evolution and specific parasitic adaption in tropical regions
Source: PLoS Negl Trop Dis. 2021 Oct 5;15(10):e0009750. doi: 10.1371/journal.pntd.0009750 (PMC8519440; doi:10.1371/journal.pntd.0009750)
Supplement: S8 Table — (XLSX) [file pntd.0009750.s016.xlsx]

## Sheet: S8_Table
S8 Table Transposable element content of Fasciola gigantica genome
Class	Sub-class	Number	Length	Proportion of the genome
DNA	CMC-EnSpm	18191	11903163	0.00883111
DNA	TcMar-Tc1	26512	9873925	0.00732559
DNA	TcMar-ISRm11	12531	5221566	0.00387395
DNA	MULE-MuDR	7275	3457433	0.00256511
DNA	TcMar-Tc2	12537	3034165	0.00225109
DNA	TcMar-Pogo	7829	2721650	0.00201923
DNA	MULE	2759	1846932	0.00137026
DNA	hAT-Ac	3281	1191177	0.00088375
DNA	MULE-NOF	3232	804687	0.000597008
DNA	PiggyBac	1321	491527	0.00036467
DNA	Kolobok-T2	1374	397672	0.000295038
LINE	CR1	234490	225066789	0.16698
LINE	RTE-BovB	230261	123473748	0.0916068
LINE	Penelope	88965	35623941	0.0264299
LINE	Rex-Babar	15393	9284699	0.00688844
LINE	CR1-Zenon	11384	7933052	0.00588563
LINE	R1-LOA	5094	1454927	0.00107943
LINE	L2	2980	1426163	0.00105809
LTR	Pao	139505	143732442	0.106637
LTR	Gypsy	166650	131429087	0.0975089
LTR	Unknown	71340	18587221	0.0137901
LTR	Copia	3910	1224913	0.000908779
LTR	ERVK	1053	500692	0.00037147
SINE	tRNA	12680	2384590	0.00176916
SINE	tRNA-Deu	5905	1518217	0.00112638
SINE	tRNA-R2	4288	587013	0.000435513
SINE	ID	4061	528133	0.000391829
SINE	tRNA-V-L2	4174	517653	0.000384053
Satellite		47348	16528340	0.0122626
Simple_repeat		145110	15088006	0.011194
Total		1894777	945021307	0.7011
