# Supplementary material for: High-quality reference genome of Fasciola gigantica: Insights into the genomic signatures of transposon-mediated evolution and specific parasitic adaption in tropical regions
Source: PLoS Negl Trop Dis. 2021 Oct 5;15(10):e0009750. doi: 10.1371/journal.pntd.0009750 (PMC8519440; doi:10.1371/journal.pntd.0009750)
Supplement: S9 Table — (XLSX) [file pntd.0009750.s017.xlsx]

## Sheet: S9_Table
S9 Table The list of genes with more than 10kb LINEs insertion between 41 Ma and 62 Ma
Gene id	Gene symbol	Insertion length (bp)	Description
gig3503_mRNA1	CKAP5	14381	Cytoskeleton-associated protein 5
gig4609_mRNA1	PPP1CB	17030	Serine/threonine-protein phosphatase PP1-beta catalytic subunit
gig15_mRNA1	NMD3	17050	60S ribosomal export protein NMD3
gig9864_mRNA4	PPP2R1A	10232	Serine/threonine-protein phosphatase 2A 65 kDa regulatory subunit A alpha isoform
gig47_mRNA1	MPDZ	25383	Multiple PDZ domain protein
gig69_mRNA1	RASSF1	13223	Ras association domain-containing protein 1
gig74_mRNA1	FCHO2	22198	F-BAR domain only protein 2
gig3704_mRNA2	DVL3	15622	Segment polarity protein dishevelled homolog DVL-3
gig82_mRNA1	PLD2	10854	Phospholipase D2
gig88_mRNA2	RNF150	10169	RING finger protein 150
gig86_mRNA4	KATNA1	11939	Katanin p60 ATPase-containing subunit A1
gig140_mRNA2	INTS1	23167	Integrator complex subunit 1
gig137_mRNA1	NAA25	10960	N-alpha-acetyltransferase 25, NatB auxiliary subunit
gig165_mRNA1	HIP1R	13945	Huntingtin-interacting protein 1-related protein
gig11550_mRNA1	RAD54L2	13257	Helicase ARIP4
gig147_mRNA1	ABLIM3	12107	Actin-binding LIM protein 3
gig197_mRNA2	LACTB	11090	Serine beta-lactamase-like protein LACTB, mitochondrial
gig176_mRNA2	GALNT13	18004	Polypeptide N-acetylgalactosaminyltransferase 13
gig169_mRNA1	PCNT	27688	Pericentrin
gig204_mRNA3	MPP2	15984	MAGUK p55 subfamily member 2
gig187_mRNA2	EPB41L2	12767	Band 4.1-like protein 2
gig234_mRNA1	PRKG1	10247	cGMP-dependent protein kinase 1
gig239_mRNA3	TUB	19890	Tubby protein homolog
gig238_mRNA2	ITSN1	27344	Intersectin-1
gig226_mRNA1	KLHL18	20825	Kelch-like protein 18
gig249_mRNA1	GCNA	10884	Acidic repeat-containing protein
gig268_mRNA1	CLPTM1L	10039	Cleft lip and palate transmembrane protein 1-like protein
gig262_mRNA1	TTLL8	19325	Protein monoglycylase TTLL8
gig259_mRNA1	STIM1	12781	Stromal interaction molecule 1
gig302_mRNA1	BMS1	11978	Ribosome biogenesis protein BMS1 homolog
gig296_mRNA1	GYS1	11179	Glycogen [starch] synthase, muscle
gig336_mRNA2	KLHL17	13479	Kelch-like protein 17
gig359_mRNA1	SRBD1	16695	S1 RNA-binding domain-containing protein 1
gig382_mRNA3	EME1	12760	Crossover junction endonuclease EME1
gig389_mRNA1	ME1	11863	NADP-dependent malic enzyme
gig347_mRNA1	SEC24C	14579	Protein transport protein Sec24C
gig386_mRNA1	ECHS1	13282	Enoyl-CoA hydratase, mitochondrial
gig367_mRNA1	BPTF	12035	Nucleosome-remodeling factor subunit BPTF
gig373_mRNA1	PFKP	17568	ATP-dependent 6-phosphofructokinase, platelet type
gig8433_mRNA1	MTSS1	22828	Protein MTSS 1
gig390_mRNA1	MAN2A1	13658	Alpha-mannosidase 2
gig385_mRNA2	SLC17A5	11910	Sialin
gig411_mRNA1	BIRC6	22770	Baculoviral IAP repeat-containing protein 6
gig416_mRNA1	TPP2	16190	Tripeptidyl-peptidase 2
gig451_mRNA3	TECPR2	18302	Tectonin beta-propeller repeat-containing protein 2
gig520_mRNA1	ECPAS	13387	Proteasome adapter and scaffold protein ECM29
gig533_mRNA3	ARHGAP44	13185	Rho GTPase-activating protein 44
gig532_mRNA8	MAN1A2	20682	Mannosyl-oligosaccharide 1,2-alpha-mannosidase IB
gig558_mRNA1	LEMD3	17813	Inner nuclear membrane protein Man1
gig5685_mRNA2	YY1	12252	Transcriptional repressor protein YY1
gig9595_mRNA1	MARK2	21789	Serine/threonine-protein kinase MARK2
gig583_mRNA1	RHOB	13221	Rho-related GTP-binding protein RhoB
gig592_mRNA4	BRCA2	12350	Breast cancer type 2 susceptibility protein
gig590_mRNA1	NAA15	12806	N-alpha-acetyltransferase 15, NatA auxiliary subunit
gig636_mRNA2	ELAVL2	20757	ELAV-like protein 2
gig625_mRNA1	EXOC3	11486	Exocyst complex component 3
gig627_mRNA1	EXOC2	10590	Exocyst complex component 2
gig639_mRNA1	LLGL2	11873	LLGL scribble cell polarity complex component 2
gig650_mRNA3	SESN1	12465	Sestrin-1
gig658_mRNA1	CHD5	10983	Chromodomain-helicase-DNA-binding protein 5
gig647_mRNA1	TENM2	10754	Teneurin-2
gig669_mRNA1	MIB1	12674	E3 ubiquitin-protein ligase MIB1
gig764_mRNA1	WDR26	15911	WD repeat-containing protein 26
gig764_mRNA1	WDR26	14511	WD repeat-containing protein 26
gig726_mRNA2	PARL	11777	Presenilins-associated rhomboid-like protein, mitochondrial
gig748_mRNA1	LYST	23911	Lysosomal-trafficking regulator
gig770_mRNA1	ARL6IP1	10433	ADP-ribosylation factor-like protein 6-interacting protein 1
gig783_mRNA3	MICAL3	18137	[F-actin]-monooxygenase MICAL3
gig773_mRNA1	NUP188	10545	Nucleoporin NUP188 homolog
gig827_mRNA1	VPS8	16229	Vacuolar protein sorting-associated protein 8 homolog
gig819_mRNA1	SPHK1	13886	Sphingosine kinase 1
gig828_mRNA1	SVOPL	13279	Putative transporter SVOPL
gig842_mRNA1	COQ9	10288	Ubiquinone biosynthesis protein COQ9, mitochondrial
gig824_mRNA1	ARFGEF3	13901	Brefeldin A-inhibited guanine nucleotide-exchange protein 3
gig850_mRNA1	FRRS1	10968	Ferric-chelate reductase 1
gig848_mRNA1	RIC1	22661	RAB6A-GEF complex partner protein 1
gig816_mRNA2	MROH1	21033	Maestro heat-like repeat-containing protein family member 1
gig802_mRNA1	AIFM1	15298	Apoptosis-inducing factor 1, mitochondrial
gig5052_mRNA1	ABCB1	36440	ATP-dependent translocase ABCB1
gig905_mRNA1	GCLC	13508	Glutamate--cysteine ligase catalytic subunit
gig925_mRNA1	SNX6	12229	Sorting nexin-6
gig935_mRNA1	ASH1L	20723	Histone-lysine N-methyltransferase ASH1L
gig928_mRNA1	ARHGAP23	22629	Rho GTPase-activating protein 23
gig950_mRNA1	MBTPS1	15372	Membrane-bound transcription factor site-1 protease
gig954_mRNA1	DHX33	16243	ATP-dependent RNA helicase DHX33
gig965_mRNA1	DCAF8	13801	DDB1- and CUL4-associated factor 8
gig980_mRNA1	SOWAHC	18318	Ankyrin repeat domain-containing protein SOWAHC
gig981_mRNA1	ADGB	10736	Androglobin
gig984_mRNA1	CUL5	15381	Cullin-5
gig992_mRNA1	CAPN9	12363	Calpain-9
gig1011_mRNA1	INO80	10932	Chromatin-remodeling ATPase INO80
gig1022_mRNA1	RYR2	22750	Ryanodine receptor 2
gig1017_mRNA1	GOLGA2	21692	Golgin subfamily A member 2
gig995_mRNA1	NAPRT	14268	Nicotinate phosphoribosyltransferase
gig1039_mRNA2	STX1B	11528	Syntaxin-1B
gig1071_mRNA2	OXSM	15181	3-oxoacyl-[acyl-carrier-protein] synthase, mitochondrial
gig3513_mRNA3	LASP1	10806	LIM and SH3 domain protein 1
gig1149_mRNA2	ACAP2	13186	Arf-GAP with coiled-coil, ANK repeat and PH domain-containing protein 2
gig1134_mRNA3	DOCK1	26053	Dedicator of cytokinesis protein 1
gig1150_mRNA1	BRSK2	25267	Serine/threonine-protein kinase BRSK2
gig1208_mRNA5	ARHGAP21	17832	Rho GTPase-activating protein 21
gig1207_mRNA1	SLC20A1	14676	Sodium-dependent phosphate transporter 1
gig1213_mRNA1	ARCN1	12655	Coatomer subunit delta
gig1217_mRNA2	CCDC47	13339	Coiled-coil domain-containing protein 47
gig1210_mRNA1	FER	18272	Tyrosine-protein kinase Fer
gig1270_mRNA1	GLMP	10562	Glycosylated lysosomal membrane protein
gig1275_mRNA1	KDM1A	16170	Lysine-specific histone demethylase 1A
gig1349_mRNA1	MMAA	12054	Methylmalonic aciduria type A protein, mitochondrial
gig1319_mRNA1	COPB1	12618	Coatomer subunit beta
gig1334_mRNA1	TRIP11	11547	Thyroid receptor-interacting protein 11
gig1355_mRNA4	TRAFD1	13287	TRAF-type zinc finger domain-containing protein 1
gig1350_mRNA2	MINDY1	10523	Ubiquitin carboxyl-terminal hydrolase MINDY-1
gig1324_mRNA1	GGT7	10011	Glutathione hydrolase 7
gig1345_mRNA1	EHD1	13106	EH domain-containing protein 1
gig3670_mRNA1	LNX2	18727	Ligand of Numb protein X 2
gig1296_mRNA1	LMLN	11679	Leishmanolysin-like peptidase
gig1295_mRNA1	ARHGAP35	17613	Rho GTPase-activating protein 35
gig1329_mRNA1	MTOR	18441	Serine/threonine-protein kinase mTOR
gig9595_mRNA1	MARK2	13374	Serine/threonine-protein kinase MARK2
gig1398_mRNA2	GCC2	13742	GRIP and coiled-coil domain-containing protein 2
gig1397_mRNA1	SMAP1	16768	Stromal membrane-associated protein 1
gig1399_mRNA1	KDM4B	12879	Lysine-specific demethylase 4B
gig4597_mRNA2	PAK1	20307	Serine/threonine-protein kinase PAK 1
gig1470_mRNA2	TIMM50	12691	Mitochondrial import inner membrane translocase subunit TIM50
gig1429_mRNA1	GOSR1	12332	Golgi SNAP receptor complex member 1
gig1434_mRNA1	STK25	11310	Serine/threonine-protein kinase 25
gig1439_mRNA1	AARS2	15621	Alanine--tRNA ligase, mitochondrial
gig1464_mRNA1	FARP2	14668	FERM, ARHGEF and pleckstrin domain-containing protein 2
gig1463_mRNA1	VPS33B	16733	Vacuolar protein sorting-associated protein 33B
gig1488_mRNA2	DDX1	13191	ATP-dependent RNA helicase DDX1
gig1498_mRNA1	BRWD1	16807	Bromodomain and WD repeat-containing protein 1
gig4147_mRNA1	KY	19878	Kyphoscoliosis peptidase
gig1530_mRNA2	SLC5A6	22192	Sodium-dependent multivitamin transporter
gig1564_mRNA1	DNAAF2	18347	Protein kintoun
gig1578_mRNA1	PDCD11	10515	Protein RRP5 homolog
gig1609_mRNA1	RTTN	17750	Rotatin
gig1592_mRNA1	NUP88	20675	Nuclear pore complex protein Nup88
gig1631_mRNA1	PRELID1	10573	PRELI domain-containing protein 1, mitochondrial
gig1675_mRNA1	TRIT1	13763	tRNA dimethylallyltransferase
gig1656_mRNA1	CCNY	10512	Cyclin-Y
gig1669_mRNA1	UNC13B	13310	Protein unc-13 homolog B
gig1702_mRNA1	FAT1	12534	Protocadherin Fat 1
gig1735_mRNA1	MIOS	28587	GATOR complex protein MIOS
gig1766_mRNA1	SLC39A14	10318	Zinc transporter ZIP14
gig1787_mRNA1	ANKRD12	15247	Ankyrin repeat domain-containing protein 12
gig1764_mRNA1	MAGI1	16542	Membrane-associated guanylate kinase, WW and PDZ domain-containing protein 1
gig1804_mRNA1	TRMT1	19442	tRNA (guanine(26)-N(2))-dimethyltransferase
gig1780_mRNA1	CNOT10	14146	CCR4-NOT transcription complex subunit 10
gig1854_mRNA1	UXS1	15430	UDP-glucuronic acid decarboxylase 1
gig1836_mRNA1	NPR2	11948	Atrial natriuretic peptide receptor 2
gig1869_mRNA1	APLP1	13024	Amyloid-like protein 1
gig1832_mRNA2	MACF1	13808	Microtubule-actin cross-linking factor 1, isoforms 1/2/3/5
gig1891_mRNA1	PACSIN2	17124	Protein kinase C and casein kinase substrate in neurons protein 2
gig1917_mRNA1	BAP1	13661	Ubiquitin carboxyl-terminal hydrolase BAP1
gig1904_mRNA1	SLC37A4	12215	Glucose-6-phosphate exchanger SLC37A4
gig1938_mRNA1	VPS41	12198	Vacuolar protein sorting-associated protein 41 homolog
gig1927_mRNA2	ALDH9A1	16866	4-trimethylaminobutyraldehyde dehydrogenase
gig1999_mRNA1	RALGAPA1	19302	Ral GTPase-activating protein subunit alpha-1
gig1985_mRNA1	UPF2	13170	Regulator of nonsense transcripts 2
gig1965_mRNA4	C2CD5	17325	C2 domain-containing protein 5
gig1950_mRNA1	SMPD4	12778	Sphingomyelin phosphodiesterase 4
gig2010_mRNA1	SYNJ1	15676	Synaptojanin-1
gig1954_mRNA1	ARPP19	10119	cAMP-regulated phosphoprotein 19
gig2012_mRNA4	TRAK1	10955	Trafficking kinesin-binding protein 1
gig2036_mRNA1	CEP152	13305	Centrosomal protein of 152 kDa
gig2034_mRNA1	RASA1	11610	Ras GTPase-activating protein 1
gig2082_mRNA1	RAB5A	10465	Ras-related protein Rab-5A
gig2046_mRNA1	DYM	11120	Dymeclin
gig2065_mRNA1	PIP5K1A	20303	Phosphatidylinositol 4-phosphate 5-kinase type-1 alpha
gig2074_mRNA1	RETREG3	13005	Reticulophagy regulator 3
gig2061_mRNA1	CDON	22540	Cell adhesion molecule-related/down-regulated by oncogenes
gig2132_mRNA1	WDR7	15446	WD repeat-containing protein 7
gig2122_mRNA2	PCYT2	22730	Ethanolamine-phosphate cytidylyltransferase
gig2247_mRNA1	SCNN1G	11937	Amiloride-sensitive sodium channel subunit gamma
gig2301_mRNA2	APBA1	23546	Amyloid-beta A4 precursor protein-binding family A member 1
gig2335_mRNA2	DDI1	11208	Protein DDI1 homolog 1
gig2299_mRNA1	PCNX1	22879	Pecanex-like protein 1
gig2270_mRNA1	ACSS2	16468	Acetyl-coenzyme A synthetase, cytoplasmic
gig2261_mRNA1	INTS2	13155	Integrator complex subunit 2
gig2242_mRNA1	NF1	20937	Neurofibromin
gig2254_mRNA1	SNX13	11120	Sorting nexin-13
gig2233_mRNA1	ADAM17	15434	Disintegrin and metalloproteinase domain-containing protein 17
gig2327_mRNA1	CDK16	12089	Cyclin-dependent kinase 16
gig2365_mRNA1	DYNC1H1	10907	Cytoplasmic dynein 1 heavy chain 1
gig2351_mRNA1	IARS1	15166	Isoleucine--tRNA ligase, cytoplasmic
gig2374_mRNA2	KYAT3	19865	Kynurenine--oxoglutarate transaminase 3
gig2355_mRNA4	EHBP1	13297	EH domain-binding protein 1
gig2419_mRNA1	GNAQ	11340	Guanine nucleotide-binding protein G(q) subunit alpha
gig2417_mRNA1	ADCY1	14299	Adenylate cyclase type 1
gig2420_mRNA1	CTNNB1	11253	Catenin beta-1
gig2438_mRNA1	CTDSP1	12779	Carboxy-terminal domain RNA polymerase II polypeptide A small phosphatase 1
gig2446_mRNA1	FLCN	12529	Folliculin
gig2448_mRNA1	STRN	27957	Striatin
gig2460_mRNA2	EPRS1	11438	Bifunctional glutamate/proline--tRNA ligase
gig2467_mRNA1	CPOX	19604	Oxygen-dependent coproporphyrinogen-III oxidase, mitochondrial
gig2454_mRNA2	SEPSECS	12270	O-phosphoseryl-tRNA(Sec) selenium transferase
gig2484_mRNA2	AP1B1	13141	AP-1 complex subunit beta-1
gig2478_mRNA1	AGO3	23466	Protein argonaute-3
gig10717_mRNA2	CHL1	11023	Neural cell adhesion molecule L1-like protein
gig2553_mRNA1	COQ10B	15018	Coenzyme Q-binding protein COQ10 homolog B, mitochondrial
gig2532_mRNA3	EXT1	12942	Exostosin-1
gig2538_mRNA1	PCSK6	11553	Proprotein convertase subtilisin/kexin type 6
gig2554_mRNA1	ERGIC3	10181	Endoplasmic reticulum-Golgi intermediate compartment protein 3
gig2561_mRNA1	PITPNM1	17762	Membrane-associated phosphatidylinositol transfer protein 1
gig2597_mRNA1	CENPJ	14111	Centromere protein J
gig2590_mRNA1	MORN5	10999	MORN repeat-containing protein 5
gig2615_mRNA1	ATP13A3	11552	Probable cation-transporting ATPase 13A3
gig2593_mRNA1	WARS2	10742	Tryptophan--tRNA ligase, mitochondrial
gig2589_mRNA3	DHPS	11690	Deoxyhypusine synthase
gig2608_mRNA3	RBKS	11615	Ribokinase
gig2599_mRNA1	DHX34	15480	Probable ATP-dependent RNA helicase DHX34
gig2626_mRNA1	UBR4	22264	E3 ubiquitin-protein ligase UBR4
gig2667_mRNA1	SERAC1	17745	Protein SERAC1
gig2661_mRNA1	TRMT2A	10915	tRNA (uracil-5-)-methyltransferase homolog A
gig2648_mRNA1	FRMD5	24565	FERM domain-containing protein 5
gig2700_mRNA1	PMS2	21592	Mismatch repair endonuclease PMS2
gig2715_mRNA1	UNC50	10019	Protein unc-50 homolog
gig2882_mRNA2	CPT1A	14076	Carnitine O-palmitoyltransferase 1, liver isoform
gig2731_mRNA2	IST1	13493	IST1 homolog
gig2904_mRNA2	LRRC40	21321	Leucine-rich repeat-containing protein 40
gig2733_mRNA3	RB1CC1	22002	RB1-inducible coiled-coil protein 1
gig2887_mRNA1	TUBB	10011	Tubulin beta chain
gig2764_mRNA2	RAPGEF2	15508	Rap guanine nucleotide exchange factor 2
gig2785_mRNA1	ANK2	18590	Ankyrin-2
gig2880_mRNA1	TCF7L2	14875	Transcription factor 7-like 2
gig2833_mRNA1	ASPSCR1	17306	Tether containing UBX domain for GLUT4
gig2834_mRNA1	KIAA0100	35133	Protein KIAA0100
gig2746_mRNA3	EPN2	10404	Epsin-2
gig2772_mRNA2	ARHGAP20	16495	Rho GTPase-activating protein 20
gig2763_mRNA1	SEC63	15460	Translocation protein SEC63 homolog
gig2720_mRNA2	PARP1	15360	Poly [ADP-ribose] polymerase 1
gig2890_mRNA2	SACM1L	19148	Phosphatidylinositide phosphatase SAC1
gig5652_mRNA1	NRDC	22931	Nardilysin
gig2850_mRNA1	ASCC3	16868	Activating signal cointegrator 1 complex subunit 3
gig2863_mRNA1	RARS2	12172	Probable arginine--tRNA ligase, mitochondrial
gig2868_mRNA1	CDC37	11914	Hsp90 co-chaperone Cdc37
gig2916_mRNA2	NEURL2	11292	Neuralized-like protein 2
gig9586_mRNA1	PRKAB2	11013	5'-AMP-activated protein kinase subunit beta-2
gig2929_mRNA5	PLEKHG1	10771	Pleckstrin homology domain-containing family G member 1
gig2964_mRNA1	GRB2	10617	Growth factor receptor-bound protein 2
gig9501_mRNA3	ATP2B3	10042	Plasma membrane calcium-transporting ATPase 3
gig3028_mRNA1	CUL2	24297	Cullin-2
gig3020_mRNA2	EEA1	19074	Early endosome antigen 1
gig2999_mRNA2	THOP1	11739	Thimet oligopeptidase
gig10984_mRNA2	SHOC2	25031	Leucine-rich repeat protein SHOC-2
gig3005_mRNA1	ATP8A2	16237	Phospholipid-transporting ATPase IB
gig3088_mRNA1	OSBPL10	17444	Oxysterol-binding protein-related protein 10
gig3041_mRNA1	PAFAH1B1	17336	Platelet-activating factor acetylhydrolase IB subunit alpha
gig3110_mRNA1	TBC1D9B	10647	TBC1 domain family member 9B
gig3069_mRNA1	DGCR8	14622	Microprocessor complex subunit DGCR8
gig3033_mRNA1	SBNO1	10001	Protein strawberry notch homolog 1
gig3036_mRNA1	DEPDC5	18717	GATOR complex protein DEPDC5
gig3183_mRNA1	MRPS17	10299	28S ribosomal protein S17, mitochondrial
gig3137_mRNA2	VPS50	22270	Syndetin
gig3166_mRNA2	PPP6R2	25591	Serine/threonine-protein phosphatase 6 regulatory subunit 2
gig3169_mRNA1	SNX14	16657	Sorting nexin-14
gig3163_mRNA1	GGA1	30202	ADP-ribosylation factor-binding protein GGA1
gig3233_mRNA1	POLK	10309	DNA polymerase kappa
gig3219_mRNA1	RILPL1	13666	RILP-like protein 1
gig3203_mRNA1	PELO	10530	Protein pelota homolog
gig3240_mRNA4	IDE	37653	Insulin-degrading enzyme
gig3227_mRNA1	HCFC1	13969	Host cell factor 1
gig3221_mRNA1	STARD10	10570	START domain-containing protein 10
gig3209_mRNA1	OSBP2	18404	Oxysterol-binding protein 2
gig3214_mRNA1	MAPKBP1	16130	Mitogen-activated protein kinase-binding protein 1
gig3222_mRNA2	PSEN2	65599	Presenilin-2
gig3239_mRNA1	NOL6	15039	Nucleolar protein 6
gig3362_mRNA2	DNAH8	11815	Dynein heavy chain 8, axonemal
gig3365_mRNA1	ARPC1A	11087	Actin-related protein 2/3 complex subunit 1A
gig3288_mRNA1	SMC2	12021	Structural maintenance of chromosomes protein 2
gig3394_mRNA1	UBE2O	22503	(E3-independent) E2 ubiquitin-conjugating enzyme
gig3281_mRNA1	GALK2	12724	N-acetylgalactosamine kinase
gig3324_mRNA1	ALDH3B1	19885	Aldehyde dehydrogenase family 3 member B1
gig3397_mRNA2	HBS1L	19289	HBS1-like protein
gig3296_mRNA1	EPB41L3	13023	Band 4.1-like protein 3
gig3273_mRNA1	KDM8	20232	Bifunctional peptidase and arginyl-hydroxylase JMJD5
gig3373_mRNA1	PRKAR1A	12204	cAMP-dependent protein kinase type I-alpha regulatory subunit
gig3414_mRNA1	PRKAG1	13944	5'-AMP-activated protein kinase subunit gamma-1
gig3424_mRNA2	DLC1	11776	Rho GTPase-activating protein 7
gig3420_mRNA2	SUZ12	11878	Polycomb protein SUZ12
gig3440_mRNA1	UNK	14027	RING finger protein unkempt homolog
gig3460_mRNA1	PRIMPOL	10884	DNA-directed primase/polymerase protein
gig3455_mRNA1	SCAP	15771	Sterol regulatory element-binding protein cleavage-activating protein
gig3471_mRNA1	SUN2	15917	SUN domain-containing protein 2
gig3488_mRNA1	TEKT4	16506	Tektin-4
gig3484_mRNA1	PAN2	13663	PAN2-PAN3 deadenylation complex catalytic subunit PAN2
gig3491_mRNA1	RTEL1	16055	Regulator of telomere elongation helicase 1
gig10139_mRNA2	ANK3	24191	Ankyrin-3
gig3510_mRNA2	SLC25A30	10895	Kidney mitochondrial carrier protein 1
gig3503_mRNA1	CKAP5	15159	Cytoskeleton-associated protein 5
gig3504_mRNA2	SLC44A2	17467	Choline transporter-like protein 2
gig3513_mRNA3	LASP1	10306	LIM and SH3 domain protein 1
gig11800_mRNA1	HECTD1	11049	E3 ubiquitin-protein ligase HECTD1
gig3537_mRNA1	MAPKAPK2	10452	MAP kinase-activated protein kinase 2
gig3574_mRNA1	TLDC2	16278	TLD domain-containing protein 2
gig3572_mRNA1	GPD2	17129	Glycerol-3-phosphate dehydrogenase, mitochondrial
gig3660_mRNA2	LCMT1	54397	Leucine carboxyl methyltransferase 1
gig3626_mRNA1	ADD1	10324	Alpha-adducin
gig3635_mRNA1	FRMD7	25572	FERM domain-containing protein 7
gig3648_mRNA1	RBM26	11913	RNA-binding protein 26
gig3643_mRNA1	CFAP54	15140	Cilia- and flagella-associated protein 54
gig3629_mRNA1	SLC46A3	11524	Solute carrier family 46 member 3
gig7553_mRNA1	DENND1A	11249	DENN domain-containing protein 1A
gig3621_mRNA1	GPR108	15344	Protein GPR108
gig3670_mRNA1	LNX2	15303	Ligand of Numb protein X 2
gig3673_mRNA1	GPCPD1	13900	Glycerophosphocholine phosphodiesterase GPCPD1
gig3702_mRNA1	NXF1	10315	Nuclear RNA export factor 1
gig3704_mRNA2	DVL3	17607	Segment polarity protein dishevelled homolog DVL-3
gig3721_mRNA2	BTBD7	11102	BTB/POZ domain-containing protein 7
gig3709_mRNA2	PACS1	20602	Phosphofurin acidic cluster sorting protein 1
gig3727_mRNA3	UNC80	14964	Protein unc-80 homolog
gig3722_mRNA1	UBE2N	12110	Ubiquitin-conjugating enzyme E2 N
gig3737_mRNA1	EIF2D	11806	Eukaryotic translation initiation factor 2D
gig3716_mRNA1	DZANK1	11694	Double zinc ribbon and ankyrin repeat-containing protein 1
gig3753_mRNA1	NSD1	12350	Histone-lysine N-methyltransferase, H3 lysine-36 specific
gig6745_mRNA1	COQ2	19043	4-hydroxybenzoate polyprenyltransferase, mitochondrial
gig6745_mRNA1	COQ2	19043	4-hydroxybenzoate polyprenyltransferase, mitochondrial
gig9596_mRNA1	TNK2	15236	Activated CDC42 kinase 1
gig5818_mRNA1	DCTN1	10724	Dynactin subunit 1
gig3830_mRNA2	UGCG	13295	Ceramide glucosyltransferase
gig3786_mRNA2	PHKA2	18073	Phosphorylase b kinase regulatory subunit alpha, liver isoform
gig3810_mRNA2	EXOC4	14454	Exocyst complex component 4
gig3840_mRNA1	TBC1D24	10794	TBC1 domain family member 24
gig3760_mRNA1	CTU1	15524	Cytoplasmic tRNA 2-thiolation protein 1
gig3838_mRNA1	RHBDF1	10316	Inactive rhomboid protein 1
gig3768_mRNA3	GAB2	13661	GRB2-associated-binding protein 2
gig3848_mRNA1	FRYL	25282	Protein furry homolog-like
gig3902_mRNA1	CLPTM1	13263	Cleft lip and palate transmembrane protein 1
gig3918_mRNA1	OPA1	10707	Dynamin-like 120 kDa protein, mitochondrial
gig3950_mRNA1	BSG	12830	Basigin
gig4002_mRNA1	TFG	14735	Protein TFG
gig4000_mRNA4	DYNC1I2	17618	Cytoplasmic dynein 1 intermediate chain 2
gig3986_mRNA1	TRIM37	18043	E3 ubiquitin-protein ligase TRIM37
gig4017_mRNA1	ARID2	10206	AT-rich interactive domain-containing protein 2
gig4054_mRNA1	USP2	11439	Ubiquitin carboxyl-terminal hydrolase 2
gig4059_mRNA1	CKMT2	16373	Creatine kinase S-type, mitochondrial
gig4049_mRNA1	LEO1	14456	RNA polymerase-associated protein LEO1
gig4025_mRNA1	HYOU1	17578	Hypoxia up-regulated protein 1
gig4063_mRNA1	HMCN2	11208	Hemicentin-2
gig4052_mRNA1	FKBP8	17075	Peptidyl-prolyl cis-trans isomerase FKBP8
gig4050_mRNA1	YTHDC2	23169	3'-5' RNA helicase YTHDC2
gig4046_mRNA1	ZNF682	25485	Zinc finger protein 682
gig4039_mRNA1	SLC25A32	10347	Mitochondrial folate transporter/carrier
gig4040_mRNA2	CDK10	10682	Cyclin-dependent kinase 10
gig4043_mRNA1	SIK2	28612	Serine/threonine-protein kinase SIK2
gig4023_mRNA1	SLC30A5	17166	Zinc transporter 5
gig4072_mRNA1	SMO	16184	Smoothened homolog
gig4083_mRNA1	SPPL2B	15883	Signal peptide peptidase-like 2B
gig4088_mRNA1	APC	21728	Adenomatous polyposis coli protein
gig4111_mRNA1	PLXNA2	16065	Plexin-A2
gig4154_mRNA1	ALDH4A1	10879	Delta-1-pyrroline-5-carboxylate dehydrogenase, mitochondrial
gig4147_mRNA1	KY	16650	Kyphoscoliosis peptidase
gig4138_mRNA1	RAD50	17967	DNA repair protein RAD50
gig4153_mRNA1	ABCB8	18074	Mitochondrial potassium channel ATP-binding subunit
gig4178_mRNA1	AMFR	23359	E3 ubiquitin-protein ligase AMFR
gig4170_mRNA1	PDIA3	49980	Protein disulfide-isomerase A3
gig4174_mRNA2	RRP8	12640	Ribosomal RNA-processing protein 8
gig11082_mRNA1	FNBP1L	14395	Formin-binding protein 1-like
gig4242_mRNA2	PLPP1	12109	Phospholipid phosphatase 1
gig4222_mRNA1	FAM172A	14797	Cotranscriptional regulator FAM172A
gig4246_mRNA1	SASS6	10828	Spindle assembly abnormal protein 6 homolog
gig4255_mRNA1	FAAH	16120	Fatty-acid amide hydrolase 1
gig4245_mRNA1	WWP1	18521	NEDD4-like E3 ubiquitin-protein ligase WWP1
gig4264_mRNA2	VAV2	14953	Guanine nucleotide exchange factor VAV2
gig4286_mRNA1	POLR3E	13764	DNA-directed RNA polymerase III subunit RPC5
gig4308_mRNA1	FNTB	15114	Protein farnesyltransferase subunit beta
gig4278_mRNA1	ACSL5	15678	Long-chain-fatty-acid--CoA ligase 5
gig4291_mRNA3	ZYG11B	16496	Protein zyg-11 homolog B
gig4311_mRNA1	IPPK	11226	Inositol-pentakisphosphate 2-kinase
gig4325_mRNA1	PSMD11	23691	26S proteasome non-ATPase regulatory subunit 11
gig4344_mRNA1	ROCK2	14365	Rho-associated protein kinase 2
gig4364_mRNA1	KAT6B	11267	Histone acetyltransferase KAT6B
gig4399_mRNA2	SLC9A6	13649	Sodium/hydrogen exchanger 6
gig4494_mRNA1	PHTF2	17447	Putative homeodomain transcription factor 2
gig4492_mRNA1	CASD1	13247	N-acetylneuraminate 9-O-acetyltransferase
gig4497_mRNA1	KIF5B	13748	Kinesin-1 heavy chain
gig4490_mRNA1	HIVEP1	11493	Zinc finger protein 40
gig4506_mRNA1	PRKAG2	15164	5'-AMP-activated protein kinase subunit gamma-2
gig4439_mRNA1	BRD9	10990	Bromodomain-containing protein 9
gig4438_mRNA1	MLLT6	13873	Protein AF-17
gig4537_mRNA2	DAGLA	12560	Sn1-specific diacylglycerol lipase alpha
gig4573_mRNA1	BBS1	13959	Bardet-Biedl syndrome 1 protein
gig4628_mRNA1	MRPL4	13109	39S ribosomal protein L4, mitochondrial
gig4626_mRNA1	TBCB	10349	Tubulin-folding cofactor B
gig4583_mRNA1	COG7	12097	Conserved oligomeric Golgi complex subunit 7
gig4647_mRNA1	ZNF541	23893	Zinc finger protein 541
gig4605_mRNA2	PRCC	10620	Proline-rich protein PRCC
gig4641_mRNA1	DCUN1D1	14912	DCN1-like protein 1
gig4609_mRNA1	PPP1CB	17288	Serine/threonine-protein phosphatase PP1-beta catalytic subunit
gig4589_mRNA2	ARPC2	13739	Actin-related protein 2/3 complex subunit 2
gig4627_mRNA1	RFC1	11357	Replication factor C subunit 1
gig4616_mRNA2	TOGARAM2	12377	TOG array regulator of axonemal microtubules protein 2
gig4666_mRNA2	DNAH3	25264	Dynein heavy chain 3, axonemal
gig4665_mRNA1	NELFB	10297	Negative elongation factor B
gig4658_mRNA1	CEP170	21839	Centrosomal protein of 170 kDa
gig4715_mRNA1	TCP11L1	12669	T-complex protein 11-like protein 1
gig4704_mRNA1	EIF4H	10545	Eukaryotic translation initiation factor 4H
gig4682_mRNA1	NAA60	12111	N-alpha-acetyltransferase 60
gig4738_mRNA1	DGKZ	12993	Diacylglycerol kinase zeta
gig4696_mRNA1	CSNK1D	13341	Casein kinase I isoform delta
gig4683_mRNA1	BTAF1	14896	TATA-binding protein-associated factor 172
gig4733_mRNA1	INPP5B	16700	Type II inositol 1,4,5-trisphosphate 5-phosphatase
gig4730_mRNA1	KIF2A	15042	Kinesin-like protein KIF2A
gig4741_mRNA1	EIF1AX	11148	Eukaryotic translation initiation factor 1A, X-chromosomal
gig4735_mRNA2	ERN1	10946	Serine/threonine-protein kinase/endoribonuclease IRE1
gig4813_mRNA1	SIRT2	11888	NAD-dependent protein deacetylase sirtuin-2
gig4810_mRNA1	PLAA	10452	Phospholipase A-2-activating protein
gig4766_mRNA1	GPT2	10533	Alanine aminotransferase 2
gig4837_mRNA2	COG4	13740	Conserved oligomeric Golgi complex subunit 4
gig4839_mRNA1	ATR	24856	Serine/threonine-protein kinase ATR
gig4859_mRNA2	TFEB	11646	Transcription factor EB
gig4866_mRNA1	UBE3B	19842	Ubiquitin-protein ligase E3B
gig4873_mRNA1	FEM1C	10353	Protein fem-1 homolog C
gig4879_mRNA2	FBP2	19109	Fructose-1,6-bisphosphatase isozyme 2
gig4880_mRNA1	NEDD4L	23180	E3 ubiquitin-protein ligase NEDD4-like
gig4896_mRNA1	SLC12A9	16303	Solute carrier family 12 member 9
gig4901_mRNA1	HEXB	17414	Beta-hexosaminidase subunit beta
gig4906_mRNA1	EIF3E	11690	Eukaryotic translation initiation factor 3 subunit E
gig4923_mRNA1	DYRK1A	12354	Dual specificity tyrosine-phosphorylation-regulated kinase 1A
gig4931_mRNA1	TPD52	11111	Tumor protein D52
gig5116_mRNA1	MORC2	10722	ATPase MORC2
gig5004_mRNA1	FHAD1	10341	Forkhead-associated domain-containing protein 1
gig5083_mRNA1	VPS13C	12000	Vacuolar protein sorting-associated protein 13C
gig5026_mRNA1	WDR4	14974	tRNA (guanine-N(7)-)-methyltransferase non-catalytic subunit WDR4
gig4992_mRNA1	AQR	13023	RNA helicase aquarius
gig5071_mRNA1	PIGN	12361	GPI ethanolamine phosphate transferase 1
gig5040_mRNA1	PIGK	11398	GPI-anchor transamidase
gig5011_mRNA1	SMG6	13601	Telomerase-binding protein EST1A
gig5087_mRNA2	USP4	13210	Ubiquitin carboxyl-terminal hydrolase 4
gig11467_mRNA1	GIGYF2	13287	GRB10-interacting GYF protein 2
gig5037_mRNA1	ACTR2	10596	Actin-related protein 2
gig5150_mRNA2	NSD3	12405	Histone-lysine N-methyltransferase NSD3
gig5131_mRNA1	UBE2K	10294	Ubiquitin-conjugating enzyme E2 K
gig4973_mRNA1	NUMB	13253	Protein numb homolog
gig5130_mRNA1	PCDH7	14285	Protocadherin-7
gig5016_mRNA2	ADCY9	16492	Adenylate cyclase type 9
gig5052_mRNA1	ABCB1	10816	ATP-dependent translocase ABCB1
gig5193_mRNA1	RCL1	12612	RNA 3'-terminal phosphate cyclase-like protein
gig5222_mRNA1	YIPF1	19066	Protein YIPF1
gig5235_mRNA1	RHOU	10688	Rho-related GTP-binding protein RhoU
gig5234_mRNA1	MDM1	14057	Nuclear protein MDM1
gig5211_mRNA1	MMS22L	21523	Protein MMS22-like
gig5164_mRNA2	ZSWIM8	17631	Zinc finger SWIM domain-containing protein 8
gig5224_mRNA1	PPP1R37	12621	Protein phosphatase 1 regulatory subunit 37
gig5201_mRNA1	PDE5A	17659	cGMP-specific 3',5'-cyclic phosphodiesterase
gig5178_mRNA1	WWOX	10629	WW domain-containing oxidoreductase
gig5197_mRNA1	SGSM3	16108	Small G protein signaling modulator 3
gig5244_mRNA1	GNA13	10925	Guanine nucleotide-binding protein subunit alpha-13
gig5243_mRNA1	SKIV2L	22807	Helicase SKI2W
gig5256_mRNA3	PRUNE1	15088	Exopolyphosphatase PRUNE1
gig5260_mRNA3	DIP2C	16724	Disco-interacting protein 2 homolog C
gig5266_mRNA1	TOP3A	18450	DNA topoisomerase 3-alpha
gig5269_mRNA1	GPSM2	13423	G-protein-signaling modulator 2
gig11813_mRNA2	NOVA1	16212	RNA-binding protein Nova-1
gig7373_mRNA1	PARD3	11202	Partitioning defective 3 homolog
gig5286_mRNA1	PSIP1	17849	PC4 and SFRS1-interacting protein
gig5366_mRNA1	MRC1	11465	Macrophage mannose receptor 1
gig5376_mRNA1	MED23	10117	Mediator of RNA polymerase II transcription subunit 23
gig5352_mRNA4	ADCK5	10620	Uncharacterized aarF domain-containing protein kinase 5
gig5329_mRNA1	TCEA1	12807	Transcription elongation factor A protein 1
gig5355_mRNA1	ANKRD28	13209	Serine/threonine-protein phosphatase 6 regulatory ankyrin repeat subunit A
gig5328_mRNA1	ATP2C1	11197	Calcium-transporting ATPase type 2C member 1
gig5331_mRNA1	RICTOR	21479	Rapamycin-insensitive companion of mTOR
gig5361_mRNA2	LIG1	11441	DNA ligase 1
gig5359_mRNA2	GPD1L	13437	Glycerol-3-phosphate dehydrogenase 1-like protein
gig5421_mRNA2	CERT1	12184	Ceramide transfer protein
gig5460_mRNA1	SNRNP200	17911	U5 small nuclear ribonucleoprotein 200 kDa helicase
gig5457_mRNA1	BCKDK	17487	[3-methyl-2-oxobutanoate dehydrogenase [lipoamide]] kinase, mitochondrial
gig5428_mRNA1	LMBR1L	11053	Protein LMBR1L
gig5442_mRNA1	TMEM131	13430	Transmembrane protein 131
gig5445_mRNA1	PPP2R2D	12393	Serine/threonine-protein phosphatase 2A 55 kDa regulatory subunit B delta isoform
gig5471_mRNA1	MCM3AP	10354	Germinal-center associated nuclear protein
gig5474_mRNA1	DCAF1	11617	DDB1- and CUL4-associated factor 1
gig5521_mRNA1	NGLY1	11444	Peptide-N(4)-(N-acetyl-beta-glucosaminyl)asparagine amidase
gig5525_mRNA1	GTF2H2	17207	General transcription factor IIH subunit 2
gig5540_mRNA1	ACLY	11970	ATP-citrate synthase
gig5549_mRNA1	TADA2B	10073	Transcriptional adapter 2-beta
gig5579_mRNA1	PPP1R9A	14076	Neurabin-1
gig5601_mRNA1	ZNF41	10378	Zinc finger protein 41
gig5589_mRNA1	LRRK1	15269	Leucine-rich repeat serine/threonine-protein kinase 1
gig5583_mRNA1	NPLOC4	13911	Nuclear protein localization protein 4 homolog
gig5605_mRNA1	RALGPS2	15656	Ras-specific guanine nucleotide-releasing factor RalGPS2
gig5614_mRNA3	ENAH	13548	Protein enabled homolog
gig5637_mRNA1	TTK	12307	Dual specificity protein kinase TTK
gig5652_mRNA1	NRDC	10101	Nardilysin
gig5656_mRNA4	PRDM14	10022	PR domain zinc finger protein 14
gig8916_mRNA1	LARGE2	12393	LARGE xylosyl- and glucuronyltransferase 2
gig5685_mRNA2	YY1	11951	Transcriptional repressor protein YY1
gig5678_mRNA1	TTC12	32084	Tetratricopeptide repeat protein 12
gig5739_mRNA1	PPP2R3C	10932	Serine/threonine-protein phosphatase 2A regulatory subunit B'' subunit gamma
gig5725_mRNA1	CNTRL	17772	Centriolin
gig5711_mRNA1	NNT	11610	NAD(P) transhydrogenase, mitochondrial
gig5722_mRNA1	LONP1	13243	Lon protease homolog, mitochondrial
gig5718_mRNA3	GSK3B	17400	Glycogen synthase kinase-3 beta
gig5773_mRNA3	EFL1	13191	Elongation factor-like GTPase 1
gig5786_mRNA3	PDHB	10368	Pyruvate dehydrogenase E1 component subunit beta, mitochondrial
gig7500_mRNA1	LRWD1	13065	Leucine-rich repeat and WD repeat-containing protein 1
gig5794_mRNA1	RCCD1	10575	RCC1 domain-containing protein 1
gig5806_mRNA1	PDK2	18589	[Pyruvate dehydrogenase (acetyl-transferring)] kinase isozyme 2, mitochondrial
gig5815_mRNA1	CALU	10365	Calumenin
gig5857_mRNA1	KIAA1109	12476	Transmembrane protein KIAA1109
gig5849_mRNA1	RAP2B	10805	Ras-related protein Rap-2b
gig5798_mRNA1	PHKG1	10271	Phosphorylase b kinase gamma catalytic chain, skeletal muscle/heart isoform
gig5854_mRNA1	NOP14	10203	Nucleolar protein 14
gig5838_mRNA3	DNM1	22449	Dynamin-1
gig5810_mRNA3	EEF2K	10527	Eukaryotic elongation factor 2 kinase
gig5812_mRNA2	CHD3	14215	Chromodomain-helicase-DNA-binding protein 3
gig5809_mRNA1	PHKB	18134	Phosphorylase b kinase regulatory subunit beta
gig5873_mRNA1	XPO5	10988	Exportin-5
gig5869_mRNA1	FIBP	10525	Acidic fibroblast growth factor intracellular-binding protein
gig5905_mRNA1	CLPX	18347	ATP-dependent Clp protease ATP-binding subunit clpX-like, mitochondrial
gig5895_mRNA1	SSH2	12181	Protein phosphatase Slingshot homolog 2
gig5899_mRNA1	TMEM41B	10979	Transmembrane protein 41B
gig5887_mRNA1	KCMF1	11089	E3 ubiquitin-protein ligase KCMF1
gig5894_mRNA1	MYO18A	26839	Unconventional myosin-XVIIIa
gig5882_mRNA2	DSTYK	15223	Dual serine/threonine and tyrosine protein kinase
gig5922_mRNA1	DENND5B	17945	DENN domain-containing protein 5B
gig5919_mRNA1	PICK1	17271	PRKCA-binding protein
gig5931_mRNA1	CDC45	11757	Cell division control protein 45 homolog
gig5936_mRNA1	TNKS	12547	Poly [ADP-ribose] polymerase tankyrase-1
gig5977_mRNA1	TRAPPC8	10900	Trafficking protein particle complex subunit 8
gig6009_mRNA1	GRK2	16420	Beta-adrenergic receptor kinase 1
gig6022_mRNA3	BDP1	17469	Transcription factor TFIIIB component B'' homolog
gig6013_mRNA1	SLBP	10935	Histone RNA hairpin-binding protein
gig6000_mRNA2	ARRB1	30057	Beta-arrestin-1
gig6033_mRNA1	PHLPP1	11248	PH domain leucine-rich repeat-containing protein phosphatase 1
gig9864_mRNA4	PPP2R1A	18768	Serine/threonine-protein phosphatase 2A 65 kDa regulatory subunit A alpha isoform
gig6066_mRNA1	ACACA	18432	Acetyl-CoA carboxylase 1
gig6123_mRNA1	TRIM3	15724	Tripartite motif-containing protein 3
gig6110_mRNA1	MLH1	17005	DNA mismatch repair protein Mlh1
gig7108_mRNA1	EIF2AK4	14299	eIF-2-alpha kinase GCN2
gig6119_mRNA4	RP2	13106	Protein XRP2
gig6088_mRNA1	RALGAPB	35280	Ral GTPase-activating protein subunit beta
gig6140_mRNA1	ZDHHC17	12281	Palmitoyltransferase ZDHHC17
gig6147_mRNA1	CWF19L2	11995	CWF19-like protein 2
gig6143_mRNA1	MRPL38	12895	39S ribosomal protein L38, mitochondrial
gig6158_mRNA1	ATE1	15778	Arginyl-tRNA--protein transferase 1
gig6189_mRNA1	USP16	11298	Ubiquitin carboxyl-terminal hydrolase 16
gig6159_mRNA1	TCF7L1	18131	Transcription factor 7-like 1
gig6179_mRNA2	ETFA	15078	Electron transfer flavoprotein subunit alpha, mitochondrial
gig6221_mRNA1	MYOF	14407	Myoferlin
gig6221_mRNA1	MYOF	14445	Myoferlin
gig6262_mRNA1	BUB1B	14076	Mitotic checkpoint serine/threonine-protein kinase BUB1 beta
gig6245_mRNA1	HTT	20074	Huntingtin
gig6239_mRNA3	EMC1	12343	ER membrane protein complex subunit 1
gig6245_mRNA1	HTT	10206	Huntingtin
gig6249_mRNA1	RIN3	12303	Ras and Rab interactor 3
gig6273_mRNA1	LCLAT1	15403	Lysocardiolipin acyltransferase 1
gig6272_mRNA1	STAG1	10583	Cohesin subunit SA-1
gig6292_mRNA3	SIRT5	11137	NAD-dependent protein deacylase sirtuin-5, mitochondrial
gig6278_mRNA1	TLK2	10817	Serine/threonine-protein kinase tousled-like 2
gig6864_mRNA1	MAPK3	11766	Mitogen-activated protein kinase 3
gig6303_mRNA5	AK6	11447	Adenylate kinase isoenzyme 6
gig6305_mRNA3	FIP1L1	13636	Pre-mRNA 3'-end-processing factor FIP1
gig6276_mRNA1	UTP6	10145	U3 small nucleolar RNA-associated protein 6 homolog
gig6301_mRNA1	LRRFIP2	18649	Leucine-rich repeat flightless-interacting protein 2
gig6346_mRNA1	ANAPC1	21699	Anaphase-promoting complex subunit 1
gig6416_mRNA1	GPATCH11	12458	G patch domain-containing protein 11
gig6355_mRNA3	RUBCN	19647	Run domain Beclin-1-interacting and cysteine-rich domain-containing protein
gig6343_mRNA1	PPEF1	11572	Serine/threonine-protein phosphatase with EF-hands 1
gig6384_mRNA3	CCDC149	13802	Coiled-coil domain-containing protein 149
gig6322_mRNA1	MSI1	17280	RNA-binding protein Musashi homolog 1
gig6375_mRNA1	TAF5	13850	Transcription initiation factor TFIID subunit 5
gig6417_mRNA4	TXNRD1	31628	Thioredoxin reductase 1, cytoplasmic
gig6428_mRNA1	DNTTIP1	16625	Deoxynucleotidyltransferase terminal-interacting protein 1
gig6421_mRNA1	GDPD1	16297	Lysophospholipase D GDPD1
gig6457_mRNA1	XPO7	21467	Exportin-7
gig6474_mRNA1	MAP3K9	10286	Mitogen-activated protein kinase kinase kinase 9
gig8985_mRNA1	TRIO	12875	Triple functional domain protein
gig6473_mRNA1	RAB3GAP1	12310	Rab3 GTPase-activating protein catalytic subunit
gig6482_mRNA1	NCAPG	11135	Condensin complex subunit 3
gig6475_mRNA1	UBE4B	16219	Ubiquitin conjugation factor E4 B
gig6510_mRNA1	MTMR9	13032	Myotubularin-related protein 9
gig6494_mRNA1	GLS	11197	Glutaminase kidney isoform, mitochondrial
gig6500_mRNA1	QKI	16618	Protein quaking
gig6544_mRNA1	GGPS1	10853	Geranylgeranyl pyrophosphate synthase
maker-ctg00535-pred_gff_transdecoder-gene-1.267-mRNA-1	TBCD	13798	Tubulin-specific chaperone D
gig6617_mRNA2	TRMT10C	11441	tRNA methyltransferase 10 homolog C
gig6618_mRNA3	DNAH6	18593	Dynein heavy chain 6, axonemal
gig6600_mRNA3	CILK1	13708	Serine/threonine-protein kinase ICK
gig6560_mRNA1	MTREX	12383	Exosome RNA helicase MTR4
gig6513_mRNA1	HMGCR	21883	3-hydroxy-3-methylglutaryl-coenzyme A reductase
gig6634_mRNA1	FAM135A	11609	Protein FAM135A
gig6539_mRNA1	ZFAND4	10721	AN1-type zinc finger protein 4
gig6580_mRNA1	TSG101	11960	Tumor susceptibility gene 101 protein
gig6587_mRNA1	JUN	12628	Transcription factor AP-1
gig6517_mRNA1	ELOF1	13328	Transcription elongation factor 1 homolog
gig6681_mRNA5	PREX1	11436	Phosphatidylinositol 3,4,5-trisphosphate-dependent Rac exchanger 1 protein
gig6647_mRNA2	XPR1	24798	Xenotropic and polytropic retrovirus receptor 1
gig12781_mRNA3	DNAH7	13392	Dynein heavy chain 7, axonemal
gig6684_mRNA1	PPP3CA	11568	Serine/threonine-protein phosphatase 2B catalytic subunit alpha isoform
gig6706_mRNA1	NFU1	17278	NFU1 iron-sulfur cluster scaffold homolog, mitochondrial
gig6716_mRNA1	TESK1	14950	Dual specificity testis-specific protein kinase 1
gig6750_mRNA2	NFASC	10852	Neurofascin
gig6760_mRNA2	SMAD4	10767	Mothers against decapentaplegic homolog 4
gig6766_mRNA1	CDPF1	10137	Cysteine-rich DPF motif domain-containing protein 1
gig6864_mRNA1	MAPK3	10413	Mitogen-activated protein kinase 3
gig6832_mRNA1	SYNE1	15433	Nesprin-1
gig6938_mRNA1	USP22	14355	Ubiquitin carboxyl-terminal hydrolase 22
gig6903_mRNA3	HGS	11474	Hepatocyte growth factor-regulated tyrosine kinase substrate
gig6927_mRNA1	ACO2	12199	Aconitate hydratase, mitochondrial
gig6880_mRNA1	NDST1	11944	Bifunctional heparan sulfate N-deacetylase/N-sulfotransferase 1
gig6930_mRNA4	MPV17L2	10071	Mpv17-like protein 2
gig6941_mRNA2	USP47	30475	Ubiquitin carboxyl-terminal hydrolase 47
gig6893_mRNA1	LPCAT1	12688	Lysophosphatidylcholine acyltransferase 1
gig6929_mRNA2	LIN54	12800	Protein lin-54 homolog
gig6949_mRNA1	HM13	13050	Minor histocompatibility antigen H13
gig6947_mRNA3	NDRG1	11535	Protein NDRG1
gig6942_mRNA1	TMEM181	11421	Transmembrane protein 181
gig6955_mRNA2	ARHGAP39	20423	Rho GTPase-activating protein 39
gig6966_mRNA1	PARD6A	10582	Partitioning defective 6 homolog alpha
gig7009_mRNA1	SPTLC2	14949	Serine palmitoyltransferase 2
gig7011_mRNA1	TNIK	10964	TRAF2 and NCK-interacting protein kinase
gig7013_mRNA1	USP6NL	36185	USP6 N-terminal-like protein
gig7029_mRNA1	TRPM7	17610	Transient receptor potential cation channel subfamily M member 7
gig7060_mRNA1	SPG7	21528	Paraplegin
gig7035_mRNA1	ATP9B	12716	Probable phospholipid-transporting ATPase IIB
gig7080_mRNA1	NDUFB9	10673	NADH dehydrogenase [ubiquinone] 1 beta subcomplex subunit 9
gig7087_mRNA1	TANGO6	18842	Transport and Golgi organization protein 6 homolog
gig7071_mRNA4	PTPRD	12118	Receptor-type tyrosine-protein phosphatase delta
gig7100_mRNA1	SLC25A11	15059	Mitochondrial 2-oxoglutarate/malate carrier protein
gig7108_mRNA1	EIF2AK4	22634	eIF-2-alpha kinase GCN2
gig7098_mRNA3	WDR24	19725	GATOR complex protein WDR24
gig7117_mRNA1	PIGU	16625	Phosphatidylinositol glycan anchor biosynthesis class U protein
gig7129_mRNA1	PICALM	15704	Phosphatidylinositol-binding clathrin assembly protein
gig7143_mRNA1	ANKFY1	17610	Rabankyrin-5
gig7158_mRNA1	HDAC10	14668	Polyamine deacetylase HDAC10
gig7148_mRNA1	N4BP2	14507	NEDD4-binding protein 2
gig7159_mRNA1	HDAC6	12676	Histone deacetylase 6
gig7150_mRNA4	SNX33	21107	Sorting nexin-33
gig7145_mRNA2	GIT2	16974	ARF GTPase-activating protein GIT2
gig7166_mRNA1	INSRR	12960	Insulin receptor-related protein
gig10227_mRNA1	POGZ	10726	Pogo transposable element with ZNF domain
gig7177_mRNA1	MCF2L2	11640	Probable guanine nucleotide exchange factor MCF2L2
gig7211_mRNA2	CXXC1	18010	CXXC-type zinc finger protein 1
gig7249_mRNA2	CPSF1	13297	Cleavage and polyadenylation specificity factor subunit 1
gig7231_mRNA2	KIF20A	19450	Kinesin-like protein KIF20A
gig7251_mRNA1	KIAA2013	21335	Uncharacterized protein KIAA2013
gig7192_mRNA1	STK38L	21117	Serine/threonine-protein kinase 38-like
gig7196_mRNA1	MON2	24749	Protein MON2 homolog
gig7204_mRNA1	RANBP2	10293	E3 SUMO-protein ligase RanBP2
gig11901_mRNA1	CADPS	10330	Calcium-dependent secretion activator 1
gig7233_mRNA2	DCAF13	12407	DDB1- and CUL4-associated factor 13
gig7335_mRNA1	PIK3R4	14151	Phosphoinositide 3-kinase regulatory subunit 4
gig7275_mRNA1	UBAP2L	10183	Ubiquitin-associated protein 2-like
gig7263_mRNA1	ZC3H8	11758	Zinc finger CCCH domain-containing protein 8
gig7269_mRNA1	EGR3	18213	Early growth response protein 3
gig7291_mRNA1	TUBGCP6	17546	Gamma-tubulin complex component 6
gig7338_mRNA1	STARD3	25902	StAR-related lipid transfer protein 3
gig7268_mRNA1	CDK5RAP3	13516	CDK5 regulatory subunit-associated protein 3
gig7314_mRNA1	DNAJC2	13123	DnaJ homolog subfamily C member 2
gig7350_mRNA1	TARS1	10631	Threonine--tRNA ligase 1, cytoplasmic
gig7351_mRNA4	SUCLA2	17312	Succinate--CoA ligase [ADP-forming] subunit beta, mitochondrial
gig7378_mRNA1	NEK1	10343	Serine/threonine-protein kinase Nek1
gig7388_mRNA2	FMNL2	13269	Formin-like protein 2
gig7359_mRNA1	ATP7A	10007	Copper-transporting ATPase 1
gig7379_mRNA1	POLD1	18475	DNA polymerase delta catalytic subunit
gig7373_mRNA1	PARD3	19966	Partitioning defective 3 homolog
gig7365_mRNA1	PPME1	10671	Protein phosphatase methylesterase 1
gig7419_mRNA2	FBXO28	10370	F-box only protein 28
gig7420_mRNA4	MADD	20193	MAP kinase-activating death domain protein
gig7496_mRNA1	SIN3A	12715	Paired amphipathic helix protein Sin3a
gig7500_mRNA1	LRWD1	10172	Leucine-rich repeat and WD repeat-containing protein 1
gig7561_mRNA1	ALG8	10862	Probable dolichyl pyrophosphate Glc1Man9GlcNAc2 alpha-1,3-glucosyltransferase
gig7560_mRNA2	MUS81	15949	Crossover junction endonuclease MUS81
gig7540_mRNA1	SAP30BP	10429	SAP30-binding protein
gig7602_mRNA1	SUPT6H	12163	Transcription elongation factor SPT6
gig7553_mRNA1	DENND1A	18674	DENN domain-containing protein 1A
gig7593_mRNA3	TTC7B	12519	Tetratricopeptide repeat protein 7B
gig7575_mRNA1	LARS2	11481	Probable leucine--tRNA ligase, mitochondrial
gig7551_mRNA1	SETD3	13954	Actin-histidine N-methyltransferase
gig7535_mRNA1	NLK	12591	Serine/threonine-protein kinase NLK
gig7646_mRNA2	UHRF1BP1L	37511	UHRF1-binding protein 1-like
gig7650_mRNA1	SUCO	19305	SUN domain-containing ossification factor
gig7656_mRNA1	ORC1	12218	Origin recognition complex subunit 1
gig7677_mRNA1	RAB3GAP2	15587	Rab3 GTPase-activating protein non-catalytic subunit
gig7675_mRNA1	TSPAN18	10022	Tetraspanin-18
gig7679_mRNA1	DDX3Y	11496	ATP-dependent RNA helicase DDX3Y
gig7669_mRNA2	SETDB1	22314	Histone-lysine N-methyltransferase SETDB1
gig7663_mRNA3	YARS2	11286	Tyrosine--tRNA ligase, mitochondrial
gig7693_mRNA1	PRPS1	18889	Ribose-phosphate pyrophosphokinase 1
gig7666_mRNA1	RPUSD4	19448	Mitochondrial RNA pseudouridine synthase RPUSD4
gig7661_mRNA2	SAMD4B	16858	Protein Smaug homolog 2
gig7706_mRNA1	PIAS1	14617	E3 SUMO-protein ligase PIAS1
gig7746_mRNA1	TBPL1	18378	TATA box-binding protein-like protein 1
gig7751_mRNA1	SEC16B	21089	Protein transport protein Sec16B
gig7769_mRNA1	WDR18	14104	WD repeat-containing protein 18
gig7762_mRNA4	PDE4C	12955	cAMP-specific 3',5'-cyclic phosphodiesterase 4C
gig7770_mRNA1	RANBP9	14661	Ran-binding protein 9
gig7763_mRNA1	MUSK	24313	Muscle, skeletal receptor tyrosine-protein kinase
gig7843_mRNA2	SLC1A6	18194	Excitatory amino acid transporter 4
gig7838_mRNA1	UBP1	20747	Upstream-binding protein 1
gig7809_mRNA1	NPHS1	11345	Nephrin
gig7800_mRNA1	CABIN1	10386	Calcineurin-binding protein cabin-1
gig7830_mRNA1	UBR3	30397	E3 ubiquitin-protein ligase UBR3
gig7807_mRNA2	PI4K2A	10580	Phosphatidylinositol 4-kinase type 2-alpha
gig7882_mRNA1	DYNC2H1	10279	Cytoplasmic dynein 2 heavy chain 1
gig7934_mRNA1	AACS	10967	Acetoacetyl-CoA synthetase
gig7937_mRNA1	ROCK1	14590	Rho-associated protein kinase 1
gig7941_mRNA1	MAP4K3	10932	Mitogen-activated protein kinase kinase kinase kinase 3
gig7961_mRNA7	ARHGEF11	15013	Rho guanine nucleotide exchange factor 11
gig7965_mRNA1	TUT7	12974	Terminal uridylyltransferase 7
gig10945_mRNA1	TLN1	30761	Talin-1
gig7982_mRNA1	NPEPL1	17023	Probable aminopeptidase NPEPL1
gig8019_mRNA1	MTF1	18832	Metal regulatory transcription factor 1
gig8018_mRNA2	ACTR6	11955	Actin-related protein 6
gig8052_mRNA1	PBX1	10280	Pre-B-cell leukemia transcription factor 1
gig8064_mRNA1	PTPN11	16061	Tyrosine-protein phosphatase non-receptor type 11
gig8077_mRNA1	POLRMT	19759	DNA-directed RNA polymerase, mitochondrial
gig8054_mRNA1	USP48	15532	Ubiquitin carboxyl-terminal hydrolase 48
gig8067_mRNA2	HHAT	10097	Protein-cysteine N-palmitoyltransferase HHAT
gig8056_mRNA1	AIMP1	10361	Aminoacyl tRNA synthase complex-interacting multifunctional protein 1
gig8106_mRNA1	KLF1	17754	Krueppel-like factor 1
gig8119_mRNA1	PCYT1B	15039	Choline-phosphate cytidylyltransferase B
gig8125_mRNA1	ARHGEF1	17501	Rho guanine nucleotide exchange factor 1
gig8201_mRNA2	KIAA0930	12387	Uncharacterized protein KIAA0930
gig8165_mRNA1	EIF4A1	10200	Eukaryotic initiation factor 4A-I
gig8197_mRNA2	FAM214A	17608	Protein FAM214A
gig8181_mRNA1	RGP1	11243	RAB6A-GEF complex partner protein 2
gig8144_mRNA2	FUT8	10090	Alpha-(1,6)-fucosyltransferase
gig8153_mRNA1	PRXL2B	12104	Prostamide/prostaglandin F synthase
gig8200_mRNA2	CHIC2	10402	Cysteine-rich hydrophobic domain-containing protein 2
gig8241_mRNA1	ERCC6	11920	DNA excision repair protein ERCC-6
gig8235_mRNA1	PARS2	10365	Probable proline--tRNA ligase, mitochondrial
gig8230_mRNA2	KCNH7	14060	Potassium voltage-gated channel subfamily H member 7
gig8212_mRNA4	MAP3K15	15830	Mitogen-activated protein kinase kinase kinase 15
gig8251_mRNA1	VAMP7	12547	Vesicle-associated membrane protein 7
gig8224_mRNA1	RAD17	13668	Cell cycle checkpoint protein RAD17
gig8254_mRNA1	ARHGAP24	12643	Rho GTPase-activating protein 24
gig8279_mRNA1	BCAS3	26856	Breast carcinoma-amplified sequence 3
gig8277_mRNA1	MARK3	24967	MAP/microtubule affinity-regulating kinase 3
gig8314_mRNA1	NR5A2	16022	Nuclear receptor subfamily 5 group A member 2
gig8405_mRNA1	VPS53	10299	Vacuolar protein sorting-associated protein 53 homolog
gig8339_mRNA1	EIF3F	12426	Eukaryotic translation initiation factor 3 subunit F
gig8386_mRNA1	NRBP1	11169	Nuclear receptor-binding protein
gig8433_mRNA1	MTSS1	11344	Protein MTSS 1
gig8334_mRNA2	SPAG9	20503	C-Jun-amino-terminal kinase-interacting protein 4
gig8363_mRNA1	DCAF6	14160	DDB1- and CUL4-associated factor 6
gig8401_mRNA2	ZDHHC6	15323	Palmitoyltransferase ZDHHC6
gig8376_mRNA1	CCDC6	14596	Coiled-coil domain-containing protein 6
gig8425_mRNA1	TMEM94	13601	Transmembrane protein 94
gig8392_mRNA1	TSR1	13621	Pre-rRNA-processing protein TSR1 homolog
gig8325_mRNA1	RMC1	11180	Regulator of MON1-CCZ1 complex
gig8432_mRNA1	PPIP5K2	26785	Inositol hexakisphosphate and diphosphoinositol-pentakisphosphate kinase 2
gig8378_mRNA5	PDE7A	10506	High affinity cAMP-specific 3',5'-cyclic phosphodiesterase 7A
gig8347_mRNA1	MBTPS2	17995	Membrane-bound transcription factor site-2 protease
gig8362_mRNA1	HERC4	16258	Probable E3 ubiquitin-protein ligase HERC4
gig8468_mRNA1	IMPA2	15880	Inositol monophosphatase 2
gig8464_mRNA2	GRAP	10102	GRB2-related adapter protein
gig8447_mRNA1	PLA2G6	16970	85/88 kDa calcium-independent phospholipase A2
gig8477_mRNA1	EPS15L1	16261	Epidermal growth factor receptor substrate 15-like 1
gig8489_mRNA1	CEP295	21851	Centrosomal protein of 295 kDa
gig8492_mRNA1	EIF2A	16017	Eukaryotic translation initiation factor 2A
gig8509_mRNA1	TMEM87B	10610	Transmembrane protein 87B
gig8495_mRNA1	CLK2	13802	Dual specificity protein kinase CLK2
gig8519_mRNA1	CSK	10644	Tyrosine-protein kinase CSK
gig8513_mRNA2	CERS1	14716	Ceramide synthase 1
gig8540_mRNA2	CLIP1	13119	CAP-Gly domain-containing linker protein 1
gig8544_mRNA1	KDM7A	10736	Lysine-specific demethylase 7A
gig8545_mRNA1	LARP1	47364	La-related protein 1
gig8562_mRNA2	PTDSS2	18561	Phosphatidylserine synthase 2
gig8583_mRNA1	PNPLA7	23137	Patatin-like phospholipase domain-containing protein 7
gig10657_mRNA1	SHMT2	14264	Serine hydroxymethyltransferase, mitochondrial
gig8587_mRNA1	BOD1	10764	Biorientation of chromosomes in cell division protein 1
gig8576_mRNA2	MVP	16813	Major vault protein
gig8564_mRNA1	ATG2B	23721	Autophagy-related protein 2 homolog B
gig8595_mRNA1	RAPGEF1	12480	Rap guanine nucleotide exchange factor 1
gig8561_mRNA6	ZNF32	22725	Zinc finger protein 32
gig8553_mRNA1	NADK	14332	NAD kinase
gig8651_mRNA1	BAHCC1	28836	BAH and coiled-coil domain-containing protein 1
gig8637_mRNA1	MARCHF6	12022	E3 ubiquitin-protein ligase MARCHF6
gig8682_mRNA2	MARF1	14366	Meiosis regulator and mRNA stability factor 1
gig8675_mRNA1	GNAS	24337	Guanine nucleotide-binding protein G(s) subunit alpha isoforms short
gig8657_mRNA1	STXBP5L	19386	Syntaxin-binding protein 5-like
gig8659_mRNA1	PREP	10111	Prolyl endopeptidase
gig8673_mRNA2	KAT7	13416	Histone acetyltransferase KAT7
gig8686_mRNA1	SHPRH	19389	E3 ubiquitin-protein ligase SHPRH
gig8738_mRNA1	DNAJC13	12447	DnaJ homolog subfamily C member 13
gig8730_mRNA1	RPN2	10052	Dolichyl-diphosphooligosaccharide--protein glycosyltransferase subunit 2
gig8734_mRNA2	PTPN9	10371	Tyrosine-protein phosphatase non-receptor type 9
gig8719_mRNA2	ASAP1	15761	Arf-GAP with SH3 domain, ANK repeat and PH domain-containing protein 1
gig8737_mRNA1	PI4KB	16984	Phosphatidylinositol 4-kinase beta
gig8735_mRNA6	ANKZF1	16950	Ankyrin repeat and zinc finger domain-containing protein 1
gig8742_mRNA1	RHOA	10086	Transforming protein RhoA
gig8747_mRNA1	USP14	16369	Ubiquitin carboxyl-terminal hydrolase 14
gig8760_mRNA1	ARHGAP8	10555	Rho GTPase-activating protein 8
gig8752_mRNA1	TUBGCP2	20927	Gamma-tubulin complex component 2
gig8751_mRNA2	PHACTR2	12967	Phosphatase and actin regulator 2
gig8749_mRNA1	FDXR	17033	NADPH:adrenodoxin oxidoreductase, mitochondrial
gig8775_mRNA2	ZNF700	11721	Zinc finger protein 700
gig8815_mRNA1	TRAPPC12	12974	Trafficking protein particle complex subunit 12
gig8824_mRNA2	FAF1	18536	FAS-associated factor 1
gig8773_mRNA1	GPAA1	11198	Glycosylphosphatidylinositol anchor attachment 1 protein
gig8777_mRNA1	LRRCC1	12148	Leucine-rich repeat and coiled-coil domain-containing protein 1
gig8799_mRNA1	ATAD2B	15282	ATPase family AAA domain-containing protein 2B
gig8779_mRNA1	METTL14	14956	N6-adenosine-methyltransferase non-catalytic subunit
gig8796_mRNA2	DICER1	15572	Endoribonuclease Dicer
gig8822_mRNA6	TRAPPC13	14905	Trafficking protein particle complex subunit 13
gig8847_mRNA1	SPTBN2	11390	Spectrin beta chain, non-erythrocytic 2
gig8869_mRNA1	SLC35B3	19103	Adenosine 3'-phospho 5'-phosphosulfate transporter 2
gig8874_mRNA1	ABHD4	11157	(Lyso)-N-acylphosphatidylethanolamine lipase
gig8867_mRNA1	METTL9	10423	Methyltransferase-like protein 9
gig8872_mRNA1	GTF2E1	10595	General transcription factor IIE subunit 1
gig8875_mRNA1	STOX1	12043	Storkhead-box protein 1
gig8904_mRNA1	MYO15A	13450	Unconventional myosin-XV
gig8916_mRNA1	LARGE2	14037	LARGE xylosyl- and glucuronyltransferase 2
gig8937_mRNA1	LRBA	25393	Lipopolysaccharide-responsive and beige-like anchor protein
gig8959_mRNA1	PTPRT	10385	Receptor-type tyrosine-protein phosphatase T
gig9037_mRNA2	ALOX5	14174	Arachidonate 5-lipoxygenase
gig9025_mRNA1	DTL	10964	Denticleless protein homolog
gig8983_mRNA1	CPNE8	16056	Copine-8
gig8985_mRNA1	TRIO	13596	Triple functional domain protein
gig9085_mRNA1	PPP2R2A	14296	Serine/threonine-protein phosphatase 2A 55 kDa regulatory subunit B alpha isoform
gig9078_mRNA1	LONRF2	12976	LON peptidase N-terminal domain and RING finger protein 2
gig9105_mRNA2	RPTOR	20936	Regulatory-associated protein of mTOR
gig9156_mRNA1	GBF1	17536	Golgi-specific brefeldin A-resistance guanine nucleotide exchange factor 1
gig9122_mRNA1	ZNF233	10899	Zinc finger protein 233
gig9131_mRNA1	NUP155	12878	Nuclear pore complex protein Nup155
gig9118_mRNA1	MDN1	11669	Midasin
gig9112_mRNA2	HOOK3	12480	Protein Hook homolog 3
gig9109_mRNA1	PPP1R12B	11061	Protein phosphatase 1 regulatory subunit 12B
gig9117_mRNA1	EIF3D	13242	Eukaryotic translation initiation factor 3 subunit D
gig9184_mRNA1	ABHD12	15603	Lysophosphatidylserine lipase ABHD12
gig9257_mRNA3	TACC3	15437	Transforming acidic coiled-coil-containing protein 3
gig9214_mRNA1	KAT2B	10564	Histone acetyltransferase KAT2B
gig9242_mRNA2	ACOT8	18046	Acyl-coenzyme A thioesterase 8
gig9208_mRNA1	SEC23IP	13621	SEC23-interacting protein
gig9271_mRNA1	DIEXF	13199	Digestive organ expansion factor homolog
gig9269_mRNA2	SBF1	22663	Myotubularin-related protein 5
gig9272_mRNA1	RUNDC1	14498	RUN domain-containing protein 1
gig9289_mRNA1	SLC4A2	18710	Anion exchange protein 2
gig9340_mRNA1	CCNK	14186	Cyclin-K
gig9322_mRNA1	ERCC5	14732	DNA repair protein complementing XP-G cells
gig9292_mRNA2	GSTZ1	12215	Maleylacetoacetate isomerase
gig9319_mRNA1	EIPR1	17161	EARP and GARP complex-interacting protein 1
gig9609_mRNA1	VWA5A	18325	von Willebrand factor A domain-containing protein 5A
gig9301_mRNA1	WDR75	16583	WD repeat-containing protein 75
gig9342_mRNA1	BAZ1A	23737	Bromodomain adjacent to zinc finger domain protein 1A
gig9318_mRNA1	HDAC4	15728	Histone deacetylase 4
gig9368_mRNA1	BYSL	12070	Bystin
gig9398_mRNA1	RELCH	11722	RAB11-binding protein RELCH
gig9400_mRNA1	DLG1	24655	Disks large homolog 1
gig9377_mRNA2	ARFGEF1	14319	Brefeldin A-inhibited guanine nucleotide-exchange protein 1
gig9431_mRNA3	AP3D1	13676	AP-3 complex subunit delta-1
gig9424_mRNA1	PMPCB	13521	Mitochondrial-processing peptidase subunit beta
gig9440_mRNA1	CLASRP	28330	CLK4-associating serine/arginine rich protein
gig9596_mRNA1	TNK2	13024	Activated CDC42 kinase 1
gig9459_mRNA2	UBA6	21946	Ubiquitin-like modifier-activating enzyme 6
gig9462_mRNA1	CTDP1	13526	RNA polymerase II subunit A C-terminal domain phosphatase
gig9453_mRNA3	ENDOV	14130	Endonuclease V
gig9466_mRNA1	PELI1	11790	E3 ubiquitin-protein ligase pellino homolog 1
gig9448_mRNA1	ETFB	10143	Electron transfer flavoprotein subunit beta
gig9451_mRNA1	KCTD10	13415	BTB/POZ domain-containing adapter for CUL3-mediated RhoA degradation protein 3
gig9468_mRNA3	ARHGAP27	16438	Rho GTPase-activating protein 27
gig9512_mRNA1	CSTF1	14403	Cleavage stimulation factor subunit 1
gig9560_mRNA1	ABCC10	16586	Multidrug resistance-associated protein 7
gig9556_mRNA4	CAP1	10246	Adenylyl cyclase-associated protein 1
gig9879_mRNA1	ABL1	15490	Tyrosine-protein kinase ABL1
gig9530_mRNA1	SELENOO	12834	Protein adenylyltransferase SelO, mitochondrial
gig9501_mRNA3	ATP2B3	15342	Plasma membrane calcium-transporting ATPase 3
gig9586_mRNA1	PRKAB2	12016	5'-AMP-activated protein kinase subunit beta-2
gig9596_mRNA1	TNK2	20184	Activated CDC42 kinase 1
gig10246_mRNA2	VARS1	11588	Valine--tRNA ligase
gig9593_mRNA1	RDH12	15548	Retinol dehydrogenase 12
gig9595_mRNA1	MARK2	23166	Serine/threonine-protein kinase MARK2
gig9609_mRNA1	VWA5A	16976	von Willebrand factor A domain-containing protein 5A
gig9621_mRNA1	TMEM8B	16036	Transmembrane protein 8B
gig9644_mRNA2	ZUP1	11956	Zinc finger-containing ubiquitin peptidase 1
gig9681_mRNA1	XPO4	13575	Exportin-4
gig9679_mRNA1	EIF2AK1	11804	Eukaryotic translation initiation factor 2-alpha kinase 1
gig9685_mRNA2	DHX35	15679	Probable ATP-dependent RNA helicase DHX35
gig9713_mRNA2	ATP6V1H	10862	V-type proton ATPase subunit H
gig9723_mRNA1	ADAM28	14518	Disintegrin and metalloproteinase domain-containing protein 28
gig9726_mRNA3	AGBL1	11735	Cytosolic carboxypeptidase 4
gig9745_mRNA2	HEATR6	16219	HEAT repeat-containing protein 6
gig9763_mRNA3	ABHD16A	10696	Phosphatidylserine lipase ABHD16A
gig9786_mRNA1	RRP9	10619	U3 small nucleolar RNA-interacting protein 2
gig9807_mRNA1	DOCK11	29934	Dedicator of cytokinesis protein 11
gig9796_mRNA2	ITGB1	13495	Integrin beta-1
gig9799_mRNA2	DESI2	12446	Deubiquitinase DESI2
gig9817_mRNA2	FLOT1	15419	Flotillin-1
gig9794_mRNA1	ZNF362	15324	Zinc finger protein 362
gig9804_mRNA1	KCTD3	13412	BTB/POZ domain-containing protein KCTD3
gig9832_mRNA1	SMG7	12858	Protein SMG7
gig9852_mRNA1	VPS13D	20764	Vacuolar protein sorting-associated protein 13D
gig9864_mRNA4	PPP2R1A	17504	Serine/threonine-protein phosphatase 2A 65 kDa regulatory subunit A alpha isoform
gig9879_mRNA1	ABL1	12080	Tyrosine-protein kinase ABL1
gig9887_mRNA1	ABCF1	12691	ATP-binding cassette sub-family F member 1
gig9889_mRNA1	ASPM	14110	Abnormal spindle-like microcephaly-associated protein
gig9902_mRNA1	SRRT	13687	Serrate RNA effector molecule homolog
gig9939_mRNA1	VCL	16979	Vinculin
gig9952_mRNA1	LIMCH1	10873	LIM and calponin homology domains-containing protein 1
gig9946_mRNA1	USP20	10963	Ubiquitin carboxyl-terminal hydrolase 20
gig9933_mRNA1	TIMM44	11574	Mitochondrial import inner membrane translocase subunit TIM44
gig9908_mRNA1	ELOVL4	13904	Elongation of very long chain fatty acids protein 4
gig9931_mRNA1	PRORP	13401	Mitochondrial ribonuclease P catalytic subunit
gig9928_mRNA1	THOC2	12892	THO complex subunit 2
gig9935_mRNA1	SOS2	12489	Son of sevenless homolog 2
gig9961_mRNA2	ARHGAP26	24070	Rho GTPase-activating protein 26
gig9980_mRNA1	RNF121	10253	RING finger protein 121
gig10086_mRNA1	OGA	11886	Protein O-GlcNAcase
gig9995_mRNA2	RMDN2	12854	Regulator of microtubule dynamics protein 2
gig10053_mRNA1	EXOC5	17349	Exocyst complex component 5
gig10059_mRNA4	DNM1L	10845	Dynamin-1-like protein
gig10063_mRNA1	DNAJC4	18146	DnaJ homolog subfamily C member 4
gig10067_mRNA1	HSPA8	11122	Heat shock cognate 71 kDa protein
gig10084_mRNA1	TRAPPC11	14140	Trafficking protein particle complex subunit 11
gig10068_mRNA1	SRGAP1	34847	SLIT-ROBO Rho GTPase-activating protein 1
gig10022_mRNA1	ZFYVE1	10021	Zinc finger FYVE domain-containing protein 1
gig10088_mRNA1	RHBDL3	11869	Rhomboid-related protein 3
gig10098_mRNA1	PPM1B	10608	Protein phosphatase 1B
gig10118_mRNA1	BOP1	11859	Ribosome biogenesis protein BOP1
gig10111_mRNA1	ZNF395	14221	Zinc finger protein 395
gig10139_mRNA2	ANK3	12097	Ankyrin-3
gig10192_mRNA6	AKT3	10981	RAC-gamma serine/threonine-protein kinase
gig10231_mRNA1	ZPR1	10295	Zinc finger protein ZPR1
gig10202_mRNA4	CEP83	40857	Centrosomal protein of 83 kDa
gig10240_mRNA1	KCNH6	10098	Potassium voltage-gated channel subfamily H member 6
gig10227_mRNA1	POGZ	11609	Pogo transposable element with ZNF domain
gig10261_mRNA1	USF1	11893	Upstream stimulatory factor 1
gig10265_mRNA1	CAND1	11561	Cullin-associated NEDD8-dissociated protein 1
gig10252_mRNA3	RERE	16349	Arginine-glutamic acid dipeptide repeats protein
gig10246_mRNA2	VARS1	16316	Valine--tRNA ligase
gig10280_mRNA2	ZMYND8	28723	Protein kinase C-binding protein 1
gig10291_mRNA1	TBL3	22320	Transducin beta-like protein 3
gig10315_mRNA3	SLC16A12	11994	Monocarboxylate transporter 12
gig10320_mRNA1	NSUN5	11388	Probable 28S rRNA (cytosine-C(5))-methyltransferase
gig10312_mRNA1	MVB12B	14640	Multivesicular body subunit 12B
gig10314_mRNA2	ZFR2	11453	Zinc finger RNA-binding protein 2
gig10323_mRNA1	PTDSS1	12021	Phosphatidylserine synthase 1
gig10311_mRNA2	SH3GLB1	11713	Endophilin-B1
gig10347_mRNA3	IQSEC1	21435	IQ motif and SEC7 domain-containing protein 1
gig10351_mRNA4	ENTPD1	13326	Ectonucleoside triphosphate diphosphohydrolase 1
gig10330_mRNA1	ZNF609	11469	Zinc finger protein 609
gig10361_mRNA1	WDR44	15281	WD repeat-containing protein 44
gig10327_mRNA2	TBC1D25	15203	TBC1 domain family member 25
gig10355_mRNA2	SFXN1	12493	Sideroflexin-1
gig10403_mRNA1	TDP1	10613	Tyrosyl-DNA phosphodiesterase 1
gig10376_mRNA1	RFC4	10278	Replication factor C subunit 4
gig10389_mRNA1	LAMC1	14254	Laminin subunit gamma-1
gig10374_mRNA2	NOMO2	14778	Nodal modulator 2
gig10400_mRNA1	STK3	12075	Serine/threonine-protein kinase 3
gig10393_mRNA1	REV1	14791	DNA repair protein REV1
gig10388_mRNA1	PPARG	15166	Peroxisome proliferator-activated receptor gamma
gig10412_mRNA2	TEC	16282	Tyrosine-protein kinase Tec
gig10417_mRNA1	CBX5	15155	Chromobox protein homolog 5
gig10493_mRNA1	MYO1B	12183	Unconventional myosin-Ib
gig10451_mRNA3	ULK2	18114	Serine/threonine-protein kinase ULK2
gig10495_mRNA1	YOD1	10712	Ubiquitin thioesterase OTU1
gig10492_mRNA2	DDHD1	10516	Phospholipase DDHD1
gig10427_mRNA2	CUL4A	19846	Cullin-4A
gig10454_mRNA1	SLK	19867	STE20-like serine/threonine-protein kinase
gig10426_mRNA1	GMPS	15180	GMP synthase [glutamine-hydrolyzing]
gig10438_mRNA1	EPG5	42900	Ectopic P granules protein 5 homolog
gig10448_mRNA2	SYVN1	11852	E3 ubiquitin-protein ligase synoviolin
gig6250_mRNA2	COQ8A	11215	Atypical kinase COQ8A, mitochondrial
gig10462_mRNA1	GBA2	21698	Non-lysosomal glucosylceramidase
gig10445_mRNA1	POLR3C	13854	DNA-directed RNA polymerase III subunit RPC3
gig10449_mRNA3	RASSF5	13066	Ras association domain-containing protein 5
gig10443_mRNA1	ARNT2	20333	Aryl hydrocarbon receptor nuclear translocator 2
gig10521_mRNA1	TTLL11	16878	Tubulin polyglutamylase TTLL11
gig10546_mRNA2	PHC3	30088	Polyhomeotic-like protein 3
gig10551_mRNA1	SLC16A7	12757	Monocarboxylate transporter 2
gig10650_mRNA1	VPS54	16157	Vacuolar protein sorting-associated protein 54
gig10644_mRNA1	PAK2	12503	Serine/threonine-protein kinase PAK 2
gig10920_mRNA1	SEPTIN7	21220	Septin-7
gig10627_mRNA1	DMXL2	10852	DmX-like protein 2
gig10617_mRNA1	TM9SF2	12048	Transmembrane 9 superfamily member 2
gig10657_mRNA1	SHMT2	15226	Serine hydroxymethyltransferase, mitochondrial
gig10630_mRNA1	ZW10	15645	Centromere/kinetochore protein zw10 homolog
gig10669_mRNA1	CHRNA7	14879	Neuronal acetylcholine receptor subunit alpha-7
gig10646_mRNA1	CHM	12551	Rab proteins geranylgeranyltransferase component A 1
gig10723_mRNA1	PPP6R3	18812	Serine/threonine-protein phosphatase 6 regulatory subunit 3
gig10724_mRNA1	EFTUD2	11895	116 kDa U5 small nuclear ribonucleoprotein component
gig10805_mRNA1	MCPH1	13800	Microcephalin
gig10781_mRNA1	WDR36	18203	WD repeat-containing protein 36
gig10768_mRNA1	UCKL1	19656	Uridine-cytidine kinase-like 1
gig10755_mRNA1	CHD1L	13310	Chromodomain-helicase-DNA-binding protein 1-like
gig10816_mRNA1	AHCTF1	15287	Protein ELYS
gig10829_mRNA1	TMED10	11127	Transmembrane emp24 domain-containing protein 10
gig10841_mRNA2	SLX4	13796	Structure-specific endonuclease subunit SLX4
gig10881_mRNA1	VPS4B	11856	Vacuolar protein sorting-associated protein 4B
gig10831_mRNA2	SLC25A13	11624	Calcium-binding mitochondrial carrier protein Aralar2
gig10847_mRNA1	RASSF8	16585	Ras association domain-containing protein 8
gig10863_mRNA3	PROM1	12200	Prominin-1
gig10844_mRNA1	CLASP1	24854	CLIP-associating protein 1
gig10878_mRNA1	DDX46	14480	Probable ATP-dependent RNA helicase DDX46
gig10894_mRNA1	STRN3	17033	Striatin-3
gig10899_mRNA2	ITPK1	15182	Inositol-tetrakisphosphate 1-kinase
gig10892_mRNA1	EML1	15027	Echinoderm microtubule-associated protein-like 1
gig10920_mRNA1	SEPTIN7	13351	Septin-7
gig10945_mRNA1	TLN1	10554	Talin-1
gig10948_mRNA1	ODR4	13401	Protein odr-4 homolog
gig10931_mRNA5	PLCB4	16970	1-phosphatidylinositol 4,5-bisphosphate phosphodiesterase beta-4
gig10955_mRNA1	CUX1	11407	Protein CASP
gig10964_mRNA1	SH2B1	24891	SH2B adapter protein 1
gig10983_mRNA1	TTC37	12448	Tetratricopeptide repeat protein 37
gig10985_mRNA1	VPS13B	19294	Vacuolar protein sorting-associated protein 13B
gig10988_mRNA1	VWA3B	15673	von Willebrand factor A domain-containing protein 3B
gig10973_mRNA1	AP2A2	20011	AP-2 complex subunit alpha-2
gig10984_mRNA2	SHOC2	11020	Leucine-rich repeat protein SHOC-2
gig10975_mRNA1	NUP98	10969	Nuclear pore complex protein Nup98-Nup96
gig11011_mRNA1	RHOT1	17552	Mitochondrial Rho GTPase 1
gig11012_mRNA1	ZNF577	17177	Zinc finger protein 577
gig11038_mRNA1	PKD2	15875	Polycystin-2
gig11066_mRNA3	MCOLN3	12208	Mucolipin-3
gig11071_mRNA1	TTC14	12700	Tetratricopeptide repeat protein 14
gig11113_mRNA1	CORO1C	18139	Coronin-1C
gig11087_mRNA1	TRPC3	10314	Short transient receptor potential channel 3
gig11075_mRNA1	KLHL12	10019	Kelch-like protein 12
gig11082_mRNA1	FNBP1L	14432	Formin-binding protein 1-like
gig11095_mRNA1	DHX36	14070	ATP-dependent DNA/RNA helicase DHX36
gig11177_mRNA1	WDR47	17782	WD repeat-containing protein 47
gig11168_mRNA1	VASP	12396	Vasodilator-stimulated phosphoprotein
gig11191_mRNA1	HSP90AA1	15624	Heat shock protein HSP 90-alpha
gig11191_mRNA1	HSP90AA1	18968	Heat shock protein HSP 90-alpha
gig11209_mRNA3	PTPA	13140	Serine/threonine-protein phosphatase 2A activator
gig11218_mRNA1	KDM6A	17644	Lysine-specific demethylase 6A
gig11239_mRNA1	VLDLR	16964	Very low-density lipoprotein receptor
gig11242_mRNA1	UBR2	16086	E3 ubiquitin-protein ligase UBR2
gig11261_mRNA1	SOCS7	10892	Suppressor of cytokine signaling 7
gig11273_mRNA2	AVL9	10126	Late secretory pathway protein AVL9 homolog
gig11279_mRNA1	FAM8A1	15094	Protein FAM8A1
gig11324_mRNA1	STOML2	10325	Stomatin-like protein 2, mitochondrial
gig11277_mRNA1	SIDT1	11656	SID1 transmembrane family member 1
gig11272_mRNA1	SLC16A14	13320	Monocarboxylate transporter 14
gig11271_mRNA1	SLC37A2	10501	Glucose-6-phosphate exchanger SLC37A2
gig11312_mRNA1	FBXO9	13652	F-box only protein 9
gig11313_mRNA1	TGS1	11616	Trimethylguanosine synthase
gig11276_mRNA1	GSK3A	21494	Glycogen synthase kinase-3 alpha
gig11326_mRNA1	CBSL	16793	Cystathionine beta-synthase-like protein
gig11330_mRNA1	TRAPPC9	16393	Trafficking protein particle complex subunit 9
gig11352_mRNA1	TGFBRAP1	19993	Transforming growth factor-beta receptor-associated protein 1
gig11336_mRNA1	INPP5F	17422	Phosphatidylinositide phosphatase SAC2
gig11356_mRNA1	PTPN4	25622	Tyrosine-protein phosphatase non-receptor type 4
gig11355_mRNA1	PAXIP1	32540	PAX-interacting protein 1
gig11362_mRNA1	COG5	10988	Conserved oligomeric Golgi complex subunit 5
gig11363_mRNA2	DDX54	16014	ATP-dependent RNA helicase DDX54
gig11366_mRNA1	SRCAP	13498	Helicase SRCAP
gig11372_mRNA1	SCYL2	10666	SCY1-like protein 2
gig11398_mRNA2	FPGS	12777	Folylpolyglutamate synthase, mitochondrial
gig11398_mRNA2	FPGS	12088	Folylpolyglutamate synthase, mitochondrial
gig11432_mRNA2	TRNT1	10315	CCA tRNA nucleotidyltransferase 1, mitochondrial
gig11435_mRNA1	DNAJA3	29543	DnaJ homolog subfamily A member 3, mitochondrial
gig11451_mRNA1	PAXBP1	10860	PAX3- and PAX7-binding protein 1
gig11467_mRNA1	GIGYF2	17448	GRB10-interacting GYF protein 2
gig11469_mRNA1	ANO7	11656	Anoctamin-7
gig11454_mRNA2	CEP350	18343	Centrosome-associated protein 350
gig11488_mRNA1	MBLAC1	12716	Metallo-beta-lactamase domain-containing protein 1
gig11482_mRNA1	MARS2	15437	Methionine--tRNA ligase, mitochondrial
gig11495_mRNA2	ZMYND11	13800	Zinc finger MYND domain-containing protein 11
gig11496_mRNA1	USP9X	21683	Probable ubiquitin carboxyl-terminal hydrolase FAF-X
gig11504_mRNA2	CCNC	10491	Cyclin-C
gig11540_mRNA1	UBASH3B	17983	Ubiquitin-associated and SH3 domain-containing protein B
gig11588_mRNA7	LLGL1	10482	Lethal(2) giant larvae protein homolog 1
gig11591_mRNA1	NAV3	15866	Neuron navigator 3
gig11575_mRNA1	METTL3	15764	N6-adenosine-methyltransferase catalytic subunit
gig11564_mRNA2	CDS1	12022	Phosphatidate cytidylyltransferase 1
gig11617_mRNA2	FBXO47	19940	F-box only protein 47
gig11625_mRNA1	SART1	19842	U4/U6.U5 tri-snRNP-associated protein 1
gig11640_mRNA1	CDC23	17860	Cell division cycle protein 23 homolog
gig11653_mRNA1	WDFY3	17712	WD repeat and FYVE domain-containing protein 3
gig11637_mRNA1	ZMIZ1	16180	Zinc finger MIZ domain-containing protein 1
gig11632_mRNA2	ARMH1	13628	Armadillo-like helical domain containing protein 1
gig11687_mRNA1	COPS4	14021	COP9 signalosome complex subunit 4
gig11736_mRNA1	ATG3	12439	Ubiquitin-like-conjugating enzyme ATG3
gig11756_mRNA2	PLEC	14625	Plectin
gig11703_mRNA1	MACO1	10056	Macoilin
gig11707_mRNA1	RNF144A	13965	E3 ubiquitin-protein ligase RNF144A
gig11715_mRNA1	TAF1A	14960	TATA box-binding protein-associated factor RNA polymerase I subunit A
gig11758_mRNA1	MED26	14877	Mediator of RNA polymerase II transcription subunit 26
gig11769_mRNA1	DPP3	10477	Dipeptidyl peptidase 3
gig11814_mRNA1	GOLGA1	12430	Golgin subfamily A member 1
gig11813_mRNA2	NOVA1	16357	RNA-binding protein Nova-1
gig11786_mRNA2	C16orf89	13203	UPF0764 protein C16orf89
gig11800_mRNA1	HECTD1	14716	E3 ubiquitin-protein ligase HECTD1
gig11849_mRNA1	MOCS3	19318	Adenylyltransferase and sulfurtransferase MOCS3
gig11816_mRNA1	DLG3	10941	Disks large homolog 3
gig11873_mRNA1	MTA1	14806	Metastasis-associated protein MTA1
gig11904_mRNA2	BOLA1	10043	BolA-like protein 1
gig11898_mRNA1	UBXN6	12840	UBX domain-containing protein 6
gig11901_mRNA1	CADPS	10741	Calcium-dependent secretion activator 1
gig11908_mRNA2	PTPRZ1	10043	Receptor-type tyrosine-protein phosphatase zeta
gig11941_mRNA2	TPR	10816	Nucleoprotein TPR
gig11964_mRNA1	ACTN2	10757	Alpha-actinin-2
gig11933_mRNA2	DDX31	11024	Probable ATP-dependent RNA helicase DDX31
gig11976_mRNA1	CETN3	14332	Centrin-3
gig11970_mRNA1	MACROD1	14304	ADP-ribose glycohydrolase MACROD1
gig11917_mRNA1	CLUH	16630	Clustered mitochondria protein homolog
gig11980_mRNA1	HDAC8	12680	Histone deacetylase 8
gig11960_mRNA1	RSBN1L	11709	Lysine-specific demethylase RSBN1L
gig11984_mRNA2	TRAPPC10	20596	Trafficking protein particle complex subunit 10
gig11988_mRNA1	ATRX	24734	Transcriptional regulator ATRX
gig12001_mRNA1	TBC1D31	10783	TBC1 domain family member 31
gig12004_mRNA4	KANK1	11707	KN motif and ankyrin repeat domain-containing protein 1
gig11991_mRNA1	CAPS2	17456	Calcyphosin-2
gig12014_mRNA1	AFDN	15057	Afadin
gig12012_mRNA1	COG1	12556	Conserved oligomeric Golgi complex subunit 1
gig12044_mRNA1	LOXHD1	10417	Lipoxygenase homology domain-containing protein 1
gig12019_mRNA1	FYN	14012	Tyrosine-protein kinase Fyn
gig12051_mRNA2	RABEP1	20896	Rab GTPase-binding effector protein 1
gig12064_mRNA1	LANCL2	19887	LanC-like protein 2
gig12062_mRNA1	CNDP2	13229	Cytosolic non-specific dipeptidase
gig12066_mRNA1	INPP5A	16466	Inositol polyphosphate-5-phosphatase A
gig12061_mRNA1	KIF4A	21738	Chromosome-associated kinesin KIF4A
gig12142_mRNA2	NCK2	16834	Cytoplasmic protein NCK2
gig12137_mRNA1	KIRREL2	16962	Kin of IRRE-like protein 2
gig12150_mRNA1	UNC79	15721	Protein unc-79 homolog
gig12149_mRNA1	MYO7A	11196	Unconventional myosin-VIIa
gig12167_mRNA2	NAPA	16095	Alpha-soluble NSF attachment protein
gig12185_mRNA4	WNK1	15893	Serine/threonine-protein kinase WNK1
gig12188_mRNA1	TBL1XR1	10228	F-box-like/WD repeat-containing protein TBL1XR1
gig12187_mRNA1	WDR33	16886	pre-mRNA 3' end processing protein WDR33
gig12256_mRNA1	GTPBP1	12942	GTP-binding protein 1
gig12302_mRNA1	SAP18	17984	Histone deacetylase complex subunit SAP18
gig12268_mRNA2	WIPI2	16295	WD repeat domain phosphoinositide-interacting protein 2
gig12290_mRNA1	TBC1D32	11813	Protein broad-minded
gig12330_mRNA1	TTBK1	10656	Tau-tubulin kinase 1
gig12390_mRNA1	DMD	13735	Dystrophin
gig12390_mRNA1	DMD	13735	Dystrophin
gig12390_mRNA1	DMD	13735	Dystrophin
gig12390_mRNA1	DMD	13735	Dystrophin
gig12406_mRNA1	MTMR14	13083	Myotubularin-related protein 14
gig12395_mRNA1	EFR3B	15145	Protein EFR3 homolog B
gig12382_mRNA2	CREB3L1	12822	Cyclic AMP-responsive element-binding protein 3-like protein 1
gig12591_mRNA1	ZRANB1	14821	Ubiquitin thioesterase ZRANB1
gig12587_mRNA1	MEF2A	10780	Myocyte-specific enhancer factor 2A
gig12582_mRNA2	ATP10A	11058	Probable phospholipid-transporting ATPase VA
gig12526_mRNA1	MGAT1	13435	Alpha-1,3-mannosyl-glycoprotein 2-beta-N-acetylglucosaminyltransferase
gig12525_mRNA1	THADA	13587	Thyroid adenoma-associated protein
gig12537_mRNA1	ACP3	10026	Prostatic acid phosphatase
gig12512_mRNA1	INTS11	10970	Integrator complex subunit 11
gig12606_mRNA1	PLA2G15	16354	Group XV phospholipase A2
gig12602_mRNA1	SYCP2	13120	Synaptonemal complex protein 2
gig12606_mRNA1	PLA2G15	16354	Group XV phospholipase A2
gig12653_mRNA2	PWP2	11719	Periodic tryptophan protein 2 homolog
gig12621_mRNA1	ABCG2	12134	Broad substrate specificity ATP-binding cassette transporter ABCG2
gig12606_mRNA1	PLA2G15	16354	Group XV phospholipase A2
gig12596_mRNA1	HYDIN	16380	Hydrocephalus-inducing protein homolog
gig12634_mRNA1	TAPT1	24846	Transmembrane anterior posterior transformation protein 1 homolog
gig12662_mRNA3	CDC42BPB	20764	Serine/threonine-protein kinase MRCK beta
gig12671_mRNA3	GRB10	11640	Growth factor receptor-bound protein 10
gig12702_mRNA1	MED25	11890	Mediator of RNA polymerase II transcription subunit 25
gig12800_mRNA1	DAB2IP	10704	Disabled homolog 2-interacting protein
gig12798_mRNA1	RABL6	19540	Rab-like protein 6
gig12761_mRNA1	UGDH	10229	UDP-glucose 6-dehydrogenase
gig12771_mRNA3	RPA1	11071	Replication protein A 70 kDa DNA-binding subunit
gig12800_mRNA1	DAB2IP	10704	Disabled homolog 2-interacting protein
gig12781_mRNA3	DNAH7	15028	Dynein heavy chain 7, axonemal
gig12765_mRNA1	KDM5A	30087	Lysine-specific demethylase 5A
gig12800_mRNA1	DAB2IP	10704	Disabled homolog 2-interacting protein
gig12800_mRNA1	DAB2IP	10704	Disabled homolog 2-interacting protein
YY1	11951	Transcriptional repressor protein YY1
ZC3H8	11758	Zinc finger CCCH domain-containing protein 8
ZDHHC17	12281	Palmitoyltransferase ZDHHC17
ZDHHC6	15323	Palmitoyltransferase ZDHHC6
ZFAND4	10721	AN1-type zinc finger protein 4
ZFR2	11453	Zinc finger RNA-binding protein 2
ZFYVE1	10021	Zinc finger FYVE domain-containing protein 1
ZMIZ1	16180	Zinc finger MIZ domain-containing protein 1
ZMYND11	13800	Zinc finger MYND domain-containing protein 11
ZMYND8	28723	Protein kinase C-binding protein 1
ZNF233	10899	Zinc finger protein 233
ZNF32	22725	Zinc finger protein 32
ZNF362	15324	Zinc finger protein 362
ZNF395	14221	Zinc finger protein 395
ZNF41	10378	Zinc finger protein 41
ZNF541	23893	Zinc finger protein 541
ZNF577	17177	Zinc finger protein 577
ZNF609	11469	Zinc finger protein 609
ZNF682	25485	Zinc finger protein 682
ZNF700	11721	Zinc finger protein 700
ZPR1	10295	Zinc finger protein ZPR1
ZRANB1	14821	Ubiquitin thioesterase ZRANB1
ZSWIM8	17631	Zinc finger SWIM domain-containing protein 8
ZUP1	11956	Zinc finger-containing ubiquitin peptidase 1
ZW10	15645	Centromere/kinetochore protein zw10 homolog
ZYG11B	16496	Protein zyg-11 homolog B
		17755
		11760
