# Supplementary material for: High-quality reference genome of Fasciola gigantica: Insights into the genomic signatures of transposon-mediated evolution and specific parasitic adaption in tropical regions
Source: PLoS Negl Trop Dis. 2021 Oct 5;15(10):e0009750. doi: 10.1371/journal.pntd.0009750 (PMC8519440; doi:10.1371/journal.pntd.0009750)
Supplement: S10 Table — (XLSX) [file pntd.0009750.s018.xlsx]

## Sheet: S10_Table
S10 Table GO term categories enrichment for genes with more than 10kb LINEs insertion between 41 Ma and 62 Ma
Class	GO term	Description	P-Value	Genes
biological_process	GO:0006897	endocytosis	7.06081e-06	gig2785_mRNA1(Ank2);gig7143_mRNA1(Ankfy1);gig7035_mRNA1(atp9b);gig7129_mRNA1(lap);gig3601_mRNA1(dennd1a);gig7553_mRNA1(Dennd1a);gig3020_mRNA2(EEA1);gig238_mRNA2(ITSN1);gig12051_mRNA2(Rabep1);gig669_mRNA1(MIB1);gig9442_mRNA1(TNK2);gig1345_mRNA1(EHD1);gig7150_mRNA4(snx33);gig5838_mRNA3(Dnm1);gig5235_mRNA1(Rhou);gig2355_mRNA4(EHBP1);gig11082_mRNA1(fnbp1l);gig2746_mRNA3(Epn2);gig6510_mRNA1(Mtmr9);gig…
biological_process	GO:0030010	establishment of cell polarity	2.14688e-05	gig5331_mRNA1(Rictor);gig1309_mRNA1(par-1);gig3810_mRNA2(Exoc4);gig7373_mRNA1(Pard3);gig12390_mRNA1(Dys);gig9595_mRNA1(Mark2);gig5287_mRNA1(Pard3b);gig1150_mRNA1(sad-1);gig573_mRNA1(Mark2);gig7961_mRNA7(ARHGEF11);
biological_process	GO:0007030	Golgi organization	7.4534e-05	gig4583_mRNA1(Cog7);gig9208_mRNA1(SEC23IP);gig9377_mRNA2(ARFGEF1);gig10844_mRNA1(Clasp1);gig8279_mRNA1(Bcas3);gig4837_mRNA2(Cog4);gig8815_mRNA1(Trappc12);gig6832_mRNA1(SYNE1);gig7013_mRNA1(USP6NL);gig5977_mRNA1(TRAPPC8);gig10829_mRNA1(Tmed10);gig2046_mRNA1(DYM);gig7882_mRNA1(DYNC2H1);gig1017_mRNA1(Golga2);gig7751_mRNA1(Sec16a);gig7807_mRNA2(pi4k2b);gig5583_mRNA1(Nploc4);gig5894_mRNA1(MYO18A);gig6…
biological_process	GO:0043547	positive regulation of GTPase activity	0.000105897	gig10347_mRNA3(IQSEC1);gig9377_mRNA2(ARFGEF1);gig8181_mRNA1(Rgp1);gig6473_mRNA1(rab3gap1);gig8279_mRNA1(Bcas3);gig6681_mRNA5(Prex1);gig3601_mRNA1(dennd1a);gig2446_mRNA1(flcn);gig7204_mRNA1(RANBP2);gig8595_mRNA1(C3G);gig848_mRNA1(R06F6.8);gig7553_mRNA1(Dennd1a);gig2764_mRNA2(RAPGEF2);gig7013_mRNA1(USP6NL);gig12014_mRNA1(AFDN);gig9468_mRNA3(Arhgap27);gig9807_mRNA1(Dock11);gig2254_mRNA1(SNX13);
biological_process	GO:0007474	imaginal disc-derived wing vein specification	0.000208939	gig6319_mRNA1(rl);gig12390_mRNA1(Dys);gig1275_mRNA1(Su(var)3-3);
biological_process	GO:0048208	COPII vesicle coating	0.000272137	gig347_mRNA1(SEC24C);gig9208_mRNA1(SEC23IP);gig11984_mRNA2(TRAPPC10);gig10723_mRNA1(PPP6R3);gig7751_mRNA1(Sec16a);gig11075_mRNA1(KLHL12);gig4002_mRNA1(TFG);
biological_process	GO:0051893	regulation of focal adhesion assembly	0.000457461	gig10844_mRNA1(Clasp1);gig1832_mRNA2(Macf1);gig10454_mRNA1(Slk);gig9952_mRNA1(LIMCH1);
biological_process	GO:0035556	intracellular signal transduction	0.000515773	gig4043_mRNA1(SIK2);gig4738_mRNA1(Dgkz);gig4506_mRNA1(Prkag2);gig3222_mRNA2(PSEN2);gig6681_mRNA5(Prex1);gig107_mRNA2(dvl3);gig6319_mRNA1(rl);gig10192_mRNA6(AKT3);gig12185_mRNA4(WNK1);gig10449_mRNA3(Rassf5);gig10644_mRNA1(Pak3);gig2916_mRNA2(NEURL2);gig47_mRNA1(Mpdz);gig6600_mRNA3(Cilk1);gig6278_mRNA1(Tlk2);gig10964_mRNA1(SH2B1);gig1309_mRNA1(par-1);gig4052_mRNA1(FKBP8);gig7535_mRNA1(lit-1);gig183…
biological_process	GO:0008286	insulin receptor signaling pathway	0.000523478	gig6319_mRNA1(rl);gig12671_mRNA3(GRB10);gig2964_mRNA1(Grb2);gig9186_mRNA1(Znf106);gig3240_mRNA4(IDE);gig8464_mRNA2(grb2-a);gig5806_mRNA1(PDK2);gig10443_mRNA1(tgo);gig11261_mRNA1(SOCS7);
biological_process	GO:0007614	short-term memory	0.000570654	gig12800_mRNA1(gap-2);gig8937_mRNA1(rg);gig5201_mRNA1(Pde5a);gig2417_mRNA1(rut);
biological_process	GO:0046580	negative regulation of Ras protein signal transduction	0.00108067	gig4738_mRNA1(Dgkz);gig12800_mRNA1(gap-2);gig4879_mRNA2(FBP1);gig2034_mRNA1(RASA1);
biological_process	GO:0043154	negative regulation of cysteine-type endopeptidase activity involved in apoptotic process	0.00108272	gig6941_mRNA2(Usp47);gig783_mRNA3(Mical1);gig140_mRNA2(Ints1);gig770_mRNA1(ARL6IP1);gig11435_mRNA1(DNAJA3);
biological_process	GO:0007050	cell cycle arrest	0.00109404	gig7108_mRNA1(Eif2ak4);gig6382_mRNA1(Kmt2e);gig4088_mRNA1(apc);gig69_mRNA1(Rassf1);gig6580_mRNA1(TSG101);gig2880_mRNA1(TCF7L2);gig6112_mRNA1(EIF2AK4);gig2919_mRNA1(PRKAB2);gig9214_mRNA1(KAT2B);
biological_process	GO:0007052	mitotic spindle organization	0.00114856	gig10844_mRNA1(Clasp1);gig169_mRNA1(PCNT);gig3471_mRNA1(SUN2);gig11209_mRNA3(Ptpa);gig5269_mRNA1(GPSM2);gig1_mRNA1(Ckap5);gig10892_mRNA1(EML1);gig3503_mRNA1(CKAP5);gig9257_mRNA3(TACC3);gig4730_mRNA1(KIF2A);gig5936_mRNA1(TNKS);gig4000_mRNA4(dync1i2a);gig2365_mRNA1(Dhc64C);
biological_process	GO:0006418	tRNA aminoacylation for protein translation	0.00120245	gig7350_mRNA1(Tars1);gig9597_mRNA1(valS1);gig2351_mRNA1(IARS1);gig8056_mRNA1(mars-1);gig10246_mRNA2(Vars1);
biological_process	GO:0051056	regulation of small GTPase mediated signal transduction	0.00120772	gig4733_mRNA1(INPP5B);gig238_mRNA2(ITSN1);gig6088_mRNA1(RALGAPB);gig9961_mRNA2(Arhgap26);gig6955_mRNA2(ARHGAP39);gig5244_mRNA1(GNA13);gig8125_mRNA1(ARHGEF1);gig12662_mRNA3(Cdc42bpa);gig533_mRNA3(ARHGAP44);gig1999_mRNA1(RALGAPA1);gig10068_mRNA1(SRGAP1);gig7961_mRNA7(ARHGEF11);
biological_process	GO:0035264	multicellular organism growth	0.00120772	gig592_mRNA4(Brca2);gig12188_mRNA1(Tbl1xr1);gig11988_mRNA1(Atrx);gig8064_mRNA1(PTPN11);gig9322_mRNA1(Ercc5);gig4052_mRNA1(FKBP8);gig8241_mRNA1(ERCC6);gig9935_mRNA1(Sos1);gig8847_mRNA1(SPTBN2);gig12150_mRNA1(UNC79);gig11218_mRNA1(KDM6A);gig3572_mRNA1(GPD2);
biological_process	GO:0016477	cell migration	0.00134767	gig10389_mRNA1(lamc1);gig11496_mRNA1(USP9X);gig1134_mRNA3(Dock1);gig7388_mRNA2(Fmnl1);gig1461_mRNA1(CD63);gig11273_mRNA2(AVL9);gig12591_mRNA1(zranb1-b);gig3838_mRNA1(rhbdf1);gig12019_mRNA1(Src42A);gig6500_mRNA1(how);gig12142_mRNA2(NCK2);gig4088_mRNA1(apc);gig7071_mRNA4(Ptprf);gig11113_mRNA1(Coro1b);gig5235_mRNA1(Rhou);gig8742_mRNA1(rhoaa);gig9946_mRNA1(usp33);gig12662_mRNA3(Cdc42bpa);gig4264_mRNA…
biological_process	GO:0006468	protein phosphorylation	0.0017348	gig4043_mRNA1(SIK2);gig2327_mRNA1(CDK16);gig7108_mRNA1(Eif2ak4);gig4040_mRNA2(Cdk10);gig4735_mRNA2(ire-1);gig6474_mRNA1(Map3k9);gig4506_mRNA1(Prkag2);gig10192_mRNA6(AKT3);gig12185_mRNA4(WNK1);gig411_mRNA1(BIRC6);gig6250_mRNA2(coq8b);gig5919_mRNA1(Pick1);gig11276_mRNA1(GSK3B);gig10644_mRNA1(Pak3);gig6600_mRNA3(Cilk1);gig6278_mRNA1(Tlk2);gig1309_mRNA1(par-1);gig10400_mRNA1(Stk3);gig234_mRNA1(Pkg21D…
biological_process	GO:0030036	actin cytoskeleton organization	0.00190285	gig10347_mRNA3(IQSEC1);gig371_mRNA3(MTSS1);gig10412_mRNA2(Btk29A);gig824_mRNA1(Arfgef3);gig5614_mRNA3(Enah);gig8751_mRNA2(PHACTR2);gig8433_mRNA1(MTSS1);gig9961_mRNA2(Arhgap26);gig6716_mRNA1(TESK1);gig2242_mRNA1(NF1);gig11113_mRNA1(Coro1b);gig5235_mRNA1(Rhou);gig8742_mRNA1(rhoaa);gig2355_mRNA4(EHBP1);gig4344_mRNA1(ROCK1);gig3424_mRNA2(DLC1);gig5895_mRNA1(SSH2);gig7961_mRNA7(ARHGEF11);gig11168_mRNA…
biological_process	GO:0050658	RNA transport	0.00202019	gig11277_mRNA1(SIDT1);gig1_mRNA1(Ckap5);gig3503_mRNA1(CKAP5);gig2365_mRNA1(Dhc64C);
biological_process	GO:0051294	establishment of spindle orientation	0.00202019	gig11588_mRNA7(LLGL1);gig10844_mRNA1(Clasp1);gig639_mRNA1(llgl2);gig9400_mRNA1(dlg1);
biological_process	GO:0030866	cortical actin cytoskeleton organization	0.00229282	gig10945_mRNA1(TLN1);gig11588_mRNA7(LLGL1);gig639_mRNA1(llgl2);gig7388_mRNA2(Fmnl1);gig3296_mRNA1(Epb41l3);gig7937_mRNA1(let-502);gig187_mRNA2(EPB41);gig7967_mRNA1(TLN1);
biological_process	GO:0007163	establishment or maintenance of cell polarity	0.00229282	gig9556_mRNA4(CAP1);gig6966_mRNA1(par-6);gig1309_mRNA1(par-1);gig1832_mRNA2(Macf1);gig10252_mRNA3(egl-27);gig1434_mRNA1(STK25);gig1150_mRNA1(sad-1);gig1702_mRNA1(FAT1);
biological_process	GO:0038083	peptidyl-tyrosine autophosphorylation	0.00231882	gig10412_mRNA2(Btk29A);gig12019_mRNA1(Src42A);gig9442_mRNA1(TNK2);gig9596_mRNA1(Ack-like);gig1210_mRNA1(FER);gig4923_mRNA1(DYRK1A);
biological_process	GO:0075733	intracellular transport of virus	0.00231882	gig7204_mRNA1(RANBP2);gig10975_mRNA1(NUP98);gig1592_mRNA1(NUP88);gig11941_mRNA2(TPR);gig6580_mRNA1(TSG101);gig10312_mRNA1(MVB12B);
biological_process	GO:0032092	positive regulation of protein binding	0.00246095	gig11276_mRNA1(GSK3B);gig4178_mRNA1(Amfr);gig3240_mRNA4(IDE);gig10400_mRNA1(Stk3);gig2764_mRNA2(RAPGEF2);gig15_mRNA1(Nmd3);gig165_mRNA1(HIP1R);gig2880_mRNA1(TCF7L2);gig8277_mRNA1(MARK3);
biological_process	GO:0016197	endosomal transport	0.00246659	gig7143_mRNA1(Ankfy1);gig5857_mRNA1(KIAA1109);gig238_mRNA2(ITSN1);gig1345_mRNA1(EHD1);gig7150_mRNA4(snx33);gig6580_mRNA1(TSG101);gig6903_mRNA3(HGS);gig8477_mRNA1(EPS15L1);gig10312_mRNA1(MVB12B);
biological_process	GO:0019985	translesion synthesis	0.00253903	gig9025_mRNA1(Dtl);gig3233_mRNA1(Polk);gig10393_mRNA1(Rev1);gig4627_mRNA1(RFC1);gig3460_mRNA1(PRIMPOL);
biological_process	GO:0016567	protein ubiquitination	0.00263143	gig6475_mRNA1(Ube4b);gig11496_mRNA1(USP9X);gig226_mRNA1(KLHL18);gig411_mRNA1(BIRC6);gig4178_mRNA1(Amfr);gig4880_mRNA1(Nedd4l);gig10427_mRNA2(CUL4A);gig6123_mRNA1(Trim3);gig12064_mRNA1(ago);gig7233_mRNA2(DCAF13);gig4873_mRNA1(CG6966);gig9319_mRNA1(Eipr1);gig336_mRNA2(Klhl18);gig965_mRNA1(Dcaf8);gig9451_mRNA1(KCTD10);gig8363_mRNA1(DCAF6);gig4211_mRNA1(wsb1);gig669_mRNA1(MIB1);gig7830_mRNA1(Ubr3);gi…
biological_process	GO:0042023	DNA endoreduplication	0.00313145	gig10412_mRNA2(Btk29A);gig12064_mRNA1(ago);gig10231_mRNA1(Zpr1);
biological_process	GO:0072429	response to intra-S DNA damage checkpoint signaling	0.00313145	gig10841_mRNA2(Slx4);gig7560_mRNA2(MUS81);gig382_mRNA3(Eme1);
biological_process	GO:0031023	microtubule organizing center organization	0.00313145	gig10844_mRNA1(Clasp1);gig8279_mRNA1(Bcas3);gig1398_mRNA2(Gcc2);
biological_process	GO:1903423	positive regulation of synaptic vesicle recycling	0.00313145	gig2010_mRNA1(Synj1);gig5838_mRNA3(Dnm1);gig4810_mRNA1(plaa);
biological_process	GO:0051497	negative regulation of stress fiber assembly	0.00313145	gig3635_mRNA1(FRMD7);gig10844_mRNA1(Clasp1);gig5579_mRNA1(PPP1R9A);
biological_process	GO:0051057	positive regulation of small GTPase mediated signal transduction	0.00313145	gig3635_mRNA1(FRMD7);gig2061_mRNA1(Cdon);gig9935_mRNA1(Sos1);
biological_process	GO:0046600	negative regulation of centriole replication	0.00313145	gig3986_mRNA1(Trim37);gig5234_mRNA1(MDM1);gig9214_mRNA1(KAT2B);
biological_process	GO:0001782	B cell homeostasis	0.00313145	gig5739_mRNA1(PPP2R3C);gig9935_mRNA1(Sos1);gig9807_mRNA1(Dock11);
biological_process	GO:1901798	positive regulation of signal transduction by p53 class mediator	0.00313145	gig658_mRNA1(Chd5);gig5812_mRNA2(Chd5);gig7268_mRNA1(Cdk5rap3);
biological_process	GO:0021895	cerebral cortex neuron differentiation	0.00313145	gig658_mRNA1(Chd5);gig7496_mRNA1(Sin3a);gig5812_mRNA2(Chd5);
biological_process	GO:0016236	macroautophagy	0.00341139	gig10022_mRNA1(Zfyve1);gig12406_mRNA1(MTMR14);gig7335_mRNA1(PIK3R4);gig6580_mRNA1(TSG101);gig6903_mRNA3(HGS);gig11898_mRNA1(Ubxn6);gig4810_mRNA1(plaa);gig10495_mRNA1(YOD1);gig2919_mRNA1(PRKAB2);gig7158_mRNA1(HDAC10);
biological_process	GO:0051289	protein homotetramerization	0.00345799	gig6494_mRNA1(Gls);gig8590_mRNA2(SHMT2);gig1927_mRNA2(Aldh9a1);gig6189_mRNA1(usp16);gig1017_mRNA1(Golga2);gig6066_mRNA1(ACACA);gig10657_mRNA1(SHMT1);gig11168_mRNA1(VASP);
biological_process	GO:0034644	cellular response to UV	0.00345799	gig7108_mRNA1(Eif2ak4);gig11095_mRNA1(DHX36);gig6941_mRNA2(Usp47);gig11575_mRNA1(METTL3);gig3233_mRNA1(Polk);gig5685_mRNA2(YY1);gig6112_mRNA1(EIF2AK4);gig568_mRNA1(YY1);
biological_process	GO:0016055	Wnt signaling pathway	0.0038529	gig11276_mRNA1(GSK3B);gig4178_mRNA1(Amfr);gig2448_mRNA1(Strn);gig1832_mRNA2(Macf1);gig7535_mRNA1(lit-1);gig12591_mRNA1(zranb1-b);gig6301_mRNA1(lrrfip2);gig10894_mRNA1(Strn);gig1656_mRNA1(CCNY);gig4088_mRNA1(apc);gig6159_mRNA1(TCF7L1);gig10252_mRNA3(egl-27);gig11038_mRNA1(pkd2);gig2880_mRNA1(TCF7L2);gig5428_mRNA1(lmbr1l);gig5178_mRNA1(WWOX);gig9595_mRNA1(Mark2);gig11075_mRNA1(KLHL12);gig4696_mRNA1…
cellular_component	GO:0005938	cell cortex	8.82884e-08	gig6966_mRNA1(par-6);gig4147_mRNA1(Hil);gig10844_mRNA1(Clasp1);gig3222_mRNA2(PSEN2);gig4973_mRNA1(numb);gig6249_mRNA1(spri);gig1309_mRNA1(par-1);gig5269_mRNA1(GPSM2);gig7535_mRNA1(lit-1);gig3841_mRNA2(DCTN1);gig8386_mRNA1(Nrbp1);gig2012_mRNA4(TRAK1);gig8875_mRNA1(Stox1);gig7373_mRNA1(Pard3);gig1528_mRNA2(Hil);gig10595_mRNA1(Septin7);gig165_mRNA1(HIP1R);gig4063_mRNA1(HMCN2);gig12390_mRNA1(Dys);gig…
cellular_component	GO:0097060	synaptic membrane	0.00035197	gig3222_mRNA2(PSEN2);gig2010_mRNA1(Synj1);gig165_mRNA1(HIP1R);gig1669_mRNA1(Unc13b);gig10351_mRNA4(Entpd1);
cellular_component	GO:0000776	kinetochore	0.000362375	gig10844_mRNA1(Clasp1);gig3222_mRNA2(PSEN2);gig7419_mRNA2(FBXO28);gig5637_mRNA1(Ttk);gig8815_mRNA1(Trappc12);gig5787_mRNA1(lrwd1);gig6416_mRNA1(GPATCH11);gig1_mRNA1(Ckap5);gig3841_mRNA2(DCTN1);gig7500_mRNA1(lrwd1);gig7496_mRNA1(Sin3a);gig4088_mRNA1(apc);gig11941_mRNA2(TPR);gig6262_mRNA1(BUB1B);gig3503_mRNA1(CKAP5);gig2365_mRNA1(Dhc64C);gig9214_mRNA1(KAT2B);
cellular_component	GO:0030665	clathrin-coated vesicle membrane	0.00108272	gig2484_mRNA2(Ap1b1);gig3601_mRNA1(dennd1a);gig7553_mRNA1(Dennd1a);gig165_mRNA1(HIP1R);gig3513_mRNA3(dbnl-b);
cellular_component	GO:0000118	histone deacetylase complex	0.00188979	gig12188_mRNA1(Tbl1xr1);gig9318_mRNA1(HDAC4);gig4647_mRNA1(Znf541);gig7496_mRNA1(Sin3a);gig6428_mRNA1(DNTTIP1);gig11980_mRNA1(hdac8);gig7158_mRNA1(HDAC10);
cellular_component	GO:0008021	synaptic vesicle	0.00302095	gig10347_mRNA3(IQSEC1);gig2327_mRNA1(CDK16);gig3222_mRNA2(PSEN2);gig6140_mRNA1(Hip14);gig2132_mRNA1(Wdr7);gig7420_mRNA4(Madd);gig5919_mRNA1(Pick1);gig7129_mRNA1(lap);gig7232_mRNA1(Cadps);gig10973_mRNA1(Ap2a2);gig8657_mRNA1(Stxbp5);gig3810_mRNA2(Exoc4);gig5838_mRNA3(Dnm1);gig2082_mRNA1(RAB5A);gig11687_mRNA1(Cops4);gig10627_mRNA1(DMXL2);gig10351_mRNA4(Entpd1);
cellular_component	GO:0031256	leading edge membrane	0.00313145	gig10493_mRNA1(myoE);gig533_mRNA3(ARHGAP44);gig9400_mRNA1(dlg1);
cellular_component	GO:0048476	Holliday junction resolvase complex	0.00313145	gig10841_mRNA2(Slx4);gig7560_mRNA2(MUS81);gig382_mRNA3(Eme1);
cellular_component	GO:0005964	phosphorylase kinase complex	0.00313145	gig3786_mRNA2(C14B9.8);gig5798_mRNA1(PHKG1);gig5809_mRNA1(Phkb);
cellular_component	GO:0008287	protein serine/threonine phosphatase complex	0.00313145	gig51_mRNA1(PPP2R1A);gig6059_mRNA2(PPP2R1A);gig9864_mRNA4(PPP2R1B);
cellular_component	GO:0030425	dendrite	0.00323279	gig3227_mRNA1(HCFC1);gig11095_mRNA1(DHX36);gig7661_mRNA2(samd4a);gig3169_mRNA1(Snx14);gig6750_mRNA2(Nrg);gig5579_mRNA1(PPP1R9A);gig5919_mRNA1(Pick1);gig4178_mRNA1(Amfr);gig51_mRNA1(PPP2R1A);gig2541_mRNA1(CHL1);gig6123_mRNA1(Trim3);gig47_mRNA1(Mpdz);gig10139_mRNA2(ANK3);gig2448_mRNA1(Strn);gig3482_mRNA1(ANK3);gig7553_mRNA1(Dennd1a);gig2301_mRNA2(lin-10);gig10894_mRNA1(Strn);gig2012_mRNA4(TRAK1);gi…
cellular_component	GO:0005815	microtubule organizing center	0.00385716	gig6947_mRNA3(NDRG1);gig10844_mRNA1(Clasp1);gig10805_mRNA1(Mcph1);gig411_mRNA1(BIRC6);gig5787_mRNA1(lrwd1);gig3041_mRNA1(Smp_129340);gig6382_mRNA1(Kmt2e);gig8752_mRNA1(Tubgcp2);gig2731_mRNA2(IST1);gig7500_mRNA1(lrwd1);gig4616_mRNA2(Togaram1);gig6262_mRNA1(BUB1B);gig5725_mRNA1(Cntrl);gig69_mRNA1(Rassf1);gig6580_mRNA1(TSG101);gig4730_mRNA1(KIF2A);gig2355_mRNA4(EHBP1);gig11898_mRNA1(Ubxn6);gig11976_…
molecular_function	GO:0005096	GTPase activator activity	1.12593e-10	gig8719_mRNA2(ASAP1);gig3036_mRNA1(Iml1);gig11588_mRNA7(LLGL1);gig1208_mRNA5(arhgap21-b);gig6473_mRNA1(rab3gap1);gig639_mRNA1(llgl2);gig7145_mRNA2(Git2);gig12800_mRNA1(gap-2);gig1134_mRNA3(Dock1);gig1295_mRNA1(RhoGAPp190);gig928_mRNA1(arhgap21-a);gig1397_mRNA1(SMAP1);gig6249_mRNA1(spri);gig2446_mRNA1(flcn);maker-ctg00535-pred_gff_transdecoder-gene-1.267-mRNA-1(Tbcd);gig2034_mRNA1(RASA1);gig5197_m…
molecular_function	GO:0017124	SH3 domain binding	1.44445e-05	gig8376_mRNA1(Ccdc6);gig1134_mRNA3(Dock1);gig2010_mRNA1(Synj1);gig783_mRNA3(Mical1);gig9723_mRNA1(Adam15);gig10644_mRNA1(Pak3);gig8595_mRNA1(C3G);gig2964_mRNA1(Grb2);gig7553_mRNA1(Dennd1a);gig9186_mRNA1(Znf106);gig5614_mRNA3(Enah);gig9935_mRNA1(Sos1);gig9468_mRNA3(Arhgap27);gig165_mRNA1(HIP1R);gig5838_mRNA3(Dnm1);gig8144_mRNA2(FUT8);gig11261_mRNA1(SOCS7);gig11168_mRNA1(VASP);gig7941_mRNA1(Map4k3);
molecular_function	GO:0016887	ATPase activity	0.000235547	gig9560_mRNA1(ABCC10);gig2700_mRNA1(PMS2);gig9887_mRNA1(ABCF1);gig5905_mRNA1(Clpx);gig11209_mRNA3(Ptpa);gig12621_mRNA1(ABCG2);gig9118_mRNA1(MDN1);gig5328_mRNA1(Atp2c1);gig7231_mRNA2(Kif20a);gig1832_mRNA2(Macf1);gig3240_mRNA4(IDE);gig10881_mRNA1(VPS4B);gig86_mRNA4(katnal1);gig4153_mRNA1(abcb8);gig6303_mRNA5(Ak6);gig10755_mRNA1(chd1l);gig11366_mRNA1(dom);gig5052_mRNA1(Abcb1a);gig6110_mRNA1(Mlh1);gi…
molecular_function	GO:0051721	protein phosphatase 2A binding	0.00023969	gig9085_mRNA1(Ppp2r2a);gig11209_mRNA3(Ptpa);gig7365_mRNA1(PPME1);gig2448_mRNA1(Strn);gig8587_mRNA1(Bod1);gig10894_mRNA1(Strn);gig1954_mRNA1(ARPP19);gig9832_mRNA1(Smg7);
molecular_function	GO:0050321	tau-protein kinase activity	0.000328286	gig4043_mRNA1(SIK2);gig11276_mRNA1(GSK3B);gig1309_mRNA1(par-1);gig5718_mRNA3(gsk-3);gig5798_mRNA1(PHKG1);gig9595_mRNA1(Mark2);gig1150_mRNA1(sad-1);gig8277_mRNA1(MARK3);gig573_mRNA1(Mark2);gig4923_mRNA1(DYRK1A);
molecular_function	GO:0017112	Rab guanyl-nucleotide exchange factor activity	0.000885365	gig8181_mRNA1(Rgp1);gig7420_mRNA4(Madd);gig5922_mRNA1(Dennd5a);gig3601_mRNA1(dennd1a);gig6249_mRNA1(spri);gig848_mRNA1(R06F6.8);gig7553_mRNA1(Dennd1a);gig9269_mRNA2(Sbf1);
molecular_function	GO:0017137	Rab GTPase binding	0.000909017	gig11588_mRNA7(LLGL1);gig8181_mRNA1(Rgp1);gig639_mRNA1(llgl2);gig7143_mRNA1(Ankfy1);gig5922_mRNA1(Dennd5a);gig783_mRNA3(Mical1);gig10361_mRNA1(WDR44);gig848_mRNA1(R06F6.8);gig7553_mRNA1(Dennd1a);gig2301_mRNA2(lin-10);gig5222_mRNA1(YIPF1);gig5197_mRNA1(sgsm3);gig3110_mRNA1(TBC1D9B);gig8657_mRNA1(Stxbp5);gig9272_mRNA1(Rundc1);gig7013_mRNA1(USP6NL);gig10646_mRNA1(CHM);gig10327_mRNA2(TBC1D25);gig7677…
molecular_function	GO:0050699	WW domain binding	0.00108067	gig5614_mRNA3(Enah);gig2764_mRNA2(RAPGEF2);gig9442_mRNA1(TNK2);gig12390_mRNA1(Dys);
molecular_function	GO:0046975	histone methyltransferase activity (H3-K36 specific)	0.00108272	gig935_mRNA1(Ash1l);gig5150_mRNA2(NSD3);gig3753_mRNA1(Nsd1);gig7551_mRNA1(setd3);
molecular_function	GO:0030331	estrogen receptor binding	0.00120245	gig2720_mRNA2(Parp1);gig2448_mRNA1(Strn);gig10894_mRNA1(Strn);gig11363_mRNA2(Ddx54);gig5474_mRNA1(Dcaf1);gig3753_mRNA1(Nsd1);
molecular_function	GO:0035091	phosphatidylinositol binding	0.00120772	gig10945_mRNA1(TLN1);gig10973_mRNA1(Ap2a2);gig82_mRNA1(PLD1);gig7373_mRNA1(Pard3);gig165_mRNA1(HIP1R);gig7150_mRNA4(snx33);gig74_mRNA1(FCHO2);gig5287_mRNA1(Pard3b);gig925_mRNA1(Snx6);gig2254_mRNA1(SNX13);gig2561_mRNA1(Pitpnm1);gig7967_mRNA1(TLN1);
molecular_function	GO:0008289	lipid binding	0.00157067	gig10347_mRNA3(IQSEC1);gig5421_mRNA2(CERT1);gig7232_mRNA1(Cadps);gig3209_mRNA1(OSBP2);gig3840_mRNA1(sky);gig2380_mRNA1(nrf-6);gig9156_mRNA1(GBF1);gig11066_mRNA3(Mcoln3);gig10059_mRNA4(dnm1l);gig3221_mRNA1(STARD10);gig11901_mRNA1(cadps);gig11082_mRNA1(fnbp1l);gig9595_mRNA1(Mark2);gig3088_mRNA1(OSBPL10);gig4215_mRNA1(fnbp1);gig3424_mRNA2(DLC1);gig573_mRNA1(Mark2);gig10312_mRNA1(MVB12B);gig10311_mRN…
molecular_function	GO:1901981	phosphatidylinositol phosphate binding	0.00202019	gig7143_mRNA1(Ankfy1);gig3601_mRNA1(dennd1a);gig7553_mRNA1(Dennd1a);gig6355_mRNA3(RUBCNL);
molecular_function	GO:0004622	lysophospholipase activity	0.00229282	gig8583_mRNA1(Pnpla6);gig8447_mRNA1(PLA2G6);gig9184_mRNA1(ABHD12);gig8874_mRNA1(Abhd4);gig12606_mRNA1(PLA2G15);gig6421_mRNA1(GDPD1);
molecular_function	GO:0035064	methylated histone binding	0.00236981	gig4174_mRNA2(T07A9.8);gig11495_mRNA2(Zmynd11);gig11988_mRNA1(Atrx);gig10280_mRNA2(ZMYND8);gig5787_mRNA1(lrwd1);gig6382_mRNA1(Kmt2e);gig7500_mRNA1(lrwd1);gig7211_mRNA2(Cxxc1);gig3273_mRNA1(KDM8);gig12765_mRNA1(Kdm5a);gig367_mRNA1(BPTF);
molecular_function	GO:0034511	U3 snoRNA binding	0.00253903	gig9786_mRNA1(Rrp9);gig302_mRNA1(BMS1);gig8392_mRNA1(Tsr1);gig9271_mRNA1(diexf);gig10291_mRNA1(Tbl3);
molecular_function	GO:0004694	eukaryotic translation initiation factor 2alpha kinase activity	0.00313145	gig7108_mRNA1(Eif2ak4);gig9679_mRNA1(gcn2);gig6112_mRNA1(EIF2AK4);
molecular_function	GO:0004715	non-membrane spanning protein tyrosine kinase activity	0.00352502	gig8519_mRNA1(CSK);gig10412_mRNA2(Btk29A);gig12019_mRNA1(Src42A);gig3808_mRNA1(HTK16);gig9442_mRNA1(TNK2);gig9596_mRNA1(Ack-like);gig9879_mRNA1(ABL);gig1210_mRNA1(FER);gig4923_mRNA1(DYRK1A);
molecular_function	GO:0051015	actin filament binding	0.00388606	gig10945_mRNA1(TLN1);gig5579_mRNA1(PPP1R9A);gig7388_mRNA2(Fmnl1);gig5919_mRNA1(Pick1);gig11964_mRNA1();gig6832_mRNA1(SYNE1);gig1832_mRNA2(Macf1);gig9939_mRNA1(Vinc);gig10493_mRNA1(myoE);gig12014_mRNA1(AFDN);gig165_mRNA1(HIP1R);gig147_mRNA1(VLN2);gig1092_mRNA2(Nebl);gig11113_mRNA1(Coro1b);gig12149_mRNA1(ck);gig5894_mRNA1(MYO18A);gig3513_mRNA3(dbnl-b);gig7967_mRNA1(TLN1);gig8904_mRNA1(MYO15A);gig95…
