# Supplementary material for: High-quality reference genome of Fasciola gigantica: Insights into the genomic signatures of transposon-mediated evolution and specific parasitic adaption in tropical regions
Source: PLoS Negl Trop Dis. 2021 Oct 5;15(10):e0009750. doi: 10.1371/journal.pntd.0009750 (PMC8519440; doi:10.1371/journal.pntd.0009750)
Supplement: S11 Table — (XLSX) [file pntd.0009750.s019.xlsx]

## Sheet: S11_Table
S11 Table KEGG pathway enrichment for genes with more than 10kb LINEs insertion between 41 Ma and 62 Ma
KEGG pathway	Description	Class	P-Value	Genes
map00970	Aminoacyl-tRNA biosynthesis	Translation	0.000716232	gig2863_mRNA1(Rars2);gig7663_mRNA3(Yars2);gig8235_mRNA1(PARS2);gig7350_mRNA1(Tars1);gig1439_mRNA1(ala1);gig11482_mRNA1(MetRS-m);gig11088_mRNA1(Slimp);gig2460_mRNA2(Eprs1);gig2454_mRNA2(SEPSECS);gig9597_mRNA1(valS1);gig2351_mRNA1(IARS1);gig2593_mRNA1(WARS2);gig10246_mRNA2(Vars1);gig7575_mRNA1(leuS);
map04070	Phosphatidylinositol signaling system	Signal transduction	0.0013402	gig11564_mRNA2(Cds);gig4733_mRNA1(INPP5B);gig8432_mRNA1(ppip5k2);gig11336_mRNA1(inpp5f);gig2010_mRNA1(Synj1);gig2065_mRNA1(Pip5k1a);gig8737_mRNA1(PI4KB);gig12406_mRNA1(MTMR14);gig4311_mRNA1(ippk);gig7807_mRNA2(pi4k2b);gig10931_mRNA5(Plcb4);gig10899_mRNA2(ITPK1);gig12066_mRNA1(INPP5A);gig8468_mRNA1(Impa2);gig2890_mRNA2(SACM1L);
map00562	Inositol phosphate metabolism	Carbohydrate metabolism	0.00228008	gig4733_mRNA1(INPP5B);gig11336_mRNA1(inpp5f);gig2010_mRNA1(Synj1);gig2065_mRNA1(Pip5k1a);gig8737_mRNA1(PI4KB);gig12406_mRNA1(MTMR14);gig4311_mRNA1(ippk);gig7807_mRNA2(pi4k2b);gig10931_mRNA5(Plcb4);gig10899_mRNA2(ITPK1);gig12066_mRNA1(INPP5A);gig8468_mRNA1(Impa2);gig2890_mRNA2(SACM1L);
map04530	Tight junction	Cellular community - eukaryotes	0.00305115	gig11588_mRNA7(LLGL1);gig639_mRNA1(llgl2);gig5445_mRNA1(ppp2r2d);gig11964_mRNA1();gig5037_mRNA1(actr2a);gig51_mRNA1(PPP2R1A);gig47_mRNA1(Mpdz);gig583_mRNA1(RHO);gig2764_mRNA2(RAPGEF2);gig9586_mRNA1(Prkab2);gig3414_mRNA1(Prkag1);gig7373_mRNA1(Pard3);gig9796_mRNA2(itgb1-a);gig12014_mRNA1(AFDN);gig1764_mRNA1(Magi1);gig7937_mRNA1(let-502);gig6059_mRNA2(PPP2R1A);gig11816_mRNA1(Dlg2);gig2919_mRNA1(PRKA…
map04510	Focal adhesion	Cellular community - eukaryotes	0.00373395	gig10945_mRNA1(TLN1);gig10389_mRNA1(lamc1);gig6319_mRNA1(rl);gig10192_mRNA6(AKT3);gig1134_mRNA3(Dock1);gig11964_mRNA1();gig11276_mRNA1(GSK3B);gig2065_mRNA1(Pip5k1a);gig2964_mRNA1(Grb2);gig583_mRNA1(RHO);gig2420_mRNA1();gig9939_mRNA1(Vinc);gig9935_mRNA1(Sos1);gig9796_mRNA2(itgb1-a);gig14_mRNA3(gsp-1);gig1435_mRNA2(Pak1);gig5718_mRNA3(gsk-3);gig7937_mRNA1(let-502);gig4264_mRNA2(Vav2);gig7967_mRNA1(…
map04062	Chemokine signaling pathway	Immune system	0.00383187	gig6319_mRNA1(rl);gig10192_mRNA6(AKT3);gig11276_mRNA1(GSK3B);gig2964_mRNA1(Grb2);gig583_mRNA1(RHO);gig2419_mRNA1();gig6000_mRNA2();gig9935_mRNA1(Sos1);gig7373_mRNA1(Pard3);gig1435_mRNA2(Pak1);gig5718_mRNA3(gsk-3);gig7937_mRNA1(let-502);gig4264_mRNA2(Vav2);gig6009_mRNA1(GRK3);gig5016_mRNA2(ADCY9);gig10931_mRNA5(Plcb4);
map04152	AMPK signaling pathway	Signal transduction	0.00383187	gig10192_mRNA6(AKT3);gig5445_mRNA1(ppp2r2d);gig373_mRNA1(PFK);gig51_mRNA1(PPP2R1A);gig5739_mRNA1(PPP2R3C);gig9586_mRNA1(Prkab2);gig3414_mRNA1(Prkag1);gig2882_mRNA2(CPT1A);gig5810_mRNA3(EEF2K);gig6059_mRNA2(PPP2R1A);gig6066_mRNA1(ACACA);gig296_mRNA1(GlyS);gig9105_mRNA2(Rptor);gig1329_mRNA1(Mtor);gig2919_mRNA1(PRKAB2);gig6513_mRNA1();
map04072	Phospholipase D signaling pathway	Signal transduction	0.00637899	gig8675_mRNA1();gig6319_mRNA1(rl);gig10192_mRNA6(AKT3);gig8064_mRNA1(PTPN11);gig2065_mRNA1(Pip5k1a);gig2964_mRNA1(Grb2);gig819_mRNA1(Sphk1);gig82_mRNA1(PLD1);gig583_mRNA1(RHO);gig9935_mRNA1(Sos1);gig5838_mRNA3(Dnm1);gig5244_mRNA1(GNA13);gig5016_mRNA2(ADCY9);gig10931_mRNA5(Plcb4);gig1329_mRNA1(Mtor);
map05165	Human papillomavirus infection	Infectious disease: viral	0.00661262	gig11588_mRNA7(LLGL1);gig10389_mRNA1(lamc1);gig8675_mRNA1();gig639_mRNA1(llgl2);gig4839_mRNA1(atr);gig107_mRNA2(dvl3);gig6319_mRNA1(rl);gig10192_mRNA6(AKT3);gig5445_mRNA1(ppp2r2d);gig11276_mRNA1(GSK3B);gig51_mRNA1(PPP2R1A);gig5739_mRNA1(PPP2R3C);gig2964_mRNA1(Grb2);gig2420_mRNA1();gig9935_mRNA1(Sos1);gig7373_mRNA1(Pard3);gig9796_mRNA2(itgb1-a);gig4088_mRNA1(apc);gig2626_mRNA1(UBR4);gig5718_mRNA3(…
map04611	Platelet activation	Immune system	0.00669435	gig10945_mRNA1(TLN1);gig8675_mRNA1();gig6319_mRNA1(rl);gig10192_mRNA6(AKT3);gig583_mRNA1(RHO);gig2419_mRNA1();gig234_mRNA1(Pkg21D);gig9796_mRNA2(itgb1-a);gig14_mRNA3(gsp-1);gig7937_mRNA1(let-502);gig5244_mRNA1(GNA13);gig5016_mRNA2(ADCY9);gig10931_mRNA5(Plcb4);gig7967_mRNA1(TLN1);
map05160	Hepatitis C	Infectious disease: viral	0.00669435	gig7108_mRNA1(Eif2ak4);gig4906_mRNA1(EIF3E);gig6319_mRNA1(rl);gig10192_mRNA6(AKT3);gig5445_mRNA1(ppp2r2d);gig7706_mRNA1(PIAS1);gig11276_mRNA1(GSK3B);gig51_mRNA1(PPP2R1A);gig9679_mRNA1(gcn2);gig2964_mRNA1(Grb2);gig2420_mRNA1();gig9935_mRNA1(Sos1);gig5718_mRNA3(gsk-3);gig6059_mRNA2(PPP2R1A);
map03460	Fanconi anemia pathway	Replication and repair	0.00693369	gig4839_mRNA1(atr);gig592_mRNA4(Brca2);gig2700_mRNA1(PMS2);gig12771_mRNA3(rpa1);gig7560_mRNA2(MUS81);gig3233_mRNA1(Polk);gig10393_mRNA1(Rev1);gig382_mRNA3(Eme1);gig6110_mRNA1(Mlh1);gig5266_mRNA1(TOP3A);
map04390	Hippo signaling pathway	Signal transduction	0.00694473	gig11588_mRNA7(LLGL1);gig6760_mRNA2(SMAD4);gig639_mRNA1(llgl2);gig107_mRNA2(dvl3);gig5445_mRNA1(ppp2r2d);gig11276_mRNA1(GSK3B);gig51_mRNA1(PPP2R1A);gig10400_mRNA1(Stk3);gig2420_mRNA1();gig7373_mRNA1(Pard3);gig14_mRNA3(gsp-1);gig4088_mRNA1(apc);gig5718_mRNA3(gsk-3);gig6059_mRNA2(PPP2R1A);gig4696_mRNA1(csnk1d);gig11816_mRNA1(Dlg2);gig9400_mRNA1(dlg1);
map04144	Endocytosis	Transport and catabolism	0.00783834	gig8719_mRNA2(ASAP1);gig10347_mRNA3(IQSEC1);gig9377_mRNA2(ARFGEF1);gig7145_mRNA2(Git2);gig1397_mRNA1(SMAP1);gig2065_mRNA1(Pip5k1a);gig10973_mRNA1(Ap2a2);gig10881_mRNA1(VPS4B);gig3020_mRNA2(EEA1);gig82_mRNA1(PLD1);gig583_mRNA1(RHO);gig1149_mRNA2(ACAP2);gig12051_mRNA2(Rabep1);gig6000_mRNA2();gig2731_mRNA2(IST1);gig7373_mRNA1(Pard3);gig9156_mRNA1(GBF1);gig1345_mRNA1(EHD1);gig6580_mRNA1(TSG101);gig58…
map04071	Sphingolipid signaling pathway	Signal transduction	0.00795786	gig7009_mRNA1(Sptlc2);gig8513_mRNA2(Cers1);gig6319_mRNA1(rl);gig10192_mRNA6(AKT3);gig5445_mRNA1(ppp2r2d);gig51_mRNA1(PPP2R1A);gig5739_mRNA1(PPP2R3C);gig819_mRNA1(Sphk1);gig82_mRNA1(PLD1);gig583_mRNA1(RHO);gig2419_mRNA1();gig7937_mRNA1(let-502);gig6059_mRNA2(PPP2R1A);gig5244_mRNA1(GNA13);gig10931_mRNA5(Plcb4);
map04910	Insulin signaling pathway	Endocrine system	0.00846191	gig9817_mRNA2(Flo1);gig6319_mRNA1(rl);gig10192_mRNA6(AKT3);gig11276_mRNA1(GSK3B);gig2964_mRNA1(Grb2);gig9586_mRNA1(Prkab2);gig3414_mRNA1(Prkag1);gig9935_mRNA1(Sos1);gig14_mRNA3(gsp-1);gig5718_mRNA3(gsk-3);gig5798_mRNA1(PHKG1);gig6066_mRNA1(ACACA);gig296_mRNA1(GlyS);gig12066_mRNA1(INPP5A);gig9105_mRNA2(Rptor);gig1329_mRNA1(Mtor);gig2919_mRNA1(PRKAB2);
map05213	Endometrial cancer	Cancer: specific types	0.00939356	gig6319_mRNA1(rl);gig10192_mRNA6(AKT3);gig11276_mRNA1(GSK3B);gig2964_mRNA1(Grb2);gig3233_mRNA1(Polk);gig2420_mRNA1();gig9935_mRNA1(Sos1);gig4088_mRNA1(apc);gig6110_mRNA1(Mlh1);gig5718_mRNA3(gsk-3);
map03430	Mismatch repair	Replication and repair	0.0105833	gig2700_mRNA1(PMS2);gig12771_mRNA3(rpa1);gig5361_mRNA2(lig1);gig10376_mRNA1(Rfc4);gig6110_mRNA1(Mlh1);gig4627_mRNA1(RFC1);gig7379_mRNA1(DNApol-delta);
map05210	Colorectal cancer	Cancer: specific types	0.0111718	gig6760_mRNA2(SMAD4);gig6319_mRNA1(rl);gig10192_mRNA6(AKT3);gig11276_mRNA1(GSK3B);gig2964_mRNA1(Grb2);gig3233_mRNA1(Polk);gig583_mRNA1(RHO);gig2420_mRNA1();gig9935_mRNA1(Sos1);gig4088_mRNA1(apc);gig6110_mRNA1(Mlh1);gig5718_mRNA3(gsk-3);gig1329_mRNA1(Mtor);
map04931	Insulin resistance	Endocrine and metabolic disease	0.0139202	gig10192_mRNA6(AKT3);gig8064_mRNA1(PTPN11);gig11276_mRNA1(GSK3B);gig10086_mRNA1(OGA);gig11209_mRNA3(Ptpa);gig9586_mRNA1(Prkab2);gig3414_mRNA1(Prkag1);gig14_mRNA3(gsp-1);gig5718_mRNA3(gsk-3);gig2882_mRNA2(CPT1A);gig296_mRNA1(GlyS);gig1329_mRNA1(Mtor);gig2919_mRNA1(PRKAB2);
map05135	Yersinia infection	Infectious disease: bacterial	0.0139202	gig6319_mRNA1(rl);gig10192_mRNA6(AKT3);gig7145_mRNA2(Git2);gig1134_mRNA3(Dock1);gig11276_mRNA1(GSK3B);gig5037_mRNA1(actr2a);gig2065_mRNA1(Pip5k1a);gig583_mRNA1(RHO);gig2419_mRNA1();gig9796_mRNA2(itgb1-a);gig5718_mRNA3(gsk-3);gig7937_mRNA1(let-502);gig4264_mRNA2(Vav2);
