# Supplementary material for: High-quality reference genome of Fasciola gigantica: Insights into the genomic signatures of transposon-mediated evolution and specific parasitic adaption in tropical regions
Source: PLoS Negl Trop Dis. 2021 Oct 5;15(10):e0009750. doi: 10.1371/journal.pntd.0009750 (PMC8519440; doi:10.1371/journal.pntd.0009750)
Supplement: S12 Table — (XLSX) [file pntd.0009750.s020.xlsx]

## Sheet: S12_Table
S12 Table Proteases list in Fasciola gigantica genome
MEROPS	Description	Clan
Cysteine Peptidases 113
MER0028760	fascipain B (Fasciola gigantica) [C01.115]	C01A
MER0028760	fascipain B (Fasciola gigantica) [C01.115]	C01A
MER0028760	fascipain B (Fasciola gigantica) [C01.115]	C01A
MER0000691	cathepsin B-like peptidase (platyhelminth) (Schistosoma mansoni) [C01.062]	C01A
MER0001552	cathepsin B-like cysteine peptidase 4 ({Caenorhabditis elegans}) (Caenorhabditis elegans) [C01.A34]	C01A
MER0002302	cathepsin L2 ({Fasciola} sp.) (Fasciola hepatica) [C01.142]	C01A
MER0028760	fascipain B (Fasciola gigantica) [C01.115]	C01A
MER0028760	fascipain B (Fasciola gigantica) [C01.115]	C01A
MER0002302	cathepsin L2 ({Fasciola} sp.) (Fasciola hepatica) [C01.142]	C01A
MER0028760	fascipain B (Fasciola gigantica) [C01.115]	C01A
MER0002418	cathepsin L1 ({Fasciola} sp.) (Fasciola gigantica) [C01.033]	C01A
MER0019717	SmCB2 peptidase ({Schistosoma}-type) (Schistosoma mansoni) [C01.061]	C01A
MER0000686	cathepsin B (Homo sapiens) [C01.060]	C01A
MER0028760	fascipain B (Fasciola gigantica) [C01.115]	C01A
MER0028760	fascipain B (Fasciola gigantica) [C01.115]	C01A
MER0002332	SmCL1 peptidase ({Schistosoma mansoni} and similar) (Schistosoma mansoni) [C01.166]	C01A
MER0136439	SmCL3 peptidase ({Schistosoma}-type) (Schistosoma mansoni) [C01.152]	C01A
MER0002418	cathepsin L1 ({Fasciola} sp.) (Fasciola gigantica) [C01.033]	C01A
MER0002302	cathepsin L2 ({Fasciola} sp.) (Fasciola hepatica) [C01.142]	C01A
MER0002302	cathepsin L2 ({Fasciola} sp.) (Fasciola hepatica) [C01.142]	C01A
MER0019717	SmCB2 peptidase ({Schistosoma}-type) (Schistosoma mansoni) [C01.061]	C01A
MER0028760	fascipain B (Fasciola gigantica) [C01.115]	C01A
MER0028760	fascipain B (Fasciola gigantica) [C01.115]	C01A
MER0005406	Rim13 peptidase (Aspergillus oryzae) [C02.008]	C02A
MER0003200	calpain ({Schistosoma} sp.) (Schistosoma mansoni) [C02.023]	C02A
MER0000732	calpain C (Gallus gallus) [C02.003]	C02A
MER0049593	calpain B ({Gecarcinus}-type}) (Gecarcinus lateralis) [C02.024]	C02A
MER0003200	calpain ({Schistosoma} sp.) (Schistosoma mansoni) [C02.023]	C02A
MER0000718	calpamodulin (Homo sapiens) [C02.971]	C02A
MER0003201	androglobin (Homo sapiens) [C02.972]	C02A
MER0002945	calpain A (Drosophila melanogaster) [C02.014]	C02A
MER0054124	Mername-AA248 (Gallus gallus) [C02.026]	C02A
MER0049593	calpain B ({Gecarcinus}-type}) (Gecarcinus lateralis) [C02.024]	C02A
MER0902165	FAM63B g.p. ({Homo sapiens}) (Homo sapiens) [C115.002]	C115
MER0005542	BcDNA.LD24440 ({Drosophila melanogaster}) (Drosophila melanogaster) [C12.A05C12	C12
MER0005542	BcDNA.LD24440 ({Drosophila melanogaster}) (Drosophila melanogaster) [C12.A05C12	C12
MER0003989	ubiquitinyl hydrolase-BAP1 (Homo sapiens) [C12.004]	C12
MER0000836	ubiquitinyl hydrolase-L3 (Homo sapiens) [C12.003]	C12
MER0000840	ubiquitinyl hydrolase UCH-D (Drosophila melanogaster) [C12.008]	C12
MER1251425	MINDY-4 peptidase (Homo sapiens) [C121.001]	C121
MER0000843	legumain, trematode-type (Schistosoma japonicum) [C13.007]	C13
MER0000843	legumain, trematode-type (Schistosoma japonicum) [C13.007]	C13
MER0000843	legumain, trematode-type (Schistosoma japonicum) [C13.007]	C13
MER0002477	glycosylphosphatidylinositol:protein transamidase (Saccharomyces cerevisiae) [C13.005]	C13
MER0000843	legumain, trematode-type (Schistosoma japonicum) [C13.007]	C13
MER0004735	DKEY-157L19.1-001 g.p. ({Brachydanio rerio}) (Brachydanio rerio) [C13.A03]	C13
MER0000843	legumain, trematode-type (Schistosoma japonicum) [C13.007]	C13
MER0000843	legumain, trematode-type (Schistosoma japonicum) [C13.007]	C13
MER0000843	legumain, trematode-type (Schistosoma japonicum) [C13.007]	C13
MER0000843	legumain, trematode-type (Schistosoma japonicum) [C13.007]	C13
MER0000843	legumain, trematode-type (Schistosoma japonicum) [C13.007]	C13
MER0000843	legumain, trematode-type (Schistosoma japonicum) [C13.007]	C13
MER0000843	legumain, trematode-type (Schistosoma japonicum) [C13.007]	C13
MER0000843	legumain, trematode-type (Schistosoma japonicum) [C13.007]	C13
MER0000843	legumain, trematode-type (Schistosoma japonicum) [C13.007]	C13
MER0000843	legumain, trematode-type (Schistosoma japonicum) [C13.007]	C13
MER0000843	legumain, trematode-type (Schistosoma japonicum) [C13.007]	C13
MER0000843	legumain, trematode-type (Schistosoma japonicum) [C13.007]	C13
MER0000843	legumain, trematode-type (Schistosoma japonicum) [C13.007]	C13
MER0000843	legumain, trematode-type (Schistosoma japonicum) [C13.007]	C13
MER0000843	legumain, trematode-type (Schistosoma japonicum) [C13.007]	C13
MER0000843	legumain, trematode-type (Schistosoma japonicum) [C13.007]	C13
MER0000843	legumain, trematode-type (Schistosoma japonicum) [C13.007]	C13
MER0006235	caspase CSP-2 ({Caenorhabditis elegans}) (Caenorhabditis elegans) [C14.014] C14A	C14A
MER0002705	caspase-7 (Homo sapiens) [C14.004]	C14A
MER0000853	caspase-3 (Homo sapiens) [C14.003]	C14A
MER0001795	ubiquitin-specific peptidase 4 (Homo sapiens) [C19.010]	C19
MER0002667	ubiquitin-specific peptidase 14 (Homo sapiens) [C19.015]	C19
MER0001884	ubiquitin-specific peptidase 8 (Homo sapiens) [C19.011]	C19
MER0005435	ubp16 ({Schizosaccharomyces pombe}) (Schizosaccharomyces pombe) [C19.A66]	C19
MER0064621	ubiquitin-specific endopeptidase 39 [misleading] (Homo sapiens) [C19.972]	C19
MER0005877	ubiquitin-specific peptidase 9X (Homo sapiens) [C19.017]	C19
MER0002896	ubiquitin-specific peptidase 7 (Homo sapiens) [C19.016]	C19
MER0014649	ubiquitin-specific peptidase 30 (Homo sapiens) [C19.060]	C19
MER0014273	Mername-AA001 peptidase (Mus musculus) [C19.050]	C19
MER0002496	ubiquitin-specific peptidase 47 ({Drosophila melanogaster}-type) (Drosophila melanogaster) [C19.105]	C19
MER0014629	ubiquitin-specific peptidase 46 (Homo sapiens) [C19.052]	C19
MER0004834	ubiquitin-specific peptidase 2 (Homo sapiens) [C19.013]	C19
MER0012130	ubiquitin-specific peptidase 22 (Homo sapiens) [C19.035]	C19
MER0005454	ubiquitin-specific peptidase 12 (Homo sapiens) [C19.020]	C19
MER0016486	ubiquitin-specific peptidase 49 (Homo sapiens) [C19.073]	C19
MER0002694	ubpA ({Dictyostelium discoideum}) (Dictyostelium discoideum) [C19.104]	C19
MER0014628	Usp9y g.p. ({Mus musculus}) (Mus musculus) [C19.051]	C19
MER0013775	CG8494 protein ({Drosophila melanogaster}) (Drosophila melanogaster) [C19.A26]	C19
MER0036276	hypothetical ubiquitin carboxyl-terminal hydrolase USP43 (Mus musculus) [C19.979]	C19
MER0437468	ctps g.p. ({Brachydanio rerio}) (Brachydanio rerio) [C26.A36]	C26
MER0044889	LD42771 protein ({Drosophila melanogaster}) (Drosophila melanogaster) [C26.A21]	C26
MER0060647	dihydro-orotase (N-terminal unit) ({Homo sapiens}-type) (Homo sapiens) [C26.952]	C26
MER1054487	ferredoxin-dependent glutamate synthase 1 (chloroplast, mitochondria) (Arabidopsis thaliana) [C44.951]	C44
MER0012158	glutamine:fructose-6-phosphate amidotransferase (Homo sapiens) [C44.972]	C44
MER0002538	Indian hedgehog protein (Homo sapiens) [C46.003]	C46
MER0049618	LOC559077 g.p. ({Brachydanio rerio}) (Brachydanio rerio) [C48.A21]	C48
MER0064210	SENP8 peptidase (fungus-type) (Gibberella zeae) [C48.031]	C48
MER0011012	SENP1 peptidase (Homo sapiens) [C48.002]	C48
MER0011775	separase ({Homo sapiens}-type) (Homo sapiens) [C50.002]	C50
MER0013563	CG6194 protein ({Drosophila melanogaster}) (Drosophila melanogaster) [C54.A03]	C54
MER0013564	autophagin-2 (Homo sapiens) [C54.002]	C54
MER0160094	ES1 protein homolog, mitochondrial (Homo sapiens) [C56.975]	C56
MER0029052	trabid peptidase (Homo sapiens) [C64.004]	C64
MER0029056	otubain-1 (Homo sapiens) [C65.001]	C65
MER0060310	UfSP2 peptidase (Mus musculus) [C78.002]	C78A
MER1108685	ZUP1 g.p. ({Homo sapiens}) (Homo sapiens) [C78.003]	C78B
MER0100371	DDB_G0291187 protein ({Dictyostelium discoideum}) (Dictyostelium discoideum) [C83.A02]	C83
MER0957411	OTUD6B peptidase ({Homo sapiens}) (Homo sapiens) [C85.009]	C85
MER0086098	OTUD5 peptidase ({Homo sapiens}) (Homo sapiens) [C85.001]	C85A
MER0116559	YOD1 peptidase (Homo sapiens) [C85.007]	C85B
MER0124068	JosD2 peptidase (Homo sapiens) [C86.005]	C86
MER0099998	ataxin-3 (Homo sapiens) [C86.001]	C86
MER0175067	lysosomal 66.3 kDa protein ({Mus musculus}-type) (Mus musculus) [C95.001]	C95
MER0226346	desumoylating isopeptidase 2 (Mus musculus) [C97.002]	C97
MER0187565	desumoylating isopeptidase 1 (Mus musculus) [C97.001]	C97
MER0226346	desumoylating isopeptidase 2 (Mus musculus) [C97.002]	C97
MER0226346	desumoylating isopeptidase 2 (Mus musculus) [C97.002]	C97
Metallo Peptidases 71
MER0001013	leukotriene A4 hydrolase (Homo sapiens) [M01.004]	M01
MER0002746	cytosol alanyl aminopeptidase (Homo sapiens) [M01.010]	M01
MER0011440	CG11956 protein ({Drosophila melanogaster}) (Drosophila melanogaster) [M01.A09]	M01
MER0026493	Tata binding protein associated factor (Homo sapiens) [M01.972]	M01
MER0001149	thimet oligopeptidase (Rattus norvegicus) [M03.001]	M03A
MER0001156	mitochondrial intermediate peptidase (Saccharomyces cerevisiae) [M03.006]	M03A
MER0011819	invadolysin (invertebrate-type) (Drosophila melanogaster) [M08.002]	M08
MER0011819	invadolysin (invertebrate-type) (Drosophila melanogaster) [M08.002]	M08
MER0093392	DDB_G0268270 g.p. ({Dictyostelium discoideum}) (Dictyostelium discoideum) [M08.A07]	M08
MER0014492	leishmanolysin-2 (Homo sapiens) [M08.003]	M08
MER0093395	DDB_G0286533 g.p. ({Dictyostelium discoideum}) (Dictyostelium discoideum) [M08.A05]	M08
MER0167725	spartan peptidase (Homo sapiens) [M100.001]	M100
MER0001067	matrix metallopeptidase-13 (Mus musculus) [M10.013]	M10A
MER0024096	nas-39 g.p. ({Caenorhabditis elegans}) (Caenorhabditis elegans) [M12.A24]	M12A
MER0016700	ADAMTS14 peptidase (Homo sapiens) [M12.024]	M12B
MER0005084	SUP-17 peptidase ({Caenorhabditis elegans}) and similar (Caenorhabditis elegans) [M12.328]	M12B
MER0002424	gon-1 peptidase (Caenorhabditis elegans) [M12.135]	M12B
MER0011376	CG7649 protein ({Drosophila melanogaster}) (Drosophila melanogaster) [M12.A04]	M12B
MER0003094	ADAM17 peptidase (Homo sapiens) [M12.217]	M12B
MER0001056	endothelin-converting enzyme 1 (Bos taurus) [M13.002]	M13
MER0002062	PHEX peptidase (Homo sapiens) [M13.091]	M13
MER0001056	endothelin-converting enzyme 1 (Bos taurus) [M13.002]	M13
MER0011307	CG18585 protein ({Drosophila melanogaster}) (Drosophila melanogaster) [M14.A11]	M14A
MER0004959	metallocarboxypeptidase D peptidase unit 2 (Anas platyrhynchos) [M14.016]	M14B
MER0001202	carboxypeptidase E (Bos taurus) [M14.005]	M14B
MER0033176	cytosolic carboxypeptidase 3 (Homo sapiens) [M14.026]	M14B
MER0033179	cytosolic carboxypeptidase 1 (Homo sapiens) [M14.028]	M14B
MER0033176	cytosolic carboxypeptidase 3 (Homo sapiens) [M14.026]	M14B
MER0033178	cytosolic carboxypeptidase 6 (Homo sapiens) [M14.027]	M14D
MER0033175	CPX2 protein ({Mus musculus}) (Mus musculus) [M14.036]	M14D
MER0002345	C02G6.1 g.p. ({Caenorhabditis elegans}) (Caenorhabditis elegans) [M16.A08]	M16A
MER0001220	nardilysin (Rattus norvegicus) [M16.005]	M16A
MER0021876	LOC133083 g.p. ({Homo sapiens}) (Homo sapiens) [M16.P01]	M16B
MER0003543	ubiquinol-cytochrome c reductase core protein I (Homo sapiens) [M16.973]	M16B
MER0015270	cym1 g.p. ({Schizosaccharomyces pombe}) (Schizosaccharomyces pombe) [M16.A19M16C	M16C
MER0079520	leucine aminopeptidase ({Fasciola}-type) (Fasciola hepatica) [M17.011]	M17
MER0081108	PwLAP aminopeptidase (Paragonimus westermani) [M17.012]	M17
MER0003374	aspartyl aminopeptidase (Mus musculus) [M18.002]	M18
MER0001271	aminoacylase (Homo sapiens) [M20.973]	M20A
MER0026494	carnosine dipeptidase II (Mus musculus) [M20.005]	M20F
MER0001342	methionyl aminopeptidase 1 (eukaryote) (Homo sapiens) [M24.017]	M24A
MER0001728	methionyl aminopeptidase 2 (Homo sapiens) [M24.002]	M24A
MER0013463	aminopeptidase P3 (Homo sapiens) [M24.026]	M24B
MER0004321	aminopeptidase P1 (Homo sapiens) [M24.009]	M24B
MER0001248	Xaa-Pro dipeptidase (eukaryote-type) (Homo sapiens) [M24.007]	M24B
MER0064643	proliferation-associated protein 2G4 (Rattus norvegicus) [M24.978]	M24X
MER0026495	FACT complex subunit SPT16 (Homo sapiens) [M24.974]	M24X
MER0005239	NAALADASE L peptidase (Homo sapiens) [M28.011]	M28B
MER0015095	glutaminyl cyclase (Homo sapiens) [M28.974]	M28X
MER0044627	nicalin (Homo sapiens) [M28.978]	M28X
MER0029965	Fxna peptidase (Homo sapiens) [M28.018]	M28X
MER0033184	hypothetical protein like 5730457F11RIK (Homo sapiens) [M38.979]	M38
MER0033186	probable imidazolonepropionase (Homo sapiens) [M38.980]	M38
MER0030136	dihydropyrimidinase related protein-5 (Homo sapiens) [M38.978]	M38
MER0030136	dihydropyrimidinase related protein-5 (Homo sapiens) [M38.978]	M38
MER0015112	dihydropyrimidinase (Mus musculus) [M38.973]	M38
MER0005496	Afg3-like protein 2 (Homo sapiens) [M41.007]	M41
MER0171760	ppgn-1 g.p. ({Caenorhabditis elegans}) (Caenorhabditis elegans) [M41.A12]	M41
MER0002608	ymel-1 g.p. ({Caenorhabditis elegans}) (Caenorhabditis elegans) [M41.A11]	M41
MER0002646	farnesylated-protein converting enzyme 1 (Homo sapiens) [M48.003]	M48A
MER0003564	dipeptidyl-peptidase III (Rattus norvegicus) [M49.001]	M49
MER0004458	site 2 peptidase (Homo sapiens) [M50.001]	M50A
MER0022005	F37A4.5 protein ({Caenorhabditis elegans}) (Caenorhabditis elegans) [M67.A10M67A	M67A
MER0122119	csn5 g.p. ({Dictyostelium discoideum}) (Dictyostelium discoideum) [M67.A13] M67A	M67A
MER0030134	26S proteasome non-ATPase regulatory subunit 7 (Homo sapiens) [M67.973]	M67A
MER0030137	COP9 signalosome subunit 6 (Homo sapiens) [M67.972]	M67A
MER0053242	Cg2224 protein ({Drosophila melanogaster}) (Drosophila melanogaster) [M67.A09]	M67C
MER0030133	eukaryotic translation initiation factor 3 subunit F (Homo sapiens) [M67.974M67X	M67X
MER0021886	Mername-AA168 protein (Homo sapiens) [M67.971]	M67X
MER0004246	RCE1 peptidase ({Homo sapiens}-type) (Homo sapiens) [M79.002]	M79
MER0105341	Tiki1 peptidase (Homo sapiens) [M96.001]	M96
Serine Peptidases 61
MER0028239	matriptase-3 (Mus musculus) [S01.072]	S01A
MER0003735	matriptase (Homo sapiens) [S01.302]	S01A
MER0005926	transmembrane peptidase, serine 3 (Homo sapiens) [S01.079]	S01A
MER0004442	intestinal serine peptidase (rodent) (Mus musculus) [S01.042]	S01A
MER0000175	plasmin (Homo sapiens) [S01.233]	S01A
MER0005926	transmembrane peptidase, serine 3 (Homo sapiens) [S01.079]	S01A
MER0011236	CG10663-PC, isoform C ({Drosophila melanogaster}) (Drosophila melanogaster) [S01.B77]	S01A
MER0003615	try-1 g.p. ({Caenorhabditis elegans}) (Caenorhabditis elegans) [S01.B73]	S01A
MER0011484	tripeptidyl-peptidase II (Drosophila melanogaster) [S08.090]	S08A
MER0004988	site-1 peptidase (Cricetulus griseus) [S08.063]	S08A
MER0000373	furin-1 (arthropod-type) (Drosophila melanogaster) [S08.048]	S08B
MER0004113	KPC2-type peptidase (Caenorhabditis elegans) [S08.109]	S08B
MER0000381	PCSK4 peptidase (Mus musculus) [S08.074]	S08B
MER0001603	KPC1-type peptidase (Caenorhabditis elegans) [S08.047]	S08B
MER0000392	prolyl oligopeptidase (Sus scrofa) [S09.001]	S09A
MER0000392	prolyl oligopeptidase (Sus scrofa) [S09.001]	S09A
MER0005987	CG11319 ({Drosophila melanogaster}) (Drosophila melanogaster) [S09.A65]	S09B
MER0013484	dipeptidyl-peptidase 8 (Homo sapiens) [S09.018]	S09B
MER0017239	CG18642 ({Drosophila melanogaster}) (Drosophila melanogaster) [S09.A68]	S09C
MER0017353	Mername-AA194 putative peptidase (Homo sapiens) [S09.052]	S09C
MER0017353	Mername-AA194 putative peptidase (Homo sapiens) [S09.052]	S09C
MER0017367	Mername-AA195 putative peptidase (Homo sapiens) [S09.053]	S09C
MER0000408	acylaminoacyl-peptidase (Homo sapiens) [S09.004]	S09C
MER0017368	Mername-AA196 putative peptidase (Homo sapiens) [S09.054]	S09C
MER0209507	lysophospholipase II ({Homo sapiens}) (Homo sapiens) [S09.025]	S09X
MER0033274	hormone-sensitive lipase (Homo sapiens) [S09.993]	S09X
MER0033241	hypothetical protein flj33678 (Homo sapiens) [S09.960]	S09X
MER0033198	cholinesterase (Homo sapiens) [S09.980]	S09X
MER0033236	neuroligin 4, Y-linked (Homo sapiens) [S09.989]	S09X
MER0033198	cholinesterase (Homo sapiens) [S09.980]	S09X
MER0037840	protein bat5 (Homo sapiens) [S09.065]	S09X
MER0031563	kynurenine formamidase (Mus musculus) [S09.977]	S09X
MER0033235	neuroligin 4, X-linked (Homo sapiens) [S09.988]	S09X
MER0043147	acetylcholinesterase ({Caenorhabditis elegans}) (Caenorhabditis elegans) [S09.A89]	S09X
MER0033235	neuroligin 4, X-linked (Homo sapiens) [S09.988]	S09X
MER0033188	acetylcholinesterase (Homo sapiens) [S09.979]	S09X
MER0031563	kynurenine formamidase (Mus musculus) [S09.977]	S09X
MER0000430	serine carboxypeptidase A (Homo sapiens) [S10.002]	S10
MER0005923	LACT-1 peptidase (Mus musculus) [S12.004]	S12
MER0011726	lact-2 g.p. ({Caenorhabditis elegans}) (Caenorhabditis elegans) [S12.A11]	S12
MER0002211	peptidase Clp (type 3) (Homo sapiens) [S14.003]	S14
MER0000495	PIM1 peptidase (Homo sapiens) [S16.002]	S16
MER0011513	CG11110 protein ({Drosophila melanogaster}) (Drosophila melanogaster) [S26.A09]	S26A
MER0011348	signal peptidase (invertebrate) (Drosophila melanogaster) [S26.023]	S26B
MER0000446	lysosomal Pro-Xaa carboxypeptidase (Homo sapiens) [S28.001]	S28
MER0006058	dipeptidyl-peptidase II (Rattus norvegicus) [S28.002]	S28
MER0011509	CG1882 protein ({Drosophila melanogaster}) (Drosophila melanogaster) [S33.A84]	S33
MER0210441	PLN02872 protein ({Homo sapiens}-type) (Homo sapiens) [S33.017]	S33
MER0011509	CG1882 protein ({Drosophila melanogaster}) (Drosophila melanogaster) [S33.A84]	S33
MER0042913	NDRG4 protein (Homo sapiens) [S33.986]	S33
MER0042913	NDRG4 protein (Homo sapiens) [S33.986]	S33
MER0037853	protein phosphatase methylesterase 1 (Homo sapiens) [S33.984]	S33
MER0042913	NDRG4 protein (Homo sapiens) [S33.986]	S33
MER0031616	abhydrolase domain-containing protein 4 (Homo sapiens) [S33.013]	S33
MER0208659	PLN02872 protein ({Mus musculus}) (Mus musculus) [S33.A57]	S33
MER0035036	Cg8972 protein (Drosophila melanogaster) [S54.A12]	S54
MER0020201	rhomboid-4 (insect) (Drosophila melanogaster) [S54.012]	S54
MER0004528	iRhom1 (Homo sapiens) [S54.952]	S54
MER0004165	iRhom2 (Mus musculus) [S54.953]	S54
MER0020203	nucleoporin 145 (Homo sapiens) [S59.001]	S59
MER0037142	melanotransferrin domain 2 (Homo sapiens) [S60.976]	S60
Threonine Peptidases 17
MER0047611	Mername-AA242 peptidase homologue ({Mus musculus}) (Mus musculus) [T01.995] T01A	T01A
MER0011493	beta5 subunit ({Drosophila melanogaster}) (Drosophila melanogaster) [T01.A06T01A	T01A
MER0000550	proteasome subunit alpha 2 (Homo sapiens) [T01.972]	T01A
MER0001645	proteasome subunit beta1c (Saccharomyces cerevisiae) [T01.010]	T01A
MER0004373	proteasome subunit beta2 ({Drosophila melanogaster}) (Drosophila melanogaster) [T01.A02]	T01A
MER0002676	proteasome subunit beta 2 (Homo sapiens) [T01.984]	T01A
MER0001711	proteasome subunit beta 4 (Homo sapiens) [T01.987]	T01A
MER0000557	proteasome subunit alpha 6 (Homo sapiens) [T01.971]	T01A
MER0001710	proteasome subunit beta 3 (Homo sapiens) [T01.983]	T01A
MER0000554	proteasome subunit alpha 4 (Homo sapiens) [T01.973]	T01A
MER0000553	proteasome subunit alpha 3 (Homo sapiens) [T01.977]	T01A
MER0004372	proteasome subunit alpha 7 (Homo sapiens) [T01.974]	T01A
MER0000549	proteasome subunit alpha 1 (Homo sapiens) [T01.976]	T01A
MER0003299	glycosylasparaginase precursor (Homo sapiens) [T02.001]	T02
MER0003299	glycosylasparaginase precursor (Homo sapiens) [T02.001]	T02
MER0016970	gamma-glutamyltransferase-like protein 3 (Homo sapiens) [T03.017]	T03
MER0016970	gamma-glutamyltransferase-like protein 3 (Homo sapiens) [T03.017]	T03
Aspartic Peptidases 6
MER0005870	BACE1 g.p. ({Homo sapiens}) (Homo sapiens) [A01.004]	A01A
MER0005221	presenilin 1 (Homo sapiens) [A22.001]	A22A
MER0034982	chlapsin (Chlamydomonas reinhardtii) [A01.096]	A01A
MER0019711	signal peptide peptidase-like protein 2A (Homo sapiens) [A22.007]	A22B
MER0019701	impas 1 peptidase (Homo sapiens) [A22.003]	A22B
MER0030188	DNA-damage inducible protein 2 (Homo sapiens) [A28.003]	A28A
