# Supplementary material for: High-quality reference genome of Fasciola gigantica: Insights into the genomic signatures of transposon-mediated evolution and specific parasitic adaption in tropical regions
Source: PLoS Negl Trop Dis. 2021 Oct 5;15(10):e0009750. doi: 10.1371/journal.pntd.0009750 (PMC8519440; doi:10.1371/journal.pntd.0009750)
Supplement: S13 Table — (XLSX) [file pntd.0009750.s021.xlsx]

## Sheet: S13_Table
S13 Table Protein inhibitor list in Fasciola gigantica genome
MEROPS ID	Desciption	Clan
MER0036548	Tmeff2 protein (Mus musculus) [I01.978]	I01
MER0021532	eppin inhibitor unit 2 (Mus musculus) [I02.956]	I02
MER0018568	tissue factor pathway inhibitor-1 inhibitor unit 2 (Homo sapiens) [I02.012]	I02
MER0021515	papilin (Homo sapiens) [I02.972]	I02
MER0017852	fraction IX inhibitor ({Bungarus fasciatus}) (Bungarus fasciatus) [I02.031]	I02
MER0022871	Ac-KPI-1 I ({Ancylostoma caninum}) inhibitor unit 4 (Ancylostoma caninum) [I02.960]	I02
MER0017884	peptidase inhibitor 5 ({Anemonia sulcata}) (Anemonia sulcata) [I02.026]	I02
MER0021736	FhKT1 ({Fasciola hepatica}) (Fasciola hepatica) [I02.036]	I02
MER0021736	FhKT1 ({Fasciola hepatica}) (Fasciola hepatica) [I02.036]	I02
MER0021736	FhKT1 ({Fasciola hepatica}) (Fasciola hepatica) [I02.036]	I02
MER0063684	textilinin-1 ({Pseudonaja textilis}) (Pseudonaja textilis) [I02.052]	I02
MER0021532	eppin inhibitor unit 2 (Mus musculus) [I02.956]	I02
MER0019073	boophilin inhibitor unit 1 (Boophilus microplus) [I02.020]	I02
MER0017852	fraction IX inhibitor ({Bungarus fasciatus}) (Bungarus fasciatus) [I02.031]	I02
MER0017852	fraction IX inhibitor ({Bungarus fasciatus}) (Bungarus fasciatus) [I02.031]	I02
MER0021736	FhKT1 ({Fasciola hepatica}) (Fasciola hepatica) [I02.036]	I02
MER0022808	Ac-KPI-1 I ({Ancylostoma caninum}) inhibitor unit 11 (Ancylostoma caninum) [I02.964]	I02
MER0021736	FhKT1 ({Fasciola hepatica}) (Fasciola hepatica) [I02.036]	I02
MER0022808	Ac-KPI-1 I ({Ancylostoma caninum}) inhibitor unit 11 (Ancylostoma caninum) [I02.964]	I02
MER0017883	paragonial peptide D ({Drosophila funebris}) (Drosophila funebris) [I02.019]	I02
MER0135501	PwSERPIN ({Paragonimus westermani}) (Paragonimus westermani) [I04.067]	I04
MER0135501	PwSERPIN ({Paragonimus westermani}) (Paragonimus westermani) [I04.067]	I04
MER0135501	PwSERPIN ({Paragonimus westermani}) (Paragonimus westermani) [I04.067]	I04
MER0135501	PwSERPIN ({Paragonimus westermani}) (Paragonimus westermani) [I04.067]	I04
MER0135501	PwSERPIN ({Paragonimus westermani}) (Paragonimus westermani) [I04.067]	I04
MER0019063	peptidase inhibitor 3 (rodent) (Mus musculus) [I04.030]	I04
MER0018696	PAP-regulating serpin (insect) (Drosophila melanogaster) [I04.038]	I04
MER0018841	serpin SPI-C1 ({Mus musculus}) (Mus musculus) [I04.044]	I04
MER0018990	serpin Emu ({Echinococcus multilocularis}) (Echinococcus multilocularis) [I04.080]	I04
MER0018161	cystatin B (Homo sapiens) [I25.003]	I25A
MER0018608	survivin (Homo sapiens) [I32.005]	I32
MER0023038	BIRC-6 protein (Homo sapiens) [I32.006]	I32
MER0018468	alpha-2-macroglobulin (Homo sapiens) [I39.001]	I39
MER0018476	complement component C3 (Homo sapiens) [I39.950]	I39
MER0024969	Crescent protein ({Xenopus} sp.) (Xenopus laevis) [I93.002]	I93
MER0024969	Crescent protein ({Xenopus} sp.) (Xenopus laevis) [I93.002]	I93
