# Supplementary material for: High-quality reference genome of Fasciola gigantica: Insights into the genomic signatures of transposon-mediated evolution and specific parasitic adaption in tropical regions
Source: PLoS Negl Trop Dis. 2021 Oct 5;15(10):e0009750. doi: 10.1371/journal.pntd.0009750 (PMC8519440; doi:10.1371/journal.pntd.0009750)
Supplement: S14 Table — (XLSX) [file pntd.0009750.s022.xlsx]

## Sheet: S14_Table
S14 Table E/S proteins list for Fasciola gigantica genome
Gene id	Gene symbol	Description
gig7_mRNA2	CASP8-associated protein 2	CASP8AP2
gig11_mRNA1	Protocadherin Fat 4	FAT4
gig110_mRNA1	Glypican-6	GPC6
gig97_mRNA2	Lysosomal alpha-glucosidase	GAA
gig100_mRNA1	Lysosomal alpha-glucosidase	GAA
gig134_mRNA1	Coiled-coil domain-containing protein 85A	CCDC85A
gig197_mRNA2	Serine beta-lactamase-like protein LACTB, mitochondrial	LACTB
gig213_mRNA1	Neuron navigator 2	NAV2
gig221_mRNA1	Osteopetrosis-associated transmembrane protein 1	OSTM1
gig215_mRNA1	UPF0764 protein C16orf89	C16orf89
gig274_mRNA1	Spondin-1	SPON1
gig259_mRNA1	Stromal interaction molecule 1	STIM1
gig320_mRNA1	Cell surface hyaluronidase	CEMIP2
gig350_mRNA1	Sphingomyelin phosphodiesterase 4	SMPD4
gig406_mRNA1	Glutaminyl-peptide cyclotransferase-like protein	QPCTL
gig405_mRNA4	Mitogen-activated protein kinase 8	MAPK8
gig415_mRNA3	Tenascin-R	TNR
gig438_mRNA1	Teneurin-3	TENM3
gig460_mRNA1	Antileukoproteinase	SLPI
gig459_mRNA1	Tudor domain-containing protein 7	TDRD7
gig453_mRNA1	Lactoperoxidase	LPO
gig509_mRNA2	Zinc finger protein 862	ZNF862
gig476_mRNA2	DNA excision repair protein ERCC-6-like 2	ERCC6L2
gig475_mRNA4	Piezo-type mechanosensitive ion channel component 1	PIEZO1
gig506_mRNA8	GDH/6PGL endoplasmic bifunctional protein	H6PD
gig549_mRNA1	Glycosylphosphatidylinositol-anchored high density lipoprotein-binding protein 1	GPIHBP1
gig543_mRNA1	Secreted Ly-6/uPAR-related protein 1	SLURP1
gig544_mRNA1	Glycosylphosphatidylinositol-anchored high density lipoprotein-binding protein 1	GPIHBP1
gig550_mRNA1	Ly-6/neurotoxin-like protein 1	LYNX1
gig541_mRNA1	LIM domain only protein 3	LMO3
gig545_mRNA1	Piwi-like protein 3	PIWIL3
gig578_mRNA1	Centrosomal protein of 44 kDa	CEP44
gig579_mRNA1	Chloride channel CLIC-like protein 1	CLCC1
gig594_mRNA1	Meiosis regulator and mRNA stability factor 1	MARF1
gig616_mRNA2	Anomalous homeobox protein	ANHX
gig613_mRNA1	RNA-binding protein 12B	RBM12B
gig618_mRNA1	Ectonucleoside triphosphate diphosphohydrolase 6	ENTPD6
gig617_mRNA1	Follicle-stimulating hormone receptor	FSHR
gig670_mRNA1	Neural cell adhesion molecule 1	NCAM1
gig699_mRNA1	FERM and PDZ domain-containing protein 2	FRMPD2
gig761_mRNA1	Advillin	AVIL
gig717_mRNA1	Calcium-activated chloride channel regulator 1	CLCA1
gig701_mRNA3	YEATS domain-containing protein 2	YEATS2
gig737_mRNA1	Regulator of G-protein signaling 3	RGS3
gig740_mRNA1	Plasminogen-like protein A	PLGLA
gig700_mRNA1	Zinc finger and BTB domain-containing protein 43	ZBTB43
gig716_mRNA1	Zinc finger protein with KRAB and SCAN domains 2	ZKSCAN2
gig760_mRNA1	G patch domain-containing protein 8	GPATCH8
gig753_mRNA1	Anoctamin-6	ANO6
gig756_mRNA1	Protocadherin gamma-B4	PCDHGB4
gig719_mRNA1	Endoribonuclease Dicer	DICER1
gig741_mRNA3	Poly(A) RNA polymerase, mitochondrial	MTPAP
gig792_mRNA2	Peptidase inhibitor 16	PI16
gig881_mRNA1	Dynein heavy chain 9, axonemal	DNAH9
gig892_mRNA1	Protocadherin alpha-10	PCDHA10
gig894_mRNA1	Protocadherin alpha-10	PCDHA10
gig898_mRNA1	Protocadherin alpha-10	PCDHA10
gig897_mRNA1	Protocadherin alpha-10	PCDHA10
gig929_mRNA2	Transmembrane protein 145	TMEM145
gig943_mRNA1	Neural cell adhesion molecule 2	NCAM2
gig981_mRNA1	Androglobin	ADGB
gig1028_mRNA1	Cathepsin B	CTSB
gig1010_mRNA1	Rho GTPase-activating protein 45	ARHGAP45
gig1030_mRNA3	Cathepsin B	CTSB
gig1033_mRNA1	Cathepsin B	CTSB
gig1069_mRNA2	Hemicentin-2	HMCN2
gig1080_mRNA3	Roundabout homolog 1	ROBO1
gig1117_mRNA1	Fibrillin-2	FBN2
gig1176_mRNA1	Neuroplastin	NPTN
gig1188_mRNA1	Protein HEATR9	HEATR9
gig1185_mRNA1	Syndecan-1	SDC1
gig1205_mRNA1	182 kDa tankyrase-1-binding protein	TNKS1BP1
gig1198_mRNA1	Tripartite motif-containing protein 43	TRIM43
gig1197_mRNA1	Pleckstrin homology domain-containing family H member 2	PLEKHH2
gig1206_mRNA1	Limbic system-associated membrane protein	LSAMP
gig1196_mRNA1	Centrosomal protein of 192 kDa	CEP192
gig1285_mRNA1	Ubiquitin recognition factor in ER-associated degradation protein 1	UFD1
gig1286_mRNA2	Tolloid-like protein 1	TLL1
gig1322_mRNA1	Inositol hexakisphosphate and diphosphoinositol-pentakisphosphate kinase 1	PPIP5K1
gig1344_mRNA1	Thioredoxin-related transmembrane protein 1	TMX1
gig1402_mRNA1	Complement C1q and tumor necrosis factor-related protein 9A	C1QTNF9
gig1374_mRNA1	Glioma pathogenesis-related protein 1	GLIPR1
gig1386_mRNA1	Metal transporter CNNM1	CNNM1
gig1443_mRNA1	Adhesion G-protein coupled receptor V1	ADGRV1
gig1428_mRNA1	NPC intracellular cholesterol transporter 2	NPC2
gig1489_mRNA1	Obscurin-like protein 1	OBSL1
gig1504_mRNA1	Cathepsin L1	CTSL
gig1505_mRNA1	Cathepsin L2	CTSV
gig1507_mRNA1	Cathepsin L2	CTSV
gig1524_mRNA1	Protein canopy homolog 3	CNPY3
gig1506_mRNA1	Cathepsin L2	CTSV
gig1532_mRNA1	Probable ATP-dependent RNA helicase DDX31	DDX31
gig1589_mRNA1	Suppressor of tumorigenicity 14 protein	ST14
gig1585_mRNA1	Superoxide dismutase [Cu-Zn]	SOD1
gig1639_mRNA1	Legumain	LGMN
gig1661_mRNA2	Cytosolic iron-sulfur assembly component 3	CIAO3
gig1641_mRNA1	Legumain	LGMN
gig1638_mRNA1	Legumain	LGMN
gig1642_mRNA1	Legumain	LGMN
gig1647_mRNA1	Legumain	LGMN
gig1640_mRNA1	Legumain	LGMN
gig1662_mRNA2	Ribosomal protein S6 kinase alpha-4	RPS6KA4
gig1643_mRNA1	Legumain	LGMN
gig1653_mRNA1	Legumain	LGMN
gig1679_mRNA1	Spermatogenesis-associated serine-rich protein 1	SPATS1
gig1695_mRNA1	Beta-hexosaminidase subunit alpha	HEXA
gig1720_mRNA1	Protein mono-ADP-ribosyltransferase TIPARP	TIPARP
gig1702_mRNA1	Protocadherin Fat 1	FAT1
gig1701_mRNA1	ER degradation-enhancing alpha-mannosidase-like protein 2	EDEM2
gig1684_mRNA1	Coiled-coil domain-containing protein 80	CCDC80
gig1694_mRNA1	MKRN2 opposite strand protein	MKRN2OS
gig1685_mRNA1	Protein FAM214A	FAM214A
gig1717_mRNA1	Tyrosine-protein kinase BAZ1B	BAZ1B
gig1686_mRNA2	Inhibin beta A chain	INHBA
gig1726_mRNA1	Protocadherin beta-11	PCDHB11
gig1696_mRNA2	Ectonucleoside triphosphate diphosphohydrolase 7	ENTPD7
gig1824_mRNA1	Collagen alpha-1(XXVII) chain	COL27A1
gig1796_mRNA2	Hemicentin-2	HMCN2
gig1803_mRNA1	Neutral alpha-glucosidase AB	GANAB
gig1793_mRNA1	Breast carcinoma-amplified sequence 1	BCAS1
gig1771_mRNA1	DnaJ homolog subfamily B member 9	DNAJB9
gig1820_mRNA1	Nitric oxide synthase, inducible	NOS2
gig1805_mRNA1	Cathepsin K	CTSK
gig1854_mRNA1	UDP-glucuronic acid decarboxylase 1	UXS1
gig1855_mRNA1	Peptidoglycan recognition protein 1	PGLYRP1
gig1869_mRNA1	Amyloid-like protein 1	APLP1
gig1872_mRNA2	V-type proton ATPase 116 kDa subunit a isoform 2	ATP6V0A2
gig1875_mRNA1	Polycomb group RING finger protein 6	PCGF6
gig1886_mRNA1	Contactin-associated protein-like 2	CNTNAP2
gig1945_mRNA1	Glypican-6	GPC6
gig1973_mRNA1	CUB domain-containing protein 2	CDCP2
gig2001_mRNA4	Nuclear factor of activated T-cells 5	NFAT5
gig2095_mRNA1	Neural cell adhesion molecule L1	L1CAM
gig2172_mRNA1	Decapping and exoribonuclease protein	DXO
gig2110_mRNA1	Midasin	MDN1
gig2186_mRNA1	Multidrug resistance-associated protein 1	ABCC1
gig2173_mRNA1	Lysyl oxidase homolog 2	LOXL2
gig2188_mRNA1	GTP-binding protein SAR1b	SAR1B
gig2152_mRNA1	Protein EVI2B	EVI2B
gig2185_mRNA1	GTP-binding protein SAR1b	SAR1B
gig2111_mRNA1	Atrial natriuretic peptide receptor 1	NPR1
gig2213_mRNA3	Protocadherin-11 Y-linked	PCDH11Y
gig2250_mRNA1	Laminin subunit beta-1	LAMB1
gig2306_mRNA2	Ras and Rab interactor 2	RIN2
gig2266_mRNA1	Protein OS-9	OS9
gig2196_mRNA3	Tectonic-2	TCTN2
gig2340_mRNA1	Protein AATF	AATF
gig2337_mRNA1	Complement factor B	CFB
gig2233_mRNA1	Disintegrin and metalloproteinase domain-containing protein 17	ADAM17
gig2360_mRNA1	RAD51-associated protein 2	RAD51AP2
gig2380_mRNA1	2'-5'-oligoadenylate synthase 1	OAS1
gig2358_mRNA1	NK-tumor recognition protein	NKTR
gig2363_mRNA3	Astacin-like metalloendopeptidase	ASTL
gig2399_mRNA1	Ephrin type-B receptor 4	EPHB4
gig2397_mRNA2	Titin	TTN
gig2436_mRNA3	Inhibitor of nuclear factor kappa-B kinase-interacting protein	IKBIP
gig2432_mRNA1	GREB1-like protein	GREB1L
gig2430_mRNA1	Tubulin beta-8 chain	TUBB8
gig2471_mRNA1	Engulfment and cell motility protein 1	ELMO1
gig2470_mRNA1	Microtubule-associated protein 1B	MAP1B
gig2473_mRNA1	Endoplasmic reticulum membrane sensor NFE2L1	NFE2L1
gig2459_mRNA1	Spondin-1	SPON1
gig2472_mRNA9	Basic helix-loop-helix domain-containing protein USF3	USF3
gig2456_mRNA3	Titin	TTN
gig2541_mRNA1	Neural cell adhesion molecule L1-like protein	CHL1
gig2536_mRNA1	Putative uncharacterized protein encoded by LINC00615	LINC00615
gig2535_mRNA1	Putative uncharacterized protein encoded by LINC00615	LINC00615
gig2493_mRNA1	Periostin	POSTN
gig2538_mRNA1	Proprotein convertase subtilisin/kexin type 6	PCSK6
gig2551_mRNA1	Protein transport protein Sec61 subunit alpha isoform 1	SEC61A1
gig7904_mRNA4	Cornifelin	CNFN
gig2582_mRNA1	F-box only protein 10	FBXO10
gig2583_mRNA2	Twinkle protein, mitochondrial	TWNK
gig2584_mRNA1	Protein cereblon	CRBN
gig2579_mRNA1	Platelet-activating factor acetylhydrolase IB subunit beta	PAFAH1B2
gig2596_mRNA2	Enteropeptidase	TMPRSS15
gig2636_mRNA1	Ankyrin-2	ANK2
gig2635_mRNA1	Ankyrin-2	ANK2
gig2684_mRNA1	Kelch domain-containing protein 9	KLHDC9
gig2650_mRNA1	Inter-alpha-trypsin inhibitor heavy chain H6	ITIH6
gig2718_mRNA1	Autophagy-related protein 16-1	ATG16L1
gig2894_mRNA1	Sodium/bile acid cotransporter	SLC10A1
gig2886_mRNA1	Neuroblastoma-amplified sequence	NBAS
gig2855_mRNA2	Defensin-5	DEFA5
gig2824_mRNA1	Putative serine protease 45	PRSS45P
gig2822_mRNA1	Acetyl-coenzyme A synthetase, cytoplasmic	ACSS2
gig2820_mRNA1	Protein kinase C-binding protein NELL2	NELL2
gig2854_mRNA1	WASP homolog-associated protein with actin, membranes and microtubules	WHAMM
gig2817_mRNA1	C2 domain-containing protein 5	C2CD5
gig2768_mRNA1	Paraneoplastic antigen Ma3	PNMA3
gig2821_mRNA1	Plasminogen-like protein B	PLGLB1
gig2753_mRNA1	Acid sphingomyelinase-like phosphodiesterase 3a	SMPDL3A
gig2755_mRNA1	Acid sphingomyelinase-like phosphodiesterase 3b	SMPDL3B
gig2858_mRNA1	Tenascin-R	TNR
gig2873_mRNA1	Polycystic kidney disease protein 1-like 2	PKD1L2
gig2856_mRNA1	Kelch-like protein 35	KLHL35
gig2902_mRNA1	Laminin subunit alpha-1	LAMA1
gig2815_mRNA1	Protein spire homolog 1	SPIRE1
gig2816_mRNA1	Probable non-functional immunoglobulin kappa variable 1D-42	IGKV1D-42
gig2913_mRNA1	Sushi repeat-containing protein SRPX	SRPX
gig2914_mRNA1	TRPM8 channel-associated factor 2	TCAF2
gig2938_mRNA1	Atrial natriuretic peptide receptor 1	NPR1
gig2935_mRNA1	Leukocyte immunoglobulin-like receptor subfamily A member 5	LILRA5
gig2934_mRNA1	Leukocyte immunoglobulin-like receptor subfamily A member 5	LILRA5
gig2950_mRNA1	Cholinesterase	BCHE
gig2977_mRNA1	VIP36-like protein	LMAN2L
gig3043_mRNA1	SCO-spondin	SSPO
gig3085_mRNA1	Aldo-keto reductase family 1 member B10	AKR1B10
gig3068_mRNA2	Chondroitin sulfate proteoglycan 4	CSPG4
gig3004_mRNA1	Voltage-dependent calcium channel subunit alpha-2/delta-1	CACNA2D1
gig3049_mRNA1	Leishmanolysin-like peptidase	LMLN
gig3007_mRNA1	Tyrosinase	TYR
gig3147_mRNA2	GLIPR1-like protein 1	GLIPR1L1
gig3177_mRNA1	GLIPR1-like protein 1	GLIPR1L1
gig3133_mRNA2	Girdin	CCDC88A
gig3134_mRNA1	Cubilin	CUBN
gig3132_mRNA1	Hemicentin-1	HMCN1
gig3174_mRNA1	GLIPR1-like protein 1	GLIPR1L1
gig3175_mRNA1	Glioma pathogenesis-related protein 1	GLIPR1
gig3179_mRNA1	AT-rich interactive domain-containing protein 2	ARID2
gig3153_mRNA1	OTU domain-containing protein 4	OTUD4
gig3129_mRNA1	FRAS1-related extracellular matrix protein 2	FREM2
gig3198_mRNA1	Complement component 1 Q subcomponent-binding protein, mitochondrial	C1QBP
gig3241_mRNA1	Tumor necrosis factor receptor superfamily member 18	TNFRSF18
gig3265_mRNA1	UDP-GalNAc:beta-1,3-N-acetylgalactosaminyltransferase 1	B3GALNT1
gig3391_mRNA3	Interleukin-1 receptor type 2	IL1R2
gig3284_mRNA1	Nephrin	NPHS1
gig3389_mRNA1	Glutamate receptor ionotropic, delta-1	GRID1
gig3314_mRNA1	Nexilin	NEXN
gig3332_mRNA1	Metabotropic glutamate receptor 6	GRM6
gig3304_mRNA1	Cubilin	CUBN
gig3398_mRNA1	Homeobox protein PKNOX1	PKNOX1
gig3408_mRNA1	Reticulon-4 receptor	RTN4R
gig3496_mRNA1	Glutamate receptor ionotropic, kainate 3	GRIK3
gig3524_mRNA1	B-cell receptor CD22	CD22
gig3565_mRNA1	Protein disulfide-isomerase A6	PDIA6
gig3568_mRNA1	MAM and LDL-receptor class A domain-containing protein 1	MALRD1
gig3592_mRNA1	Papilin	PAPLN
gig3591_mRNA1	Titin	TTN
gig3593_mRNA1	Papilin	PAPLN
gig3584_mRNA1	Basement membrane-specific heparan sulfate proteoglycan core protein	HSPG2
gig3596_mRNA1	Golgi apparatus protein 1	GLG1
gig3618_mRNA1	Collagen alpha-6(IV) chain	COL4A6
gig3654_mRNA1	Collagen alpha-1(XII) chain	COL12A1
gig3694_mRNA1	Protein Smaug homolog 1	SAMD4A
gig3741_mRNA1	Metalloprotease TIKI1	TRABD2A
gig3732_mRNA1	Netrin receptor UNC5A	UNC5A
gig3802_mRNA1	Disintegrin and metalloproteinase domain-containing protein 33	ADAM33
gig3823_mRNA1	Roundabout homolog 1	ROBO1
gig3855_mRNA1	Thrombospondin-2	THBS2
gig3857_mRNA3	Calumenin	CALU
gig3937_mRNA1	Thrombospondin-2	THBS2
gig3926_mRNA1	Complement C1q tumor necrosis factor-related protein 3	C1QTNF3
gig3934_mRNA1	ATP synthase F(0) complex subunit C3, mitochondrial	ATP5MC3
gig3938_mRNA1	Utrophin	UTRN
gig3939_mRNA1	Utrophin	UTRN
gig3954_mRNA1	Nuclear pore complex protein Nup214	NUP214
gig3962_mRNA1	Integrin alpha-10	ITGA10
gig3960_mRNA1	Tetraspanin-16	TSPAN16
gig4018_mRNA1	Zinc finger MYND domain-containing protein 11	ZMYND11
gig4064_mRNA1	Ceramide synthase 1	CERS1
gig4072_mRNA1	Smoothened homolog	SMO
gig4081_mRNA1	Signal peptide peptidase-like 2A	SPPL2A
gig4085_mRNA1	Frizzled-5	FZD5
gig4094_mRNA5	Formin-1	FMN1
gig4083_mRNA1	Signal peptide peptidase-like 2B	SPPL2B
gig4111_mRNA1	Plexin-A2	PLXNA2
gig4172_mRNA1	Protein disulfide-isomerase A3	PDIA3
gig4203_mRNA1	Anosmin-1	ANOS1
gig4213_mRNA1	Slit homolog 3 protein	SLIT3
gig4271_mRNA1	Glutamate receptor ionotropic, kainate 3	GRIK3
gig4353_mRNA1	Lysosomal alpha-mannosidase	MAN2B1
gig4335_mRNA1	Agrin	AGRN
gig4354_mRNA2	Epoxide hydrolase 4	EPHX4
gig4389_mRNA1	Chymotrypsinogen B	CTRB1
gig4400_mRNA1	Annexin A1	ANXA1
gig4472_mRNA1	Transmembrane protein KIAA1109	KIAA1109
gig4461_mRNA1	Aprataxin	APTX
gig4473_mRNA1	Cystatin-D	CST5
gig4457_mRNA1	Versican core protein	VCAN
gig4517_mRNA1	Type-1 angiotensin II receptor	AGTR1
gig4530_mRNA1	Neuronal acetylcholine receptor subunit alpha-7	CHRNA7
gig4516_mRNA1	Something about silencing protein 10	UTP3
gig4556_mRNA1	Ribosome biogenesis protein WDR12	WDR12
gig4552_mRNA1	Thioredoxin domain-containing protein 17	TXNDC17
gig4551_mRNA1	Thioredoxin domain-containing protein 17	TXNDC17
gig4554_mRNA1	Thioredoxin domain-containing protein 17	TXNDC17
gig4529_mRNA2	Pericentrin	PCNT
gig4570_mRNA2	Taste receptor type 1 member 3	TAS1R3
gig4572_mRNA2	Peroxidasin homolog	PXDN
gig4644_mRNA1	Slit homolog 2 protein	SLIT2
gig4689_mRNA1	Fibronectin type III and SPRY domain-containing protein 2	FSD2
gig4728_mRNA1	Protocadherin Fat 1	FAT1
gig4716_mRNA1	Glucosidase 2 subunit beta	PRKCSH
gig4714_mRNA1	Zinc finger protein 28	ZNF28
gig4711_mRNA1	Cathepsin B	CTSB
gig4735_mRNA2	Serine/threonine-protein kinase/endoribonuclease IRE1	ERN1
gig4759_mRNA1	Cathepsin B	CTSB
gig4760_mRNA1	Calsyntenin-1	CLSTN1
gig4757_mRNA1	Cathepsin B	CTSB
gig4778_mRNA1	Neuromedin-B receptor	NMBR
gig4846_mRNA1	Protocadherin beta-11	PCDHB11
gig4857_mRNA1	Triggering receptor expressed on myeloid cells 2	TREM2
gig5055_mRNA3	Aggrecan core protein	ACAN
gig4984_mRNA1	Calumenin	CALU
gig5015_mRNA1	Cubilin	CUBN
gig5033_mRNA1	Kelch-like protein 14	KLHL14
gig5082_mRNA1	Tetratricopeptide repeat protein 13	TTC13
gig4952_mRNA1	Protocadherin Fat 1	FAT1
gig5023_mRNA1	Cathepsin F	CTSF
gig4985_mRNA1	Reticulocalbin-1	RCN1
gig5048_mRNA1	Translocon-associated protein subunit delta	SSR4
gig5049_mRNA1	Microsomal triglyceride transfer protein large subunit	MTTP
gig5060_mRNA3	D-aspartate oxidase	DDO
gig5132_mRNA3	Delta-like protein 4	DLL4
gig5072_mRNA2	Ribonuclease 3	DROSHA
gig5014_mRNA1	Transmembrane emp24 domain-containing protein 2	TMED2
gig4944_mRNA2	Stromal cell-derived factor 2	SDF2
gig5063_mRNA1	Neurogenic locus notch homolog protein 3	NOTCH3
gig5185_mRNA1	Protein artemis	DCLRE1C
gig5196_mRNA1	Low-density lipoprotein receptor	LDLR
gig5246_mRNA2	Multifunctional procollagen lysine hydroxylase and glycosyltransferase LH3	PLOD3
gig5259_mRNA1	Transmembrane protease serine 7	TMPRSS7
gig5288_mRNA3	Myocardial zonula adherens protein	MYZAP
gig5295_mRNA4	Interleukin-2 receptor subunit beta	IL2RB
gig5296_mRNA1	Rho GTPase-activating protein 1	ARHGAP1
gig5292_mRNA1	Aquaporin-1	AQP1
gig5294_mRNA1	Leucine-rich repeat-containing protein 55	LRRC55
gig5372_mRNA1	Kelch-like protein 31	KLHL31
gig5371_mRNA1	Mucin-2	MUC2
gig5387_mRNA1	Receptor-type tyrosine-protein phosphatase delta	PTPRD
gig5388_mRNA1	Neogenin	NEO1
gig5350_mRNA1	Paired box protein Pax-1	PAX1
gig5307_mRNA1	ALK tyrosine kinase receptor	ALK
gig5422_mRNA2	5'-3' exonuclease PLD3	PLD3
gig5455_mRNA2	Dolichyl-diphosphooligosaccharide--protein glycosyltransferase subunit 1	RPN1
gig5463_mRNA1	Peroxidasin homolog	PXDN
gig5466_mRNA1	Beta-secretase 1	BACE1
gig5467_mRNA1	Proteasome adapter and scaffold protein ECM29	ECPAS
gig5483_mRNA1	Cystatin-D	CST5
gig5482_mRNA1	Early growth response protein 4	EGR4
gig5468_mRNA1	Prosaposin	PSAP
gig5492_mRNA1	Phospholipase A and acyltransferase 4	PLAAT4
gig5508_mRNA1	Legumain	LGMN
gig5511_mRNA1	Low affinity immunoglobulin gamma Fc region receptor III-B	FCGR3B
gig5519_mRNA1	N-acetylglucosamine-1-phosphotransferase subunits alpha/beta	GNPTAB
gig5558_mRNA1	Kinesin-like protein KIF1A	KIF1A
gig5566_mRNA1	Cholinesterase	BCHE
gig5573_mRNA1	La-related protein 6	LARP6
gig5592_mRNA1	Fibrocystin-L	PKHD1L1
gig5587_mRNA1	Protein disulfide-isomerase TMX3	TMX3
gig5642_mRNA1	Cystatin-B	CSTB
gig5762_mRNA2	DNA helicase MCM9	MCM9
gig5702_mRNA1	Dolichyl-diphosphooligosaccharide--protein glycosyltransferase 48 kDa subunit	DDOST
gig5746_mRNA1	Collagen alpha-1(XXVIII) chain	COL28A1
gig5717_mRNA1	Low-density lipoprotein receptor-related protein 2	LRP2
gig5790_mRNA1	Cathepsin D	CTSD
gig5827_mRNA1	CCN family member 2	CCN2
gig5815_mRNA1	Calumenin	CALU
gig5817_mRNA6	ERO1-like protein beta	ERO1B
gig5863_mRNA1	ADP-ribosylation factor-like protein 5A	ARL5A
gig5848_mRNA1	Leukocyte immunoglobulin-like receptor subfamily B member 5	LILRB5
gig5872_mRNA1	Insulin gene enhancer protein ISL-2	ISL2
gig5886_mRNA1	Protocadherin-9	PCDH9
gig5915_mRNA2	Breast cancer type 2 susceptibility protein	BRCA2
gig5928_mRNA8	Synaptic vesicle glycoprotein 2B	SV2B
gig5932_mRNA2	Fibroblast growth factor receptor-like 1	FGFRL1
gig5934_mRNA1	Teneurin-4	TENM4
gig5963_mRNA1	Cubilin	CUBN
gig5972_mRNA1	Slit homolog 3 protein	SLIT3
gig5956_mRNA1	Acid sphingomyelinase-like phosphodiesterase 3b	SMPDL3B
gig5959_mRNA1	Laminin subunit gamma-2	LAMC2
gig5983_mRNA1	Protein disulfide-isomerase	P4HB
maker-ctg00490-pred_gff_Augustus_scschistosoma-gene-0.52-mRNA-1	Cystatin-A	CSTA
gig5939_mRNA3	Cystatin-A	CSTA
gig6025_mRNA1	TBC1 domain family member 1	TBC1D1
gig6040_mRNA1	Myosin-binding protein C, cardiac-type	MYBPC3
gig6065_mRNA1	Mitochondrial import inner membrane translocase subunit TIM44	TIMM44
gig6082_mRNA1	Formin-2	FMN2
gig6081_mRNA2	Multiple epidermal growth factor-like domains protein 10	MEGF10
gig6057_mRNA2	Disintegrin and metalloproteinase domain-containing protein 8	ADAM8
gig6056_mRNA4	Protein TASOR 2	TASOR2
gig6102_mRNA1	Opioid growth factor receptor	OGFR
gig6134_mRNA3	Roundabout homolog 1	ROBO1
gig6183_mRNA1	Zinc finger MYM-type protein 1	ZMYM1
gig6172_mRNA1	Transmembrane 9 superfamily member 3	TM9SF3
gig6163_mRNA1	Frizzled-10	FZD10
gig6165_mRNA1	Lysosomal protective protein	CTSA
gig6181_mRNA1	Transmembrane protein 68	TMEM68
gig6215_mRNA1	Peptidase inhibitor 16	PI16
gig6239_mRNA3	ER membrane protein complex subunit 1	EMC1
gig6270_mRNA1	Lysosome-associated membrane glycoprotein 2	LAMP2
gig6294_mRNA1	Ubiquitin-conjugating enzyme E2 A	UBE2A
gig6283_mRNA1	Sushi, von Willebrand factor type A, EGF and pentraxin domain-containing protein 1	SVEP1
gig6289_mRNA1	Collagen alpha-3(VI) chain	COL6A3
gig6302_mRNA1	Collagen alpha-1(XXIV) chain	COL24A1
gig6409_mRNA1	Protein SGT1 homolog	SUGT1
gig6407_mRNA3	Hemicentin-1	HMCN1
gig6406_mRNA2	DNA-directed RNA polymerase II subunit RPB2	POLR2B
gig6461_mRNA2	Lysosomal acid phosphatase	ACP2
gig6466_mRNA2	Laminin subunit beta-3	LAMB3
gig6467_mRNA1	Tolloid-like protein 1	TLL1
gig6477_mRNA1	NPC intracellular cholesterol transporter 2	NPC2
gig6478_mRNA1	NPC intracellular cholesterol transporter 2	NPC2
gig6524_mRNA2	SPARC	SPARC
gig6591_mRNA1	Insulin receptor	INSR
gig6687_mRNA2	Tolloid-like protein 1	TLL1
gig6720_mRNA3	Calreticulin	CALR
gig6748_mRNA1	Histone-lysine N-methyltransferase EZH1	EZH1
gig6750_mRNA2	Neurofascin	NFASC
gig6737_mRNA1	Mediator of DNA damage checkpoint protein 1	MDC1
gig6778_mRNA1	Ankyrin repeat domain-containing protein 36A	ANKRD36
gig6797_mRNA1	Uncharacterized protein C2orf50	C2orf50
gig6793_mRNA1	Atypical chemokine receptor 1	ACKR1
gig6785_mRNA1	Phospholipid-transporting ATPase IB	ATP8A2
gig6788_mRNA2	DNA polymerase zeta catalytic subunit	REV3L
gig6782_mRNA1	NAD kinase	NADK
gig6794_mRNA3	Prosaposin	PSAP
gig6828_mRNA2	Nucleotide exchange factor SIL1	SIL1
gig6789_mRNA1	RNA-binding region-containing protein 3	RNPC3
gig6862_mRNA1	Tektin-1	TEKT1
gig6795_mRNA1	Cystine/glutamate transporter	SLC7A11
gig6792_mRNA1	Atypical chemokine receptor 1	ACKR1
gig6790_mRNA1	DNA ligase 1	LIG1
gig6874_mRNA2	CaM kinase-like vesicle-associated protein	CAMKV
gig6876_mRNA3	RalBP1-associated Eps domain-containing protein 1	REPS1
gig6870_mRNA2	Kinesin-like protein KIF26B	KIF26B
gig6878_mRNA1	Basic helix-loop-helix domain-containing protein USF3	USF3
gig6872_mRNA1	AT-rich interactive domain-containing protein 1B	ARID1B
gig6869_mRNA1	Sperm-associated antigen 7	SPAG7
gig6908_mRNA2	AN1-type zinc finger protein 5	ZFAND5
gig6923_mRNA1	Dickkopf-related protein 3	DKK3
gig6943_mRNA1	72 kDa type IV collagenase	MMP2
gig6900_mRNA2	Putative uncharacterized protein TRPC5OS	TRPC5OS
gig6936_mRNA1	Frizzled-5	FZD5
gig6980_mRNA1	Deoxyribonuclease-2-beta	DNASE2B
gig6978_mRNA1	Deoxyribonuclease-2-beta	DNASE2B
gig6977_mRNA1	Deoxyribonuclease-2-beta	DNASE2B
gig6989_mRNA1	Legumain	LGMN
gig6996_mRNA1	Tyrosine-protein kinase receptor UFO	AXL
gig6998_mRNA7	Protocadherin-1	PCDH1
gig7015_mRNA1	Electroneutral sodium bicarbonate exchanger 1	SLC4A8
gig7018_mRNA1	Protein jagged-1	JAG1
gig7048_mRNA1	Potassium voltage-gated channel subfamily H member 1	KCNH1
gig7034_mRNA1	Dyslexia-associated protein KIAA0319-like protein	KIAA0319L
gig7056_mRNA1	Peptidyl-glycine alpha-amidating monooxygenase	PAM
gig7041_mRNA2	NF-kappa-B inhibitor-interacting Ras-like protein 2	NKIRAS2
gig7049_mRNA2	Insulin receptor substrate 1	IRS1
gig7046_mRNA1	WD repeat-containing protein 72	WDR72
gig7066_mRNA1	Breast cancer anti-estrogen resistance protein 1	BCAR1
gig7092_mRNA1	Protocadherin-11 Y-linked	PCDH11Y
gig7076_mRNA1	FAS-associated factor 2	FAF2
gig7083_mRNA1	Phospholipid hydroperoxide glutathione peroxidase	GPX4
gig7085_mRNA1	Receptor tyrosine-protein kinase erbB-4	ERBB4
gig7111_mRNA1	A-kinase anchor protein SPHKAP	SPHKAP
gig7102_mRNA1	Cathepsin B	CTSB
gig7113_mRNA2	Bone morphogenetic protein 8A	BMP8A
gig7122_mRNA1	Cubilin	CUBN
gig7125_mRNA2	Cubilin	CUBN
gig7154_mRNA1	Sec1 family domain-containing protein 2	SCFD2
gig7258_mRNA1	Collagen alpha-1(VI) chain	COL6A1
gig7279_mRNA1	Repetin	RPTN
gig7277_mRNA1	Repetin	RPTN
gig7348_mRNA2	ATP-dependent RNA helicase DDX51	DDX51
gig7280_mRNA1	Repetin	RPTN
gig7257_mRNA1	TRPM8 channel-associated factor 2	TCAF2
gig7347_mRNA2	DNA mismatch repair protein Msh6	MSH6
gig7311_mRNA1	Neuroligin-4, X-linked	NLGN4X
gig7344_mRNA3	Solute carrier organic anion transporter family member 4C1	SLCO4C1
gig7428_mRNA1	Neuronal acetylcholine receptor subunit alpha-2	CHRNA2
gig7447_mRNA1	Anosmin-1	ANOS1
gig7357_mRNA1	Calsyntenin-3	CLSTN3
gig7483_mRNA1	Prosaposin	PSAP
gig7479_mRNA1	Prosaposin	PSAP
gig7491_mRNA2	Periostin	POSTN
gig7529_mRNA2	Endoplasmic reticulum chaperone BiP	HSPA5
gig7591_mRNA1	Complement C1q tumor necrosis factor-related protein 3	C1QTNF3
gig7615_mRNA1	Protein AMBP	AMBP
gig7674_mRNA1	Phosphorylase b kinase regulatory subunit alpha, liver isoform	PHKA2
gig7707_mRNA1	Nuclear pore membrane glycoprotein 210	NUP210
gig7732_mRNA2	Disheveled-associated activator of morphogenesis 2	DAAM2
gig7729_mRNA2	Integrator complex subunit 2	INTS2
gig7728_mRNA1	Dynein heavy chain 8, axonemal	DNAH8
gig7849_mRNA2	Hemicentin-1	HMCN1
gig7873_mRNA1	Receptor-type tyrosine-protein phosphatase N2	PTPRN2
gig2567_mRNA1	Cornifelin	CNFN
gig7913_mRNA1	Zinc finger protein 491	ZNF491
gig7921_mRNA1	Carnitine O-palmitoyltransferase 1, brain isoform	CPT1C
gig7911_mRNA1	Dehydrogenase/reductase SDR family member 4	DHRS4
gig7912_mRNA2	NAD kinase	NADK
gig7910_mRNA1	NAD kinase	NADK
gig7952_mRNA1	Nucleolar protein 6	NOL6
gig7969_mRNA1	GATOR complex protein WDR24	WDR24
gig7981_mRNA1	Transport and Golgi organization protein 1 homolog	MIA3
gig8031_mRNA1	Neurogenic locus notch homolog protein 2	NOTCH2
gig8050_mRNA1	Toll-like receptor 3	TLR3
gig8084_mRNA1	Zinc finger protein 839	ZNF839
gig8085_mRNA1	Calcium and integrin-binding family member 2	CIB2
gig8088_mRNA1	Midasin	MDN1
gig8112_mRNA1	Cullin-associated NEDD8-dissociated protein 1	CAND1
gig8093_mRNA1	High affinity choline transporter 1	SLC5A7
gig8103_mRNA1	Deleted in malignant brain tumors 1 protein	DMBT1
gig8100_mRNA2	Cubilin	CUBN
gig8114_mRNA1	Tectonin beta-propeller repeat-containing protein 1	TECPR1
gig8117_mRNA1	Cytoskeleton-associated protein 5	CKAP5
gig8115_mRNA2	Choline/ethanolamine kinase	CHKB
gig8147_mRNA1	Low-density lipoprotein receptor-related protein 3	LRP3
gig8218_mRNA1	Zinc finger FYVE domain-containing protein 1	ZFYVE1
gig8222_mRNA2	Carboxypeptidase E	CPE
gig8301_mRNA1	Intercellular adhesion molecule 3	ICAM3
gig8313_mRNA2	E3 ubiquitin-protein ligase TRIM32	TRIM32
gig8359_mRNA1	Down syndrome cell adhesion molecule-like protein 1	DSCAML1
gig8358_mRNA2	Tenascin-N	TNN
gig8424_mRNA1	Transmembrane 9 superfamily member 4	TM9SF4
gig8448_mRNA1	Cathepsin L1	CTSL
gig8456_mRNA1	Plasminogen-like protein A	PLGLA
gig8484_mRNA1	Interleukin-6 receptor subunit beta	IL6ST
gig8509_mRNA1	Transmembrane protein 87B	TMEM87B
gig8525_mRNA1	Gap junction gamma-1 protein	GJC1
gig8496_mRNA1	Uncharacterized protein KIAA0408	KIAA0408
gig8517_mRNA4	Cholinesterase	BCHE
gig8529_mRNA1	Hemicentin-1	HMCN1
gig8513_mRNA2	Ceramide synthase 1	CERS1
gig8526_mRNA1	Protein crumbs homolog 1	CRB1
gig8530_mRNA2	Ribonuclease T2	RNASET2
gig8548_mRNA1	Inactive tyrosine-protein kinase 7	PTK7
gig8569_mRNA1	Hemicentin-1	HMCN1
gig8626_mRNA1	Group XV phospholipase A2	PLA2G15
gig8658_mRNA1	Filamin A-interacting protein 1-like	FILIP1L
gig8710_mRNA1	Insulin-like growth factor-binding protein complex acid labile subunit	IGFALS
gig8724_mRNA1	Slit homolog 2 protein	SLIT2
gig8723_mRNA1	Hemicentin-1	HMCN1
gig8803_mRNA3	Fibrillin-3	FBN3
gig8820_mRNA1	Neuroligin-4, Y-linked	NLGN4Y
gig8804_mRNA2	Fibrillin-1	FBN1
gig8805_mRNA1	NPC intracellular cholesterol transporter 2	NPC2
gig8806_mRNA1	NPC intracellular cholesterol transporter 2	NPC2
gig8823_mRNA1	Sodium/bile acid cotransporter 5	SLC10A5
gig8855_mRNA1	Scm-like with four MBT domains protein 1	SFMBT1
gig8841_mRNA1	Putative SEC14-like protein 6	SEC14L6
gig8831_mRNA2	Protein Tob1	TOB1
gig8834_mRNA1	WD repeat-containing protein 72	WDR72
gig8857_mRNA6	Gamma-aminobutyric acid receptor subunit alpha-6	GABRA6
gig8840_mRNA1	Supervillin	SVIL
gig8835_mRNA2	Vinculin	VCL
gig8832_mRNA3	Folliculin	FLCN
gig8866_mRNA1	Rho guanine nucleotide exchange factor 17	ARHGEF17
gig8920_mRNA1	Ankyrin-2	ANK2
gig8944_mRNA1	Mucin-16	MUC16
gig8959_mRNA1	Receptor-type tyrosine-protein phosphatase T	PTPRT
gig9019_mRNA1	Probable carboxypeptidase X1	CPXM1
gig8997_mRNA1	Ankyrin repeat domain-containing protein 24	ANKRD24
gig9008_mRNA1	5'-3' exonuclease PLD3	PLD3
gig9009_mRNA1	5'-3' exonuclease PLD3	PLD3
gig9033_mRNA1	Structural maintenance of chromosomes flexible hinge domain-containing protein 1	SMCHD1
gig9023_mRNA1	Plakophilin-2	PKP2
gig9020_mRNA1	StAR-related lipid transfer protein 9	STARD9
gig9021_mRNA1	Solute carrier family 12 member 5	SLC12A5
gig9004_mRNA1	Pygopus homolog 2	PYGO2
gig8993_mRNA1	Eukaryotic translation initiation factor 4E-binding protein 3	EIF4EBP3
gig9174_mRNA1	N-acyl-phosphatidylethanolamine-hydrolyzing phospholipase D	NAPEPLD
gig9165_mRNA1	Adhesion G protein-coupled receptor L3	ADGRL3
gig9107_mRNA1	Protein Niban 1	NIBAN1
gig9210_mRNA1	Folate receptor beta	FOLR2
gig9238_mRNA1	Magnesium transporter protein 1	MAGT1
gig9222_mRNA1	Protocadherin gamma-A10	PCDHGA10
gig9229_mRNA1	Leucine-rich repeats and immunoglobulin-like domains protein 2	LRIG2
gig9279_mRNA1	Protocadherin alpha-10	PCDHA10
gig9278_mRNA1	Protocadherin alpha-10	PCDHA10
gig9330_mRNA1	ERO1-like protein alpha	ERO1A
gig9337_mRNA1	Mycophenolic acid acyl-glucuronide esterase, mitochondrial	ABHD10
gig9344_mRNA1	Tigger transposable element-derived protein 6	TIGD6
gig9343_mRNA1	Desmoplakin	DSP
gig9339_mRNA1	Protocadherin-23	DCHS2
gig9329_mRNA1	Myosin-8	MYH8
gig9355_mRNA1	AP2-associated protein kinase 1	AAK1
gig9353_mRNA1	DNA damage-induced apoptosis suppressor protein	DDIAS
gig9354_mRNA1	AP2-associated protein kinase 1	AAK1
gig9349_mRNA1	Angiotensin-converting enzyme	ACE
gig9352_mRNA1	Putative ATP-binding cassette sub-family A member 11	ABCA11P
gig9350_mRNA2	LIM and calponin homology domains-containing protein 1	LIMCH1
gig9378_mRNA1	Macrophage-expressed gene 1 protein	MPEG1
gig9385_mRNA1	T cell receptor alpha variable 40	TRAV40
gig9402_mRNA2	Centrosomal protein of 44 kDa	CEP44
gig9425_mRNA1	Proprotein convertase subtilisin/kexin type 4	PCSK4
gig9434_mRNA1	Cathepsin B	CTSB
gig9435_mRNA1	Cathepsin B	CTSB
gig9443_mRNA1	Cathepsin B	CTSB
gig9436_mRNA1	Cathepsin B	CTSB
gig9456_mRNA1	ER membrane protein complex subunit 7	EMC7
gig9552_mRNA1	Protocadherin alpha-4	PCDHA4
gig9551_mRNA1	Teneurin-1	TENM1
gig9605_mRNA3	Cytochrome P450 2A7	CYP2A7
gig9607_mRNA1	Melanoma-associated antigen C1	MAGEC1
gig9601_mRNA1	Testis-expressed protein 11	TEX11
gig9606_mRNA2	Melanoma-associated antigen C1	MAGEC1
gig9604_mRNA3	Chromosome alignment-maintaining phosphoprotein 1	CHAMP1
gig9621_mRNA1	Transmembrane protein 8B	TMEM8B
gig9630_mRNA1	Tetranectin	CLEC3B
gig9657_mRNA1	DNA mismatch repair protein Msh6	MSH6
gig9675_mRNA2	Carbonic anhydrase 7	CA7
gig9723_mRNA1	Disintegrin and metalloproteinase domain-containing protein 28	ADAM28
gig9743_mRNA1	Cytochrome c oxidase subunit 5B, mitochondrial	COX5B
gig9765_mRNA1	Merlin	NF2
gig9796_mRNA2	Integrin beta-1	ITGB1
gig9802_mRNA1	Beta/gamma crystallin domain-containing protein 2	CRYBG2
gig9837_mRNA1	Tumor necrosis factor alpha-induced protein 8-like protein 2	TNFAIP8L2
gig9844_mRNA1	Legumain	LGMN
gig9848_mRNA1	Legumain	LGMN
gig9849_mRNA1	Legumain	LGMN
gig9853_mRNA1	Cystatin-A	CSTA
gig9862_mRNA1	Myeloblastin	PRTN3
gig9900_mRNA1	Trinucleotide repeat-containing gene 6A protein	TNRC6A
gig9899_mRNA5	Zinc finger protein 875	ZNF875
gig9925_mRNA1	Cathepsin B	CTSB
gig9953_mRNA1	Immunoglobulin superfamily member 10	IGSF10
gig9969_mRNA1	Mucin-4	MUC4
gig9988_mRNA3	Heat shock factor protein 1	HSF1
gig10029_mRNA1	Neuroendocrine protein 7B2	SCG5
gig9987_mRNA2	UDP-glucuronosyltransferase 3A1	UGT3A1
gig10005_mRNA3	Semaphorin-5B	SEMA5B
gig10000_mRNA1	X-linked interleukin-1 receptor accessory protein-like 2	IL1RAPL2
gig9990_mRNA1	IgGFc-binding protein	FCGBP
gig9986_mRNA1	TLR4 interactor with leucine rich repeats	TRIL
gig10078_mRNA3	Nephrin	NPHS1
gig10065_mRNA1	Malectin	MLEC
gig9989_mRNA1	E3 ubiquitin-protein ligase HUWE1	HUWE1
gig10090_mRNA1	Ephrin-A4	EFNA4
gig10117_mRNA1	Beta-1,3-galactosyl-O-glycosyl-glycoprotein beta-1,6-N-acetylglucosaminyltransferase	GCNT1
gig10107_mRNA1	Secretory phospholipase A2 receptor	PLA2R1
gig10146_mRNA1	Progranulin	GRN
gig10179_mRNA1	Transforming growth factor-beta-induced protein ig-h3	TGFBI
gig10249_mRNA1	Trans-3-hydroxy-L-proline dehydratase	L3HYPDH
gig10251_mRNA1	Secreted Ly-6/uPAR-related protein 1	SLURP1
gig10256_mRNA1	Dystonin	DST
gig10302_mRNA1	Mesencephalic astrocyte-derived neurotrophic factor	MANF
gig10307_mRNA1	Protein furry homolog-like	FRYL
gig10310_mRNA1	Neurexin-3	NRXN3
gig10316_mRNA1	Peptidyl-glycine alpha-amidating monooxygenase	PAM
gig10357_mRNA1	Roundabout homolog 2	ROBO2
gig10389_mRNA1	Laminin subunit gamma-1	LAMC1
gig10406_mRNA1	Unconventional myosin-XV	MYO15A
gig10392_mRNA1	DnaJ homolog subfamily C member 16	DNAJC16
gig10463_mRNA2	Uncharacterized protein C12orf50	C12orf50
gig10482_mRNA1	Tissue factor pathway inhibitor 2	TFPI2
gig10496_mRNA1	Integrin alpha-5	ITGA5
gig10486_mRNA1	Tolloid-like protein 1	TLL1
gig10525_mRNA2	TELO2-interacting protein 1 homolog	TTI1
gig10526_mRNA1	Matrix-remodeling-associated protein 5	MXRA5
gig10572_mRNA1	Maestro heat-like repeat family member 5	MROH5
gig10559_mRNA1	Dystrophin	DMD
gig10561_mRNA2	24-hydroxycholesterol 7-alpha-hydroxylase	CYP39A1
gig10554_mRNA1	Transcription elongation regulator 1	TCERG1
gig10564_mRNA1	Cubilin	CUBN
gig10571_mRNA1	Protocadherin-16	DCHS1
gig10560_mRNA2	Dynein heavy chain 9, axonemal	DNAH9
gig10563_mRNA2	Acyl-coenzyme A synthetase ACSM3, mitochondrial	ACSM3
gig10620_mRNA1	Protein associated with UVRAG as autophagy enhancer	RUBCNL
gig10600_mRNA2	Kinesin-like protein KIF1B	KIF1B
gig10624_mRNA1	DmX-like protein 2	DMXL2
gig10668_mRNA1	Neuronal acetylcholine receptor subunit alpha-7	CHRNA7
gig10590_mRNA1	Protein virilizer homolog	VIRMA
gig10587_mRNA1	NADH dehydrogenase [ubiquinone] 1 alpha subcomplex assembly factor 3	NDUFAF3
gig10603_mRNA1	Transmembrane channel-like protein 5	TMC5
gig10602_mRNA1	UDP-GlcNAc:betaGal beta-1,3-N-acetylglucosaminyltransferase-like protein 1	B3GNTL1
gig10611_mRNA1	Thyrotropin-releasing hormone-degrading ectoenzyme	TRHDE
gig10679_mRNA2	CUB and sushi domain-containing protein 1	CSMD1
gig10717_mRNA2	Neural cell adhesion molecule L1-like protein	CHL1
gig10777_mRNA1	Bone morphogenetic protein 2	BMP2
gig10804_mRNA1	Transmembrane protein 132E	TMEM132E
gig10737_mRNA1	Cystinosin	CTNS
gig10830_mRNA1	Beta-mannosidase	MANBA
gig10862_mRNA1	Glutamate receptor ionotropic, kainate 2	GRIK2
gig10917_mRNA1	Keratin, type II cytoskeletal 78	KRT78
gig10953_mRNA1	Endoplasmic reticulum lectin 1	ERLEC1
gig10929_mRNA1	UDP-glucose:glycoprotein glucosyltransferase 1	UGGT1
gig11002_mRNA1	GLIPR1-like protein 1	GLIPR1L1
gig11003_mRNA2	Tolloid-like protein 1	TLL1
gig10980_mRNA1	Exportin-1	XPO1
gig10972_mRNA1	Activin receptor type-2B	ACVR2B
gig11033_mRNA1	Adenylate cyclase type 3	ADCY3
gig11069_mRNA3	tRNA (guanine-N(7)-)-methyltransferase non-catalytic subunit WDR4	WDR4
gig11103_mRNA1	Mitogen-activated protein kinase kinase kinase 4	MAP3K4
gig11106_mRNA1	Tyrosine-protein kinase BAZ1B	BAZ1B
gig11137_mRNA1	NPC intracellular cholesterol transporter 2	NPC2
gig11146_mRNA2	Transmembrane protease serine 7	TMPRSS7
gig11144_mRNA1	Apolipoprotein B-100	APOB
gig11176_mRNA1	Carcinoembryonic antigen-related cell adhesion molecule 6	CEACAM6
gig11211_mRNA1	GLIPR1-like protein 1	GLIPR1L1
gig11277_mRNA1	SID1 transmembrane family member 1	SIDT1
gig11250_mRNA1	Legumain	LGMN
gig11307_mRNA1	Rac GTPase-activating protein 1	RACGAP1
gig11251_mRNA1	Legumain	LGMN
gig11284_mRNA2	Chromodomain-helicase-DNA-binding protein 4	CHD4
gig11306_mRNA1	Ly6/PLAUR domain-containing protein 5	LYPD5
gig11411_mRNA1	Plasminogen-like protein A	PLGLA
gig11408_mRNA1	E3 ubiquitin-protein transferase RMND5A	RMND5A
gig11405_mRNA1	Transient receptor potential cation channel subfamily M member 6	TRPM6
gig11406_mRNA1	Hepatocyte growth factor-like protein	MST1
gig11409_mRNA1	Rap1 GTPase-GDP dissociation stimulator 1	RAP1GDS1
gig11431_mRNA1	ADAMTS-like protein 3	ADAMTSL3
gig11459_mRNA1	ADP-ribosyl cyclase/cyclic ADP-ribose hydrolase 1	CD38
gig11582_mRNA1	Olfactory receptor 2T4	OR2T4
gig11563_mRNA1	Protein eyes shut homolog	EYS
gig11614_mRNA1	Semaphorin-5A	SEMA5A
gig11598_mRNA1	Transmembrane protease serine 6	TMPRSS6
gig11603_mRNA1	DTW domain-containing protein 2	DTWD2
gig11624_mRNA1	Adhesion G-protein coupled receptor D1	ADGRD1
gig11648_mRNA1	Cysteine-rich secretory protein LCCL domain-containing 2	CRISPLD2
gig11650_mRNA2	Peptidase inhibitor 15	PI15
gig11647_mRNA1	Cysteine-rich secretory protein LCCL domain-containing 2	CRISPLD2
gig11645_mRNA1	Peptidase inhibitor 16	PI16
gig11646_mRNA1	Peptidase inhibitor R3HDML	R3HDML
gig11660_mRNA1	Neuronal acetylcholine receptor subunit alpha-7	CHRNA7
gig11644_mRNA6	Cysteine-rich secretory protein LCCL domain-containing 2	CRISPLD2
gig11700_mRNA2	Pikachurin	EGFLAM
gig11766_mRNA1	Plasminogen	PLG
gig11838_mRNA2	Fasciculation and elongation protein zeta-1	FEZ1
gig11817_mRNA2	Integrin alpha-IIb	ITGA2B
gig11840_mRNA1	N(4)-(beta-N-acetylglucosaminyl)-L-asparaginase	AGA
gig11830_mRNA1	AMME syndrome candidate gene 1 protein	AMMECR1
gig11878_mRNA3	Echinoderm microtubule-associated protein-like 4	EML4
gig11885_mRNA1	Arginine-glutamic acid dipeptide repeats protein	RERE
gig11889_mRNA2	Meckelin	TMEM67
gig11890_mRNA1	UPF0488 protein C8orf33	C8orf33
gig11886_mRNA1	Multimerin-1	MMRN1
gig11916_mRNA3	Coagulation factor VIII	F8
gig11910_mRNA2	Glutamate receptor ionotropic, kainate 1	GRIK1
gig11881_mRNA1	Activity-dependent neuroprotector homeobox protein 2	ADNP2
gig11925_mRNA1	Death-associated protein kinase 1	DAPK1
gig11924_mRNA2	Death-associated protein kinase 1	DAPK1
gig11919_mRNA1	Probable ATP-dependent DNA helicase HFM1	HFM1
gig11951_mRNA2	Sulfhydryl oxidase 1	QSOX1
gig11939_mRNA1	Calcium/calmodulin-dependent protein kinase type IV	CAMK4
gig11931_mRNA1	Disks large homolog 3	DLG3
gig11932_mRNA1	Sodium channel protein type 1 subunit alpha	SCN1A
gig11927_mRNA1	Dematin	DMTN
gig11929_mRNA2	Nucleosome-remodeling factor subunit BPTF	BPTF
gig12023_mRNA1	Netrin-1	NTN1
gig12037_mRNA1	Mucin-13	MUC13
gig12038_mRNA1	Protein YIPF6	YIPF6
gig12057_mRNA1	Probable tRNA(His) guanylyltransferase	THG1L
gig12092_mRNA1	Neuronal acetylcholine receptor subunit alpha-9	CHRNA9
gig12102_mRNA1	Nucleoporin Nup37	NUP37
gig12145_mRNA2	Vacuolar protein-sorting-associated protein 36	VPS36
gig12175_mRNA1	DnaJ homolog subfamily C member 1	DNAJC1
gig12202_mRNA1	GPI transamidase component PIG-T	PIGT
gig12177_mRNA1	UPF0691 protein C9orf116	C9orf116
gig12320_mRNA3	Chromosome alignment-maintaining phosphoprotein 1	CHAMP1
gig12284_mRNA1	Putative inactive cytochrome P450 2G1	CYP2G1P
gig12236_mRNA1	Kazrin	KAZN
gig12239_mRNA2	Proto-oncogene c-Fos	FOS
gig12311_mRNA1	Zinc finger protein 804B	ZNF804B
gig12262_mRNA1	Receptor-type tyrosine-protein phosphatase F	PTPRF
gig12324_mRNA1	Microtubule-associated serine/threonine-protein kinase 2	MAST2
gig12319_mRNA2	Cation-independent mannose-6-phosphate receptor	IGF2R
gig12282_mRNA1	Histone-lysine N-methyltransferase, H3 lysine-36 specific	NSD1
gig12238_mRNA2	AMP deaminase 1	AMPD1
gig12318_mRNA1	Plexin-A1	PLXNA1
gig12241_mRNA2	RAB11-binding protein RELCH	RELCH
gig12242_mRNA1	RAB11-binding protein RELCH	RELCH
gig12273_mRNA1	Mastermind-like protein 3	MAML3
gig12281_mRNA1	Neurogenic locus notch homolog protein 2	NOTCH2
gig12325_mRNA1	Homeobox protein Hox-A9	HOXA9
gig12322_mRNA1	LLGL scribble cell polarity complex component 2	LLGL2
gig12280_mRNA2	Multiple epidermal growth factor-like domains protein 10	MEGF10
gig12276_mRNA1	Hemicentin-1	HMCN1
gig12340_mRNA1	Cell division cycle 5-like protein	CDC5L
gig12269_mRNA1	Ribonucleoside-diphosphate reductase large subunit	RRM1
gig12463_mRNA1	Thyroglobulin	TG
gig12365_mRNA1	Netrin-1	NTN1
gig12467_mRNA1	Zinc finger protein 10	ZNF10
gig12373_mRNA1	Protein shisa-4	SHISA4
gig12374_mRNA1	Glutamate receptor 4	GRIA4
gig12378_mRNA1	Glutamate receptor 4	GRIA4
gig12519_mRNA1	Macrosialin	CD68
gig12503_mRNA1	Secreted frizzled-related protein 1	SFRP1
gig12561_mRNA1	Prosaposin	PSAP
gig12545_mRNA1	Stromal interaction molecule 1	STIM1
gig12493_mRNA1	Rho GTPase-activating protein 35	ARHGAP35
gig12562_mRNA1	Prosaposin	PSAP
gig12521_mRNA1	Collagen alpha-1(XXIV) chain	COL24A1
gig12552_mRNA1	Peptidyl-prolyl cis-trans isomerase B	PPIB
gig12492_mRNA1	Transient receptor potential cation channel subfamily M member 7	TRPM7
gig12652_mRNA1	Uncharacterized protein C7orf66	C7orf66
gig12682_mRNA2	Low-density lipoprotein receptor-related protein 12	LRP12
gig12678_mRNA1	Cubilin	CUBN
gig12677_mRNA1	Procollagen C-endopeptidase enhancer 2	PCOLCE2
gig12687_mRNA2	Contactin-associated protein 1	CNTNAP1
gig12709_mRNA1	LIM domain-containing protein 1	LIMD1
gig12814_mRNA1	Cadherin EGF LAG seven-pass G-type receptor 3	CELSR3
gig12738_mRNA1	Protocadherin gamma-B3	PCDHGB3
gig12810_mRNA1	Upstream-binding protein 1	UBP1
gig12811_mRNA2	Gephyrin	GPHN
gig12824_mRNA1	Centrosomal protein of 120 kDa	CEP120
gig12844_mRNA2	Bifunctional apoptosis regulator	BFAR
