# Supplementary material for: High-quality reference genome of Fasciola gigantica: Insights into the genomic signatures of transposon-mediated evolution and specific parasitic adaption in tropical regions
Source: PLoS Negl Trop Dis. 2021 Oct 5;15(10):e0009750. doi: 10.1371/journal.pntd.0009750 (PMC8519440; doi:10.1371/journal.pntd.0009750)
Supplement: S15 Table — (XLSX) [file pntd.0009750.s023.xlsx]

## Sheet: S15_Table
S15 Table GO term categories enrichment for E/S proteins
Class	Description	GO term	P-Value	Genes
biological_process	proteolysis involved in cellular protein catabolic process	GO:0051603	4.7098e-40	gig1504_mRNA1(Cat-1);gig4757_mRNA1(CATB);gig9925_mRNA1(CTSB);gig9844_mRNA1(HAEM);gig1505_mRNA1(Cat-1);gig1506_mRNA1(Cat-1);gig1642_mRNA1(HAEM);gig4759_mRNA1(CATB);gig1647_mRNA1(HAEM);gig1033_mRNA1(CATB);gig5023_mRNA1(CL1);gig9443_mRNA1(CATB);gig11766_mRNA1(PLG);gig8448_mRNA1(CTSL);gig9436_mRNA1(CATB);gig1805_mRNA1(Cat-1);gig7102_mRNA1(CATB);gig1643_mRNA1(HAEM);gig1641_mRNA1(HAEM);gig1507_mRNA1(Ca…
biological_process	toll-like receptor signaling pathway	GO:0002224	6.33128e-37	gig1504_mRNA1(Cat-1);gig4757_mRNA1(CATB);gig9925_mRNA1(CTSB);gig9844_mRNA1(HAEM);gig1642_mRNA1(HAEM);gig4759_mRNA1(CATB);gig1647_mRNA1(HAEM);gig1033_mRNA1(CATB);gig9443_mRNA1(CATB);gig8448_mRNA1(CTSL);gig9436_mRNA1(CATB);gig1805_mRNA1(Cat-1);gig7102_mRNA1(CATB);gig1643_mRNA1(HAEM);gig1524_mRNA1(cnpy4);gig1641_mRNA1(HAEM);gig9435_mRNA1(CATB);
biological_process	proteolysis	GO:0006508	2.14251e-29	gig1504_mRNA1(Cat-1);gig11146_mRNA2(Tmprss7);gig4757_mRNA1(CATB);gig9925_mRNA1(CTSB);gig5259_mRNA1(Tmprss9);gig9844_mRNA1(HAEM);gig6165_mRNA1(CTSA);gig197_mRNA2(LACTB);gig1642_mRNA1(HAEM);gig4759_mRNA1(CATB);gig1647_mRNA1(HAEM);gig1033_mRNA1(CATB);gig5023_mRNA1(CL1);gig4389_mRNA1(CTRB1);gig9443_mRNA1(CATB);gig3741_mRNA1(trabd2b);gig11766_mRNA1(PLG);gig12202_mRNA1(Pigt);gig8448_mRNA1(CTSL);gig9436…
biological_process	cell adhesion	GO:0007155	8.07794e-27	gig2173_mRNA1(loxl3a);gig8959_mRNA1(Ptprt);gig3654_mRNA1(COL12A1);gig6283_mRNA1(dlc);gig1886_mRNA1(Nrx-IV);gig2459_mRNA1(SPON1);gig670_mRNA1(FAS2);gig1080_mRNA3(Robo1);gig3049_mRNA1(Y43F4A.1);gig2399_mRNA1(EPHB4);gig8548_mRNA1(PTK7);gig7491_mRNA2(Postn);gig10389_mRNA1(lamc1);gig2493_mRNA1(Postn);gig2250_mRNA1(LAMB1);gig3524_mRNA1(Nrcam);gig6998_mRNA7(PCDH11X);gig10078_mRNA3(syg-2);gig3855_mRNA1(t…
biological_process	vitamin D metabolic process	GO:0042359	1.89155e-24	gig7122_mRNA1(Cubn);gig9844_mRNA1(HAEM);gig12678_mRNA1(Cubn);gig3304_mRNA1(CUBN);gig1642_mRNA1(HAEM);gig8100_mRNA2(CUBN);gig1647_mRNA1(HAEM);gig5963_mRNA1(CUBN);gig3134_mRNA1(CUBN);gig5015_mRNA1(NRP1);gig1643_mRNA1(HAEM);gig1641_mRNA1(HAEM);
biological_process	positive regulation of monocyte chemotaxis	GO:0090026	5.04359e-20	gig9844_mRNA1(HAEM);gig1642_mRNA1(HAEM);gig1647_mRNA1(HAEM);gig1643_mRNA1(HAEM);gig1641_mRNA1(HAEM);
biological_process	negative regulation of ERBB signaling pathway	GO:1901185	5.04359e-20	gig9844_mRNA1(HAEM);gig1642_mRNA1(HAEM);gig1647_mRNA1(HAEM);gig1643_mRNA1(HAEM);gig1641_mRNA1(HAEM);
biological_process	collagen catabolic process	GO:0030574	1.30246e-19	gig1504_mRNA1(Cat-1);gig4757_mRNA1(CATB);gig9925_mRNA1(CTSB);gig4759_mRNA1(CATB);gig1033_mRNA1(CATB);gig9443_mRNA1(CATB);gig8448_mRNA1(CTSL);gig11598_mRNA1(Tmprss6);gig9436_mRNA1(CATB);gig1805_mRNA1(Cat-1);gig7102_mRNA1(CATB);gig6943_mRNA1(MMP9);gig5790_mRNA1(AAEL006169);gig9435_mRNA1(CATB);
biological_process	renal system process	GO:0003014	1.86104e-19	gig9844_mRNA1(HAEM);gig1642_mRNA1(HAEM);gig1647_mRNA1(HAEM);gig1643_mRNA1(HAEM);gig1641_mRNA1(HAEM);
biological_process	vacuolar protein processing	GO:0006624	1.86104e-19	gig9844_mRNA1(HAEM);gig1642_mRNA1(HAEM);gig1647_mRNA1(HAEM);gig1643_mRNA1(HAEM);gig1641_mRNA1(HAEM);
biological_process	self proteolysis	GO:0097264	3.05315e-19	gig9844_mRNA1(HAEM);gig1642_mRNA1(HAEM);gig1647_mRNA1(HAEM);gig11598_mRNA1(Tmprss6);gig1643_mRNA1(HAEM);gig1641_mRNA1(HAEM);
biological_process	activation of cysteine-type endopeptidase activity	GO:0097202	6.14194e-19	gig9844_mRNA1(HAEM);gig1642_mRNA1(HAEM);gig1647_mRNA1(HAEM);gig1643_mRNA1(HAEM);gig1641_mRNA1(HAEM);
biological_process	cellular response to hepatocyte growth factor stimulus	GO:0035729	1.84754e-18	gig9844_mRNA1(HAEM);gig1642_mRNA1(HAEM);gig1647_mRNA1(HAEM);gig1643_mRNA1(HAEM);gig1641_mRNA1(HAEM);
biological_process	dendritic spine organization	GO:0097061	1.84754e-18	gig9844_mRNA1(HAEM);gig1642_mRNA1(HAEM);gig1647_mRNA1(HAEM);gig1643_mRNA1(HAEM);gig1641_mRNA1(HAEM);
biological_process	thyroid hormone generation	GO:0006590	4.06892e-18	gig4757_mRNA1(CATB);gig9925_mRNA1(CTSB);gig4759_mRNA1(CATB);gig1033_mRNA1(CATB);gig9443_mRNA1(CATB);gig9436_mRNA1(CATB);gig1805_mRNA1(Cat-1);gig7102_mRNA1(CATB);gig9435_mRNA1(CATB);
biological_process	response to acidic pH	GO:0010447	1.33526e-17	gig9844_mRNA1(HAEM);gig1642_mRNA1(HAEM);gig1647_mRNA1(HAEM);gig1643_mRNA1(HAEM);gig1641_mRNA1(HAEM);
biological_process	associative learning	GO:0008306	1.72621e-17	gig4530_mRNA1(CHRNA7);gig9844_mRNA1(HAEM);gig1642_mRNA1(HAEM);gig11660_mRNA1(CHRNA7);gig1647_mRNA1(HAEM);gig1643_mRNA1(HAEM);gig10668_mRNA1(CHRNA7);gig1641_mRNA1(HAEM);
biological_process	positive regulation of endothelial cell chemotaxis	GO:2001028	3.27166e-17	gig9844_mRNA1(HAEM);gig1642_mRNA1(HAEM);gig1647_mRNA1(HAEM);gig1643_mRNA1(HAEM);gig1641_mRNA1(HAEM);
biological_process	negative regulation of multicellular organism growth	GO:0040015	7.61067e-17	gig9844_mRNA1(HAEM);gig1642_mRNA1(HAEM);gig1647_mRNA1(HAEM);gig1643_mRNA1(HAEM);gig1641_mRNA1(HAEM);
biological_process	extracellular matrix organization	GO:0030198	1.01841e-16	gig11817_mRNA2(Itga2b);gig6302_mRNA1(Col1a2);gig11431_mRNA1(madd-4);gig3584_mRNA1(Hspg2);gig6524_mRNA2(ost-1);gig7491_mRNA2(Postn);gig4572_mRNA2(alcam);gig10389_mRNA1(lamc1);gig11700_mRNA2(Egflam);gig2493_mRNA1(Postn);gig4335_mRNA1(AGRN);gig2250_mRNA1(LAMB1);gig2902_mRNA1(LAMA1);gig3618_mRNA1(Col4a1);gig5463_mRNA1(Pxdn);gig10179_mRNA1(Tgfbi);gig10496_mRNA1(ItgaPS4);gig6943_mRNA1(MMP9);gig8804_mRN…
biological_process	positive regulation of long-term synaptic potentiation	GO:1900273	1.69059e-16	gig9844_mRNA1(HAEM);gig1642_mRNA1(HAEM);gig1647_mRNA1(HAEM);gig1643_mRNA1(HAEM);gig1641_mRNA1(HAEM);
biological_process	receptor catabolic process	GO:0032801	3.60339e-16	gig9844_mRNA1(HAEM);gig1642_mRNA1(HAEM);gig1647_mRNA1(HAEM);gig1643_mRNA1(HAEM);gig1641_mRNA1(HAEM);
biological_process	decidualization	GO:0046697	4.99928e-16	gig4757_mRNA1(CATB);gig9925_mRNA1(CTSB);gig1505_mRNA1(Cat-1);gig1506_mRNA1(Cat-1);gig4759_mRNA1(CATB);gig1033_mRNA1(CATB);gig9443_mRNA1(CATB);gig9436_mRNA1(CATB);gig7102_mRNA1(CATB);gig1507_mRNA1(Cat-1);gig9435_mRNA1(CATB);
biological_process	cellular response to amyloid-beta	GO:1904646	7.86186e-16	gig9844_mRNA1(HAEM);gig1642_mRNA1(HAEM);gig1647_mRNA1(HAEM);gig3004_mRNA1(CACNA2D1);gig1643_mRNA1(HAEM);gig1641_mRNA1(HAEM);
biological_process	viral entry into host cell	GO:0046718	3.33886e-14	gig1504_mRNA1(Cat-1);gig4757_mRNA1(CATB);gig9925_mRNA1(CTSB);gig4759_mRNA1(CATB);gig1033_mRNA1(CATB);gig9443_mRNA1(CATB);gig8448_mRNA1(CTSL);gig9436_mRNA1(CATB);gig7102_mRNA1(CATB);gig9435_mRNA1(CATB);
biological_process	cellular response to thyroid hormone stimulus	GO:0097067	3.33886e-14	gig1504_mRNA1(Cat-1);gig4757_mRNA1(CATB);gig9925_mRNA1(CTSB);gig4759_mRNA1(CATB);gig1033_mRNA1(CATB);gig9443_mRNA1(CATB);gig8448_mRNA1(CTSL);gig9436_mRNA1(CATB);gig7102_mRNA1(CATB);gig9435_mRNA1(CATB);
biological_process	negative regulation of gene expression	GO:0010629	1.21394e-13	gig9844_mRNA1(HAEM);gig1080_mRNA3(Robo1);gig1642_mRNA1(HAEM);gig1647_mRNA1(HAEM);gig3926_mRNA1(C1QTNF3);gig7591_mRNA1(C1qtnf3);gig5827_mRNA1(CCN2);gig1643_mRNA1(HAEM);gig4213_mRNA1(Slit1);gig6134_mRNA3(Robo1);gig8031_mRNA1(notch1a);gig1641_mRNA1(HAEM);gig3823_mRNA1(ROBO1);gig5196_mRNA1(VLDLR);
biological_process	positive regulation of mitotic cell cycle	GO:0045931	1.40674e-13	gig9844_mRNA1(HAEM);gig1642_mRNA1(HAEM);gig1647_mRNA1(HAEM);gig1643_mRNA1(HAEM);gig1641_mRNA1(HAEM);
biological_process	homophilic cell adhesion via plasma membrane adhesion molecules	GO:0007156	1.75527e-13	gig7357_mRNA1(Clstn3);gig6407_mRNA3(Hmcn1);gig8959_mRNA1(Ptprt);gig10357_mRNA1(Robo2);gig1080_mRNA3(Robo1);gig6998_mRNA7(PCDH11X);gig8569_mRNA1(Hmcn1);gig7092_mRNA1(PCDH11Y);gig9552_mRNA1(Pcdha4);gig4760_mRNA1(Clstn1);gig2095_mRNA1(sls);gig4846_mRNA1(PCDHB11);gig6134_mRNA3(Robo1);gig8359_mRNA1(FN1);gig8723_mRNA1(Ttn);gig1702_mRNA1(FAT1);gig2213_mRNA3(Fat4);gig3823_mRNA1(ROBO1);gig5886_mRNA1(PCDH9…
biological_process	negative regulation of neuron apoptotic process	GO:0043524	4.60408e-12	gig9844_mRNA1(HAEM);gig10862_mRNA1(Grik2);gig1642_mRNA1(HAEM);gig1647_mRNA1(HAEM);gig1643_mRNA1(HAEM);gig1641_mRNA1(HAEM);gig2541_mRNA1(CHL1);
biological_process	extracellular matrix disassembly	GO:0022617	8.36004e-12	gig1504_mRNA1(Cat-1);gig1505_mRNA1(Cat-1);gig1506_mRNA1(Cat-1);gig10389_mRNA1(lamc1);gig10486_mRNA1(TLL1);gig4389_mRNA1(CTRB1);gig11766_mRNA1(PLG);gig8448_mRNA1(CTSL);gig11598_mRNA1(Tmprss6);gig1805_mRNA1(Cat-1);gig6467_mRNA1(TLL1);gig6943_mRNA1(MMP9);gig1286_mRNA2(tll1);gig1507_mRNA1(Cat-1);gig6687_mRNA2(Tll2);
biological_process	cellular response to calcium ion	GO:0071277	2.3371e-11	gig9844_mRNA1(HAEM);gig1642_mRNA1(HAEM);gig1647_mRNA1(HAEM);gig1643_mRNA1(HAEM);gig1641_mRNA1(HAEM);gig7529_mRNA2(HSPA5);
biological_process	regulation of catalytic activity	GO:0050790	2.38123e-11	gig4757_mRNA1(CATB);gig9925_mRNA1(CTSB);gig4759_mRNA1(CATB);gig1033_mRNA1(CATB);gig2397_mRNA2(TTN);gig9443_mRNA1(CATB);gig9436_mRNA1(CATB);gig7102_mRNA1(CATB);gig9435_mRNA1(CATB);
biological_process	memory	GO:0007613	2.49137e-11	gig9844_mRNA1(HAEM);gig1642_mRNA1(HAEM);gig1647_mRNA1(HAEM);gig10679_mRNA2(CUBN);gig10496_mRNA1(ItgaPS4);gig1643_mRNA1(HAEM);gig1641_mRNA1(HAEM);
biological_process	tissue development	GO:0009888	9.157e-10	gig12023_mRNA1(NetA);gig3584_mRNA1(Hspg2);gig100_mRNA1(Gaa);gig10389_mRNA1(lamc1);gig11700_mRNA2(Egflam);gig4335_mRNA1(AGRN);gig2250_mRNA1(LAMB1);gig2902_mRNA1(LAMA1);gig97_mRNA2(Gaa);gig12365_mRNA1(NetA);
biological_process	cellular protein metabolic process	GO:0044267	1.49038e-09	gig4985_mRNA1(rcn1);gig3857_mRNA3(CALU);gig3584_mRNA1(Hspg2);gig4716_mRNA1(PRKCSH);gig10389_mRNA1(lamc1);gig2250_mRNA1(LAMB1);gig7981_mRNA1(Mia3);gig4984_mRNA1(CALU);gig8710_mRNA1(IGFALS);gig10179_mRNA1(Tgfbi);gig11951_mRNA2(Qsox1);gig11766_mRNA1(PLG);gig6943_mRNA1(MMP9);gig8804_mRNA2(FBN1);gig5983_mRNA1(P4HB);gig5815_mRNA1(calub);gig3565_mRNA1(PDIA6);
biological_process	antigen processing and presentation of exogenous peptide antigen via MHC class II	GO:0019886	1.63774e-09	gig1504_mRNA1(Cat-1);gig9844_mRNA1(HAEM);gig1505_mRNA1(Cat-1);gig1506_mRNA1(Cat-1);gig1642_mRNA1(HAEM);gig1647_mRNA1(HAEM);gig5023_mRNA1(CL1);gig8448_mRNA1(CTSL);gig1643_mRNA1(HAEM);gig5790_mRNA1(AAEL006169);gig1641_mRNA1(HAEM);gig1507_mRNA1(Cat-1);
biological_process	epithelial cell differentiation	GO:0030855	5.56125e-09	gig4757_mRNA1(CATB);gig9925_mRNA1(CTSB);gig4759_mRNA1(CATB);gig1033_mRNA1(CATB);gig9443_mRNA1(CATB);gig9436_mRNA1(CATB);gig7102_mRNA1(CATB);gig9435_mRNA1(CATB);
biological_process	cholesterol metabolic process	GO:0008203	1.98053e-08	gig7122_mRNA1(Cubn);gig12678_mRNA1(Cubn);gig6477_mRNA1(npc2);gig3304_mRNA1(CUBN);gig1428_mRNA1(npc2);gig8100_mRNA2(CUBN);gig6478_mRNA1(NPC2);gig5963_mRNA1(CUBN);gig3134_mRNA1(CUBN);gig5015_mRNA1(NRP1);gig8805_mRNA1(Npc2);gig5196_mRNA1(VLDLR);
biological_process	response to glucocorticoid	GO:0051384	3.8175e-08	gig6524_mRNA2(ost-1);gig1505_mRNA1(Cat-1);gig1506_mRNA1(Cat-1);gig5566_mRNA1(ace-1);gig1185_mRNA1(Sdc);gig10316_mRNA1(pam-b);gig2950_mRNA1(BCHE);gig1507_mRNA1(Cat-1);gig8517_mRNA4(ACHE);
biological_process	axon guidance	GO:0007411	6.94386e-08	gig10357_mRNA1(Robo2);gig10005_mRNA3(Sema5b);gig670_mRNA1(FAS2);gig1080_mRNA3(Robo1);gig2399_mRNA1(EPHB4);gig4644_mRNA1(N);gig10310_mRNA1(nrxn1b);gig5063_mRNA1(sli);gig2902_mRNA1(LAMA1);gig3732_mRNA1(UNC5A);gig6750_mRNA2(Nrg);gig7447_mRNA1(ANOS1);gig2095_mRNA1(sls);gig4213_mRNA1(Slit1);gig6134_mRNA3(Robo1);gig8031_mRNA1(notch1a);gig8359_mRNA1(FN1);gig3823_mRNA1(ROBO1);gig11838_mRNA2(FEZ1);gig2541…
biological_process	high-density lipoprotein particle clearance	GO:0034384	1.4665e-07	gig7122_mRNA1(Cubn);gig12678_mRNA1(Cubn);gig3304_mRNA1(CUBN);gig8100_mRNA2(CUBN);gig5963_mRNA1(CUBN);gig3134_mRNA1(CUBN);gig5015_mRNA1(NRP1);gig5196_mRNA1(VLDLR);
biological_process	phospholipid transport	GO:0015914	2.83878e-07	gig5049_mRNA1(MTTP);gig6477_mRNA1(npc2);gig1428_mRNA1(npc2);gig6478_mRNA1(NPC2);gig8805_mRNA1(Npc2);gig5196_mRNA1(VLDLR);
biological_process	ventricular septum morphogenesis	GO:0060412	2.83878e-07	gig10357_mRNA1(Robo2);gig1080_mRNA3(Robo1);gig4644_mRNA1(N);gig5932_mRNA2(Fgfrl1);gig4213_mRNA1(Slit1);gig6134_mRNA3(Robo1);gig3823_mRNA1(ROBO1);
biological_process	response to bacterium	GO:0009617	5.74795e-07	gig6407_mRNA3(Hmcn1);gig7122_mRNA1(Cubn);gig12678_mRNA1(Cubn);gig3304_mRNA1(CUBN);gig8100_mRNA2(CUBN);gig5963_mRNA1(CUBN);gig3134_mRNA1(CUBN);gig5015_mRNA1(NRP1);gig8569_mRNA1(Hmcn1);gig8723_mRNA1(Ttn);
biological_process	regulation of apoptotic process	GO:0042981	8.43914e-07	gig4757_mRNA1(CATB);gig9925_mRNA1(CTSB);gig4759_mRNA1(CATB);gig1033_mRNA1(CATB);gig9443_mRNA1(CATB);gig9436_mRNA1(CATB);gig7102_mRNA1(CATB);gig5307_mRNA1(Ros1);gig9435_mRNA1(CATB);
biological_process	cobalamin transport	GO:0015889	9.90056e-07	gig7122_mRNA1(Cubn);gig12678_mRNA1(Cubn);gig3304_mRNA1(CUBN);gig8100_mRNA2(CUBN);gig5963_mRNA1(CUBN);gig3134_mRNA1(CUBN);gig5015_mRNA1(NRP1);
biological_process	positive regulation of cell population proliferation	GO:0008284	1.17359e-06	gig12023_mRNA1(NetA);gig9844_mRNA1(HAEM);gig1642_mRNA1(HAEM);gig1647_mRNA1(HAEM);gig7085_mRNA1(Egfr);gig5827_mRNA1(CCN2);gig2233_mRNA1(Tace);gig1643_mRNA1(HAEM);gig1641_mRNA1(HAEM);gig9210_mRNA1(FOLR2);gig12365_mRNA1(NetA);
biological_process	cell migration involved in sprouting angiogenesis	GO:0002042	1.94136e-06	gig1080_mRNA3(Robo1);gig2399_mRNA1(EPHB4);gig4644_mRNA1(N);gig7981_mRNA1(Mia3);gig6134_mRNA3(Robo1);gig3823_mRNA1(ROBO1);
biological_process	cholesterol transport	GO:0030301	1.94136e-06	gig6477_mRNA1(npc2);gig1428_mRNA1(npc2);gig6478_mRNA1(NPC2);gig8805_mRNA1(Npc2);gig5196_mRNA1(VLDLR);
biological_process	lipoprotein transport	GO:0042953	2.3732e-06	gig7122_mRNA1(Cubn);gig12678_mRNA1(Cubn);gig3304_mRNA1(CUBN);gig8100_mRNA2(CUBN);gig7981_mRNA1(Mia3);gig5963_mRNA1(CUBN);gig3134_mRNA1(CUBN);gig5015_mRNA1(NRP1);
biological_process	Roundabout signaling pathway	GO:0035385	2.39503e-06	gig1080_mRNA3(Robo1);gig4644_mRNA1(N);gig4213_mRNA1(Slit1);gig6134_mRNA3(Robo1);gig3823_mRNA1(ROBO1);
biological_process	positive regulation of Notch signaling pathway involved in heart induction	GO:0035481	2.96768e-06	gig10357_mRNA1(Robo2);gig1080_mRNA3(Robo1);gig6134_mRNA3(Robo1);gig3823_mRNA1(ROBO1);
biological_process	negative regulation of negative chemotaxis	GO:0050925	2.96768e-06	gig10357_mRNA1(Robo2);gig1080_mRNA3(Robo1);gig6134_mRNA3(Robo1);gig3823_mRNA1(ROBO1);
biological_process	pulmonary valve morphogenesis	GO:0003184	3.74686e-06	gig10357_mRNA1(Robo2);gig1080_mRNA3(Robo1);gig4644_mRNA1(N);gig6134_mRNA3(Robo1);gig8031_mRNA1(notch1a);gig3823_mRNA1(ROBO1);
biological_process	cobalamin metabolic process	GO:0009235	4.86508e-06	gig7122_mRNA1(Cubn);gig12678_mRNA1(Cubn);gig3304_mRNA1(CUBN);gig8100_mRNA2(CUBN);gig5963_mRNA1(CUBN);gig3134_mRNA1(CUBN);gig5015_mRNA1(NRP1);gig4389_mRNA1(CTRB1);
biological_process	negative regulation of chemokine-mediated signaling pathway	GO:0070100	6.1685e-06	gig1080_mRNA3(Robo1);gig4644_mRNA1(N);gig4213_mRNA1(Slit1);gig6134_mRNA3(Robo1);gig3823_mRNA1(ROBO1);
biological_process	receptor-mediated endocytosis	GO:0006898	6.22276e-06	gig7122_mRNA1(Cubn);gig3584_mRNA1(Hspg2);gig6524_mRNA2(ost-1);gig12678_mRNA1(Cubn);gig3304_mRNA1(CUBN);gig8100_mRNA2(CUBN);gig5963_mRNA1(CUBN);gig3134_mRNA1(CUBN);gig5015_mRNA1(NRP1);gig5196_mRNA1(VLDLR);gig9210_mRNA1(FOLR2);
biological_process	heterophilic cell-cell adhesion via plasma membrane cell adhesion molecules	GO:0007157	6.70704e-06	gig6407_mRNA3(Hmcn1);gig5387_mRNA1(Ptprd);gig8526_mRNA1(ft);gig8569_mRNA1(Hmcn1);gig10496_mRNA1(ItgaPS4);gig8723_mRNA1(Ttn);
biological_process	animal organ morphogenesis	GO:0009887	8.8481e-06	gig12023_mRNA1(NetA);gig3584_mRNA1(Hspg2);gig10389_mRNA1(lamc1);gig10777_mRNA1(BMP2);gig11700_mRNA2(Egflam);gig4335_mRNA1(AGRN);gig2250_mRNA1(LAMB1);gig2902_mRNA1(LAMA1);gig8031_mRNA1(notch1a);gig12365_mRNA1(NetA);
biological_process	endocardial cushion formation	GO:0003272	1.43493e-05	gig10357_mRNA1(Robo2);gig1080_mRNA3(Robo1);gig6134_mRNA3(Robo1);gig3823_mRNA1(ROBO1);
biological_process	tissue homeostasis	GO:0001894	2.19258e-05	gig7122_mRNA1(Cubn);gig12678_mRNA1(Cubn);gig3304_mRNA1(CUBN);gig8100_mRNA2(CUBN);gig5963_mRNA1(CUBN);gig3134_mRNA1(CUBN);gig5015_mRNA1(NRP1);gig5827_mRNA1(CCN2);
biological_process	glutamate receptor signaling pathway	GO:0007215	4.20139e-05	gig3496_mRNA1(KBP);gig12378_mRNA1(Ir25a);gig10862_mRNA1(Grik2);gig4271_mRNA1(GRIK3);gig12374_mRNA1(Ir25a);
biological_process	regulation of keratinocyte differentiation	GO:0045616	4.20139e-05	gig1504_mRNA1(Cat-1);gig1505_mRNA1(Cat-1);gig1506_mRNA1(Cat-1);gig8448_mRNA1(CTSL);gig1805_mRNA1(Cat-1);gig1507_mRNA1(Cat-1);
biological_process	glycosaminoglycan catabolic process	GO:0006027	4.58585e-05	gig3584_mRNA1(Hspg2);gig110_mRNA1(GPC6);gig4335_mRNA1(AGRN);gig1945_mRNA1(GPC1);gig1185_mRNA1(Sdc);
biological_process	positive regulation of axonogenesis	GO:0050772	6.08248e-05	gig4111_mRNA1(plxna4);gig10357_mRNA1(Robo2);gig1080_mRNA3(Robo1);gig4644_mRNA1(N);gig6134_mRNA3(Robo1);gig3823_mRNA1(ROBO1);
biological_process	neuroblast differentiation	GO:0014016	7.1816e-05	gig5566_mRNA1(ace-1);gig2950_mRNA1(BCHE);gig8517_mRNA4(ACHE);
biological_process	cell adhesion mediated by integrin	GO:0033627	7.1816e-05	gig2233_mRNA1(Tace);gig10496_mRNA1(ItgaPS4);gig8804_mRNA2(FBN1);
biological_process	immune response	GO:0006955	0.000114219	gig1504_mRNA1(Cat-1);gig1505_mRNA1(Cat-1);gig1506_mRNA1(Cat-1);gig4572_mRNA2(alcam);gig5592_mRNA1(Pkhd1l1);gig5463_mRNA1(Pxdn);gig8448_mRNA1(CTSL);gig1805_mRNA1(Cat-1);gig1507_mRNA1(Cat-1);
biological_process	glycosaminoglycan biosynthetic process	GO:0006024	0.000118309	gig3584_mRNA1(Hspg2);gig110_mRNA1(GPC6);gig1695_mRNA1(HEXA);gig4335_mRNA1(AGRN);gig1945_mRNA1(GPC1);gig1185_mRNA1(Sdc);
biological_process	low-density lipoprotein particle clearance	GO:0034383	0.000159874	gig6477_mRNA1(npc2);gig1428_mRNA1(npc2);gig6478_mRNA1(NPC2);gig8805_mRNA1(Npc2);gig5196_mRNA1(VLDLR);
biological_process	platelet degranulation	GO:0002576	0.000215125	gig11817_mRNA2(Itga2b);gig6524_mRNA2(ost-1);gig2397_mRNA2(TTN);gig11951_mRNA2(Qsox1);gig11766_mRNA1(PLG);gig12562_mRNA1(PSAP);gig5587_mRNA1(Tmx3);gig6270_mRNA1(Lamp1);gig12561_mRNA1(PSAP);gig10302_mRNA1(Manf);
biological_process	aortic valve morphogenesis	GO:0003180	0.000277112	gig10357_mRNA1(Robo2);gig1080_mRNA3(Robo1);gig4644_mRNA1(N);gig4213_mRNA1(Slit1);gig6134_mRNA3(Robo1);gig3823_mRNA1(ROBO1);
biological_process	learning	GO:0007612	0.000280415	gig1886_mRNA1(Nrx-IV);gig10310_mRNA1(nrxn1b);gig5566_mRNA1(ace-1);gig8820_mRNA1(Nlgn3);gig7311_mRNA1(NLGN4X);gig2950_mRNA1(BCHE);gig8517_mRNA4(ACHE);
biological_process	modulation of chemical synaptic transmission	GO:0050804	0.000343361	gig3496_mRNA1(KBP);gig10862_mRNA1(Grik2);gig4271_mRNA1(GRIK3);gig8820_mRNA1(Nlgn3);gig3389_mRNA1(GRID1);gig7311_mRNA1(NLGN4X);
biological_process	synaptic transmission, glutamatergic	GO:0035249	0.000356663	gig7357_mRNA1(Clstn3);gig3496_mRNA1(KBP);gig10862_mRNA1(Grik2);gig4271_mRNA1(GRIK3);gig3389_mRNA1(GRID1);
biological_process	cornification	GO:0070268	0.00036475	gig9853_mRNA1(CSTA);gig2538_mRNA1(PCSK6);gig5939_mRNA3(EPIC3);maker-ctg00490-pred_gff_Augustus_scschistosoma-gene-0.52-mRNA-1(EPIC3);
biological_process	wound healing	GO:0042060	0.000417144	gig6524_mRNA2(ost-1);gig8548_mRNA1(PTK7);gig7491_mRNA2(Postn);gig2493_mRNA1(Postn);gig7981_mRNA1(Mia3);gig1185_mRNA1(Sdc);gig8031_mRNA1(notch1a);
biological_process	skeletal system development	GO:0001501	0.000545847	gig5932_mRNA2(Fgfrl1);gig10486_mRNA1(TLL1);gig6461_mRNA2(acp2);gig6467_mRNA1(TLL1);gig8804_mRNA2(FBN1);gig1286_mRNA2(tll1);gig6687_mRNA2(Tll2);
biological_process	retinoid metabolic process	GO:0001523	0.000568531	gig3584_mRNA1(Hspg2);gig110_mRNA1(GPC6);gig4335_mRNA1(AGRN);gig1945_mRNA1(GPC1);gig1185_mRNA1(Sdc);gig3085_mRNA1(AKR1B10);
biological_process	activation of MAPK activity	GO:0000187	0.000678205	gig4530_mRNA1(CHRNA7);gig1585_mRNA1(SOD1);gig10777_mRNA1(BMP2);gig11660_mRNA1(CHRNA7);gig10668_mRNA1(CHRNA7);gig3068_mRNA2(CSPG4);gig5307_mRNA1(Ros1);
biological_process	inflammatory response	GO:0006954	0.000734162	gig5422_mRNA2(PLD3);gig3584_mRNA1(Hspg2);gig9009_mRNA1(pld3);gig1185_mRNA1(Sdc);gig2755_mRNA1(Smpdl3b);gig5956_mRNA1(SMPDL3B);gig9008_mRNA1(PLD3);gig9210_mRNA1(FOLR2);
biological_process	negative regulation of proteolysis	GO:0045861	0.00112493	gig9853_mRNA1(CSTA);gig12175_mRNA1(Dnajc1);gig5939_mRNA3(EPIC3);maker-ctg00490-pred_gff_Augustus_scschistosoma-gene-0.52-mRNA-1(EPIC3);
biological_process	cholesterol homeostasis	GO:0042632	0.00116622	gig5049_mRNA1(MTTP);gig6477_mRNA1(npc2);gig1428_mRNA1(npc2);gig6478_mRNA1(NPC2);gig8805_mRNA1(Npc2);gig5196_mRNA1(VLDLR);
biological_process	nervous system development	GO:0007399	0.001337	gig1080_mRNA3(Robo1);gig6998_mRNA7(PCDH11X);gig1206_mRNA1(Lac);gig7085_mRNA1(Egfr);gig9552_mRNA1(Pcdha4);gig2095_mRNA1(sls);gig4846_mRNA1(PCDHB11);gig6134_mRNA3(Robo1);gig8031_mRNA1(notch1a);gig3823_mRNA1(ROBO1);gig11838_mRNA2(FEZ1);gig1726_mRNA1(PCDHB11);
biological_process	collagen fibril organization	GO:0030199	0.00143077	gig2173_mRNA1(loxl3a);gig3654_mRNA1(COL12A1);gig5246_mRNA2(Plod3);gig4572_mRNA2(alcam);gig5463_mRNA1(Pxdn);
biological_process	cell redox homeostasis	GO:0045454	0.00152497	gig1344_mRNA1(TMX1);gig5587_mRNA1(Tmx3);gig5983_mRNA1(P4HB);gig5817_mRNA6(ERO1B);gig3565_mRNA1(PDIA6);
biological_process	glycosphingolipid metabolic process	GO:0006687	0.00178917	gig6165_mRNA1(CTSA);gig1695_mRNA1(HEXA);gig12562_mRNA1(PSAP);gig3265_mRNA1(B3galnt1);gig12561_mRNA1(PSAP);
biological_process	positive regulation of synapse assembly	GO:0051965	0.00220919	gig7357_mRNA1(Clstn3);gig5387_mRNA1(Ptprd);gig3855_mRNA1(thbs1);gig4760_mRNA1(Clstn1);
biological_process	cell migration	GO:0016477	0.00244124	gig8548_mRNA1(PTK7);gig10389_mRNA1(lamc1);gig110_mRNA1(GPC6);gig1945_mRNA1(GPC1);gig2250_mRNA1(LAMB1);gig1185_mRNA1(Sdc);gig12262_mRNA1(PTPRF);gig7085_mRNA1(Egfr);gig5827_mRNA1(CCN2);gig2095_mRNA1(sls);gig1702_mRNA1(FAT1);
biological_process	cell-matrix adhesion	GO:0007160	0.0026967	gig11817_mRNA2(Itga2b);gig8358_mRNA2(TNN);gig9621_mRNA1(TMEM8B);gig5827_mRNA1(CCN2);gig2095_mRNA1(sls);
biological_process	neuron projection development	GO:0031175	0.00292216	gig1886_mRNA1(Nrx-IV);gig12682_mRNA2(CUBN);gig2250_mRNA1(LAMB1);gig3732_mRNA1(UNC5A);gig2095_mRNA1(sls);gig10302_mRNA1(Manf);
biological_process	peptide cross-linking	GO:0018149	0.00499909	gig9853_mRNA1(CSTA);gig5939_mRNA3(EPIC3);maker-ctg00490-pred_gff_Augustus_scschistosoma-gene-0.52-mRNA-1(EPIC3);
biological_process	response to estradiol	GO:0032355	0.00510788	gig7491_mRNA2(Postn);gig2493_mRNA1(Postn);gig7083_mRNA1(GPX1);gig10316_mRNA1(pam-b);gig11459_mRNA1(Cd38);gig5827_mRNA1(CCN2);
biological_process	response to virus	GO:0009615	0.00543997	gig6477_mRNA1(npc2);gig1428_mRNA1(npc2);gig6478_mRNA1(NPC2);gig8805_mRNA1(Npc2);
biological_process	social behavior	GO:0035176	0.00543997	gig1886_mRNA1(Nrx-IV);gig10310_mRNA1(nrxn1b);gig8820_mRNA1(Nlgn3);gig3389_mRNA1(GRID1);gig7311_mRNA1(NLGN4X);
biological_process	negative regulation of inflammatory response	GO:0050728	0.00543997	gig3926_mRNA1(C1QTNF3);gig7591_mRNA1(C1qtnf3);gig1855_mRNA1(PGRP-SB2);gig2755_mRNA1(Smpdl3b);gig5956_mRNA1(SMPDL3B);
biological_process	regulation of presynapse assembly	GO:1905606	0.00570405	gig7357_mRNA1(Clstn3);gig5387_mRNA1(Ptprd);gig110_mRNA1(GPC6);gig1945_mRNA1(GPC1);
biological_process	cell-cell adhesion	GO:0098609	0.00580347	gig12023_mRNA1(NetA);gig9853_mRNA1(CSTA);gig5939_mRNA3(EPIC3);gig1702_mRNA1(FAT1);gig12365_mRNA1(NetA);maker-ctg00490-pred_gff_Augustus_scschistosoma-gene-0.52-mRNA-1(EPIC3);
biological_process	single fertilization	GO:0007338	0.0063534	gig3147_mRNA2(Glipr1l1);gig11211_mRNA1(GLIPR1L1);gig3174_mRNA1(Glipr1l1);gig3177_mRNA1(Glipr1l2);
biological_process	response to endoplasmic reticulum stress	GO:0034976	0.00656573	gig2266_mRNA1(OS9);gig1344_mRNA1(TMX1);gig1771_mRNA1(dnaJ);gig4735_mRNA2(ire-1);gig5983_mRNA1(P4HB);
biological_process	protein N-linked glycosylation via asparagine	GO:0018279	0.0069916	gig10929_mRNA1(Uggt1);gig5702_mRNA1(Ddost);gig5455_mRNA2(RPN1);gig9238_mRNA1(magt1);
biological_process	synapse assembly	GO:0007416	0.00736933	gig7357_mRNA1(Clstn3);gig7085_mRNA1(Egfr);gig4846_mRNA1(PCDHB11);gig4085_mRNA1(fzd8);gig1726_mRNA1(PCDHB11);
biological_process	regulation of cell migration	GO:0030334	0.00736933	gig12023_mRNA1(NetA);gig4111_mRNA1(plxna4);gig2902_mRNA1(LAMA1);gig7085_mRNA1(Egfr);gig12365_mRNA1(NetA);
biological_process	protein folding	GO:0006457	0.00829047	gig4716_mRNA1(PRKCSH);gig10065_mRNA1(mlec-a);gig12552_mRNA1(PPIB);gig1803_mRNA1(Ganab);gig12175_mRNA1(Dnajc1);gig11951_mRNA2(Qsox1);gig2977_mRNA1(LMAN2);gig5983_mRNA1(P4HB);gig5817_mRNA6(ERO1B);gig3565_mRNA1(PDIA6);
biological_process	negative regulation of peptidase activity	GO:0010466	0.00922837	gig9853_mRNA1(CSTA);gig5939_mRNA3(EPIC3);maker-ctg00490-pred_gff_Augustus_scschistosoma-gene-0.52-mRNA-1(EPIC3);
biological_process	response to hypoxia	GO:0001666	0.0115056	gig2173_mRNA1(loxl3a);gig7491_mRNA2(Postn);gig2493_mRNA1(Postn);gig10316_mRNA1(pam-b);gig11459_mRNA1(Cd38);gig2233_mRNA1(Tace);gig6943_mRNA1(MMP9);gig8424_mRNA1(Tm9sf4);
biological_process	response to glucose	GO:0009749	0.0125653	gig1505_mRNA1(Cat-1);gig1506_mRNA1(Cat-1);gig10972_mRNA1(ACVR2B);gig5827_mRNA1(CCN2);gig1507_mRNA1(Cat-1);
biological_process	negative regulation of cell migration	GO:0030336	0.015473	gig8959_mRNA1(Ptprt);gig1080_mRNA3(Robo1);gig4644_mRNA1(N);gig7981_mRNA1(Mia3);gig6134_mRNA3(Robo1);gig3823_mRNA1(ROBO1);
cellular_component	lysosomal lumen	GO:0043202	2.01051e-55	gig1504_mRNA1(Cat-1);gig5422_mRNA2(PLD3);gig7122_mRNA1(Cubn);gig3584_mRNA1(Hspg2);gig9844_mRNA1(HAEM);gig1505_mRNA1(Cat-1);gig100_mRNA1(Gaa);gig6165_mRNA1(CTSA);gig1506_mRNA1(Cat-1);gig12678_mRNA1(Cubn);gig6477_mRNA1(npc2);gig3304_mRNA1(CUBN);gig1642_mRNA1(HAEM);gig1428_mRNA1(npc2);gig110_mRNA1(GPC6);gig8100_mRNA2(CUBN);gig1695_mRNA1(HEXA);gig4335_mRNA1(AGRN);gig1945_mRNA1(GPC1);gig1647_mRNA1(HAE…
cellular_component	collagen-containing extracellular matrix	GO:0062023	2.71014e-46	gig2173_mRNA1(loxl3a);gig1504_mRNA1(Cat-1);gig6407_mRNA3(Hmcn1);gig3654_mRNA1(COL12A1);gig4757_mRNA1(CATB);gig9925_mRNA1(CTSB);gig6302_mRNA1(Col1a2);gig3584_mRNA1(Hspg2);gig6524_mRNA2(ost-1);gig670_mRNA1(FAS2);gig5246_mRNA2(Plod3);gig7491_mRNA2(Postn);gig4572_mRNA2(alcam);gig10389_mRNA1(lamc1);gig8358_mRNA2(TNN);gig110_mRNA1(GPC6);gig2493_mRNA1(Postn);gig4335_mRNA1(AGRN);gig1945_mRNA1(GPC1);gig22…
cellular_component	lysosome	GO:0005764	9.92932e-45	gig1504_mRNA1(Cat-1);gig4757_mRNA1(CATB);gig9925_mRNA1(CTSB);gig9844_mRNA1(HAEM);gig1505_mRNA1(Cat-1);gig100_mRNA1(Gaa);gig6165_mRNA1(CTSA);gig1506_mRNA1(Cat-1);gig6477_mRNA1(npc2);gig1642_mRNA1(HAEM);gig1428_mRNA1(npc2);gig4759_mRNA1(CATB);gig1647_mRNA1(HAEM);gig6478_mRNA1(NPC2);gig1033_mRNA1(CATB);gig3007_mRNA1(Tyr);gig11840_mRNA1(GM21137);gig5023_mRNA1(CL1);gig6978_mRNA1(DNASE2B);gig6461_mRNA2…
cellular_component	endolysosome lumen	GO:0036021	1.87009e-38	gig1504_mRNA1(Cat-1);gig4757_mRNA1(CATB);gig9925_mRNA1(CTSB);gig9844_mRNA1(HAEM);gig1642_mRNA1(HAEM);gig4759_mRNA1(CATB);gig1647_mRNA1(HAEM);gig1033_mRNA1(CATB);gig9443_mRNA1(CATB);gig8448_mRNA1(CTSL);gig9436_mRNA1(CATB);gig1805_mRNA1(Cat-1);gig7102_mRNA1(CATB);gig1643_mRNA1(HAEM);gig1641_mRNA1(HAEM);gig9435_mRNA1(CATB);
cellular_component	endoplasmic reticulum lumen	GO:0005788	3.47153e-23	gig3654_mRNA1(COL12A1);gig2266_mRNA1(OS9);gig4985_mRNA1(rcn1);gig3857_mRNA3(CALU);gig6302_mRNA1(Col1a2);gig5049_mRNA1(MTTP);gig4716_mRNA1(PRKCSH);gig2459_mRNA1(SPON1);gig5246_mRNA2(Plod3);gig10953_mRNA1(erlec1);gig10389_mRNA1(lamc1);gig10929_mRNA1(Uggt1);gig5566_mRNA1(ace-1);gig2250_mRNA1(LAMB1);gig7981_mRNA1(Mia3);gig12552_mRNA1(PPIB);gig3618_mRNA1(Col4a1);gig1701_mRNA1(EDEM2);gig4984_mRNA1(CALU…
cellular_component	basement membrane	GO:0005604	1.76291e-20	gig2173_mRNA1(loxl3a);gig6407_mRNA3(Hmcn1);gig12023_mRNA1(NetA);gig3584_mRNA1(Hspg2);gig6524_mRNA2(ost-1);gig10389_mRNA1(lamc1);gig11700_mRNA2(Egflam);gig4335_mRNA1(AGRN);gig2250_mRNA1(LAMB1);gig3855_mRNA1(thbs1);gig2902_mRNA1(LAMA1);gig1069_mRNA2(HMCN2);gig8569_mRNA1(Hmcn1);gig10179_mRNA1(Tgfbi);gig3129_mRNA1(Frem2);gig8804_mRNA2(FBN1);gig8723_mRNA1(Ttn);gig12365_mRNA1(NetA);
cellular_component	external side of plasma membrane	GO:0009897	1.49453e-19	gig11817_mRNA2(Itga2b);gig4757_mRNA1(CATB);gig9925_mRNA1(CTSB);gig1505_mRNA1(Cat-1);gig1506_mRNA1(Cat-1);gig670_mRNA1(FAS2);gig4759_mRNA1(CATB);gig3524_mRNA1(Nrcam);gig1033_mRNA1(CATB);gig1185_mRNA1(Sdc);gig9443_mRNA1(CATB);gig9436_mRNA1(CATB);gig1805_mRNA1(Cat-1);gig7102_mRNA1(CATB);gig10496_mRNA1(ItgaPS4);gig1507_mRNA1(Cat-1);gig5196_mRNA1(VLDLR);gig9435_mRNA1(CATB);gig5983_mRNA1(P4HB);
cellular_component	extracellular matrix	GO:0031012	3.65483e-15	gig6302_mRNA1(Col1a2);gig11431_mRNA1(madd-4);gig2459_mRNA1(SPON1);gig7491_mRNA2(Postn);gig9229_mRNA1(LRIG2);gig2493_mRNA1(Postn);gig2902_mRNA1(LAMA1);gig1069_mRNA2(HMCN2);gig3618_mRNA1(Col4a1);gig8710_mRNA1(IGFALS);gig10179_mRNA1(Tgfbi);gig5827_mRNA1(CCN2);gig3596_mRNA1(GLG1);gig7447_mRNA1(ANOS1);gig10482_mRNA1(Ppn);gig8803_mRNA3(FBN3);gig274_mRNA1(SPON1);gig8804_mRNA2(FBN1);gig6289_mRNA1(COL6A3)…
cellular_component	apical part of cell	GO:0045177	7.48625e-15	gig9844_mRNA1(HAEM);gig1505_mRNA1(Cat-1);gig1506_mRNA1(Cat-1);gig1642_mRNA1(HAEM);gig1647_mRNA1(HAEM);gig1643_mRNA1(HAEM);gig1641_mRNA1(HAEM);gig1507_mRNA1(Cat-1);gig5196_mRNA1(VLDLR);gig2541_mRNA1(CHL1);
cellular_component	melanosome	GO:0042470	2.32338e-13	gig4757_mRNA1(CATB);gig3857_mRNA3(CALU);gig9925_mRNA1(CTSB);gig4759_mRNA1(CATB);gig1033_mRNA1(CATB);gig3007_mRNA1(Tyr);gig12552_mRNA1(PPIB);gig5455_mRNA2(RPN1);gig4984_mRNA1(CALU);gig1803_mRNA1(Ganab);gig9443_mRNA1(CATB);gig9436_mRNA1(CATB);gig7102_mRNA1(CATB);gig5790_mRNA1(AAEL006169);gig10737_mRNA1(Ctns);gig9435_mRNA1(CATB);gig5983_mRNA1(P4HB);gig5815_mRNA1(calub);gig3565_mRNA1(PDIA6);
cellular_component	late endosome	GO:0005770	1.16663e-12	gig9844_mRNA1(HAEM);gig1642_mRNA1(HAEM);gig1647_mRNA1(HAEM);gig4081_mRNA1(SPPL2A);gig12562_mRNA1(PSAP);gig6270_mRNA1(Lamp1);gig1643_mRNA1(HAEM);gig1641_mRNA1(HAEM);gig5196_mRNA1(VLDLR);gig10737_mRNA1(Ctns);gig12561_mRNA1(PSAP);
cellular_component	extrinsic component of external side of plasma membrane	GO:0031232	1.4665e-07	gig7122_mRNA1(Cubn);gig12678_mRNA1(Cubn);gig3304_mRNA1(CUBN);gig8100_mRNA2(CUBN);gig5963_mRNA1(CUBN);gig3134_mRNA1(CUBN);gig5015_mRNA1(NRP1);gig11766_mRNA1(PLG);
cellular_component	intracellular	GO:0005622	3.38247e-07	gig4757_mRNA1(CATB);gig9925_mRNA1(CTSB);gig4759_mRNA1(CATB);gig1033_mRNA1(CATB);gig9443_mRNA1(CATB);gig9436_mRNA1(CATB);gig7102_mRNA1(CATB);gig9435_mRNA1(CATB);
cellular_component	Golgi lumen	GO:0005796	5.47527e-07	gig3584_mRNA1(Hspg2);gig110_mRNA1(GPC6);gig4335_mRNA1(AGRN);gig1945_mRNA1(GPC1);gig2538_mRNA1(PCSK6);gig1185_mRNA1(Sdc);gig3068_mRNA2(CSPG4);
cellular_component	anchored component of membrane	GO:0031225	5.41642e-06	gig3147_mRNA2(Glipr1l1);gig11211_mRNA1(GLIPR1L1);gig670_mRNA1(FAS2);gig1206_mRNA1(Lac);gig3174_mRNA1(Glipr1l1);gig2755_mRNA1(Smpdl3b);gig3177_mRNA1(Glipr1l2);gig5956_mRNA1(SMPDL3B);
cellular_component	ficolin-1-rich granule lumen	GO:1904813	6.90482e-06	gig4757_mRNA1(CATB);gig9925_mRNA1(CTSB);gig4759_mRNA1(CATB);gig1033_mRNA1(CATB);gig9443_mRNA1(CATB);gig9436_mRNA1(CATB);gig7102_mRNA1(CATB);gig5790_mRNA1(AAEL006169);gig9435_mRNA1(CATB);
cellular_component	receptor complex	GO:0043235	1.4761e-05	gig5049_mRNA1(MTTP);gig2399_mRNA1(EPHB4);gig10972_mRNA1(ACVR2B);gig5063_mRNA1(sli);gig7085_mRNA1(Egfr);gig2111_mRNA1(NPR1);gig8031_mRNA1(notch1a);gig5196_mRNA1(VLDLR);gig5307_mRNA1(Ros1);
cellular_component	azurophil granule membrane	GO:0035577	2.19886e-05	gig100_mRNA1(Gaa);gig5702_mRNA1(Ddost);gig3175_mRNA1(GLIPR1L1);gig9238_mRNA1(magt1);gig12562_mRNA1(PSAP);gig10830_mRNA1(MANBA);gig1374_mRNA1(GLIPR1);gig6270_mRNA1(Lamp1);gig97_mRNA2(Gaa);gig12561_mRNA1(PSAP);
cellular_component	postsynaptic membrane	GO:0045211	0.000195886	gig7357_mRNA1(Clstn3);gig3496_mRNA1(KBP);gig12378_mRNA1(Ir25a);gig10862_mRNA1(Grik2);gig7428_mRNA1(CHRNA2);gig4271_mRNA1(GRIK3);gig12374_mRNA1(Ir25a);gig3389_mRNA1(GRID1);gig7085_mRNA1(Egfr);gig4760_mRNA1(Clstn1);
cellular_component	azurophil granule lumen	GO:0035578	0.000246431	gig6165_mRNA1(CTSA);gig6477_mRNA1(npc2);gig1428_mRNA1(npc2);gig6478_mRNA1(NPC2);gig11840_mRNA1(GM21137);gig8805_mRNA1(Npc2);gig4353_mRNA1(MAN2B1);
cellular_component	clathrin-coated pit	GO:0005905	0.000344719	gig7122_mRNA1(Cubn);gig12678_mRNA1(Cubn);gig3304_mRNA1(CUBN);gig8100_mRNA2(CUBN);gig12682_mRNA2(CUBN);gig5963_mRNA1(CUBN);gig3134_mRNA1(CUBN);gig5015_mRNA1(NRP1);gig5196_mRNA1(VLDLR);
cellular_component	brush border membrane	GO:0031526	0.00116622	gig7122_mRNA1(Cubn);gig12678_mRNA1(Cubn);gig3304_mRNA1(CUBN);gig8100_mRNA2(CUBN);gig5963_mRNA1(CUBN);gig3134_mRNA1(CUBN);gig5015_mRNA1(NRP1);
cellular_component	glucosidase II complex	GO:0017177	0.00173281	gig4716_mRNA1(PRKCSH);gig1803_mRNA1(Ganab);
cellular_component	endocytic vesicle	GO:0030139	0.00270323	gig7122_mRNA1(Cubn);gig12678_mRNA1(Cubn);gig3304_mRNA1(CUBN);gig8100_mRNA2(CUBN);gig5963_mRNA1(CUBN);gig3134_mRNA1(CUBN);gig5015_mRNA1(NRP1);
cellular_component	acrosomal vesicle	GO:0001669	0.00306527	gig3147_mRNA2(Glipr1l1);gig11211_mRNA1(GLIPR1L1);gig3174_mRNA1(Glipr1l1);gig3177_mRNA1(Glipr1l2);
cellular_component	axolemma	GO:0030673	0.00325762	gig4530_mRNA1(CHRNA7);gig10357_mRNA1(Robo2);gig1886_mRNA1(Nrx-IV);gig11660_mRNA1(CHRNA7);gig10668_mRNA1(CHRNA7);
cellular_component	cornified envelope	GO:0001533	0.00458489	gig9853_mRNA1(CSTA);gig5939_mRNA3(EPIC3);maker-ctg00490-pred_gff_Augustus_scschistosoma-gene-0.52-mRNA-1(EPIC3);
cellular_component	perikaryon	GO:0043204	0.00516882	gig3496_mRNA1(KBP);gig1886_mRNA1(Nrx-IV);gig1505_mRNA1(Cat-1);gig1506_mRNA1(Cat-1);gig10862_mRNA1(Grik2);gig4271_mRNA1(GRIK3);gig3408_mRNA1(RTN4R);gig10316_mRNA1(pam-b);gig4085_mRNA1(fzd8);gig1507_mRNA1(Cat-1);
cellular_component	trans-Golgi network	GO:0005802	0.00582481	gig5246_mRNA2(Plod3);gig7491_mRNA2(Postn);gig2493_mRNA1(Postn);gig10117_mRNA1(Gcnt1);gig10179_mRNA1(Tgfbi);gig10316_mRNA1(pam-b);gig6270_mRNA1(Lamp1);
cellular_component	endosome membrane	GO:0010008	0.0112586	gig7122_mRNA1(Cubn);gig12678_mRNA1(Cubn);gig3304_mRNA1(CUBN);gig8100_mRNA2(CUBN);gig5963_mRNA1(CUBN);gig3134_mRNA1(CUBN);gig5015_mRNA1(NRP1);gig5790_mRNA1(AAEL006169);gig4083_mRNA1(Sppl2a);gig5196_mRNA1(VLDLR);
cellular_component	membrane raft	GO:0045121	0.0181289	gig3147_mRNA2(Glipr1l1);gig11211_mRNA1(GLIPR1L1);gig3408_mRNA1(RTN4R);gig3732_mRNA1(UNC5A);gig2233_mRNA1(Tace);gig3174_mRNA1(Glipr1l1);gig6270_mRNA1(Lamp1);gig3177_mRNA1(Glipr1l2);gig5790_mRNA1(AAEL006169);
molecular_function	cysteine-type endopeptidase activity	GO:0004197	6.91597e-35	gig1504_mRNA1(Cat-1);gig4757_mRNA1(CATB);gig9925_mRNA1(CTSB);gig9844_mRNA1(HAEM);gig1505_mRNA1(Cat-1);gig1506_mRNA1(Cat-1);gig1642_mRNA1(HAEM);gig4759_mRNA1(CATB);gig1647_mRNA1(HAEM);gig1033_mRNA1(CATB);gig5023_mRNA1(CL1);gig9443_mRNA1(CATB);gig8448_mRNA1(CTSL);gig9436_mRNA1(CATB);gig1805_mRNA1(Cat-1);gig7102_mRNA1(CATB);gig12503_mRNA1(SFRP2);gig1643_mRNA1(HAEM);gig1641_mRNA1(HAEM);gig1507_mRNA1(…
molecular_function	peptidase activity	GO:0008233	5.27107e-28	gig4757_mRNA1(CATB);gig9925_mRNA1(CTSB);gig9844_mRNA1(HAEM);gig3049_mRNA1(Y43F4A.1);gig197_mRNA2(LACTB);gig1642_mRNA1(HAEM);gig4759_mRNA1(CATB);gig1647_mRNA1(HAEM);gig1033_mRNA1(CATB);gig11840_mRNA1(GM21137);gig9443_mRNA1(CATB);gig9436_mRNA1(CATB);gig2233_mRNA1(Tace);gig7102_mRNA1(CATB);gig1643_mRNA1(HAEM);gig5790_mRNA1(AAEL006169);gig1641_mRNA1(HAEM);gig9435_mRNA1(CATB);
molecular_function	cysteine-type peptidase activity	GO:0008234	1.7773e-20	gig1504_mRNA1(Cat-1);gig4757_mRNA1(CATB);gig9925_mRNA1(CTSB);gig1505_mRNA1(Cat-1);gig1506_mRNA1(Cat-1);gig4759_mRNA1(CATB);gig1033_mRNA1(CATB);gig9443_mRNA1(CATB);gig8448_mRNA1(CTSL);gig9436_mRNA1(CATB);gig1805_mRNA1(Cat-1);gig7102_mRNA1(CATB);gig1507_mRNA1(Cat-1);gig9435_mRNA1(CATB);
molecular_function	proteoglycan binding	GO:0043394	5.04359e-20	gig1504_mRNA1(Cat-1);gig4757_mRNA1(CATB);gig9925_mRNA1(CTSB);gig4644_mRNA1(N);gig4759_mRNA1(CATB);gig1033_mRNA1(CATB);gig9443_mRNA1(CATB);gig8448_mRNA1(CTSL);gig9436_mRNA1(CATB);gig1805_mRNA1(Cat-1);gig7102_mRNA1(CATB);gig9435_mRNA1(CATB);
molecular_function	collagen binding	GO:0005518	1.1659e-16	gig1504_mRNA1(Cat-1);gig4757_mRNA1(CATB);gig12677_mRNA1(PCOLCE2);gig9925_mRNA1(CTSB);gig6524_mRNA2(ost-1);gig4759_mRNA1(CATB);gig1033_mRNA1(CATB);gig10179_mRNA1(Tgfbi);gig9443_mRNA1(CATB);gig8448_mRNA1(CTSL);gig9436_mRNA1(CATB);gig1805_mRNA1(Cat-1);gig7102_mRNA1(CATB);gig9435_mRNA1(CATB);
molecular_function	extracellular matrix structural constituent	GO:0005201	2.13766e-16	gig6407_mRNA3(Hmcn1);gig6302_mRNA1(Col1a2);gig2459_mRNA1(SPON1);gig4572_mRNA2(alcam);gig10389_mRNA1(lamc1);gig2250_mRNA1(LAMB1);gig2902_mRNA1(LAMA1);gig3618_mRNA1(Col4a1);gig5463_mRNA1(Pxdn);gig8569_mRNA1(Hmcn1);gig10179_mRNA1(Tgfbi);gig7447_mRNA1(ANOS1);gig10482_mRNA1(Ppn);gig8803_mRNA3(FBN3);gig274_mRNA1(SPON1);gig8804_mRNA2(FBN1);gig8723_mRNA1(Ttn);gig1117_mRNA1(FBN2);
molecular_function	heparin binding	GO:0008201	3.38097e-14	gig12677_mRNA1(PCOLCE2);gig7491_mRNA2(Postn);gig4644_mRNA1(N);gig2493_mRNA1(Postn);gig5932_mRNA2(Fgfrl1);gig3855_mRNA1(thbs1);gig2538_mRNA1(PCSK6);gig3408_mRNA1(RTN4R);gig12262_mRNA1(PTPRF);gig5827_mRNA1(CCN2);gig7447_mRNA1(ANOS1);gig12503_mRNA1(SFRP2);gig4213_mRNA1(Slit1);gig8804_mRNA2(FBN1);
molecular_function	signaling receptor activity	GO:0038023	1.77673e-11	gig3496_mRNA1(KBP);gig7122_mRNA1(Cubn);gig12378_mRNA1(Ir25a);gig12678_mRNA1(Cubn);gig10862_mRNA1(Grik2);gig3304_mRNA1(CUBN);gig8100_mRNA2(CUBN);gig10310_mRNA1(nrxn1b);gig5063_mRNA1(sli);gig4271_mRNA1(GRIK3);gig5592_mRNA1(Pkhd1l1);gig5963_mRNA1(CUBN);gig3408_mRNA1(RTN4R);gig3134_mRNA1(CUBN);gig5015_mRNA1(NRP1);gig8820_mRNA1(Nlgn3);gig12374_mRNA1(Ir25a);gig3389_mRNA1(GRID1);gig7311_mRNA1(NLGN4X);gi…
molecular_function	tau protein binding	GO:0048156	9.58858e-11	gig9844_mRNA1(HAEM);gig1642_mRNA1(HAEM);gig1647_mRNA1(HAEM);gig1643_mRNA1(HAEM);gig1641_mRNA1(HAEM);
molecular_function	amyloid-beta binding	GO:0001540	1.30824e-09	gig4530_mRNA1(CHRNA7);gig3584_mRNA1(Hspg2);gig12378_mRNA1(Ir25a);gig11660_mRNA1(CHRNA7);gig5566_mRNA1(ace-1);gig12374_mRNA1(Ir25a);gig4760_mRNA1(Clstn1);gig2950_mRNA1(BCHE);gig4085_mRNA1(fzd8);gig10668_mRNA1(CHRNA7);gig5196_mRNA1(VLDLR);gig8517_mRNA4(ACHE);
molecular_function	cell adhesion molecule binding	GO:0050839	6.20082e-08	gig5387_mRNA1(Ptprd);gig8222_mRNA2(cpe);gig7491_mRNA2(Postn);gig2493_mRNA1(Postn);gig10310_mRNA1(nrxn1b);gig10179_mRNA1(Tgfbi);gig8820_mRNA1(Nlgn3);gig12262_mRNA1(PTPRF);gig9796_mRNA2(itgb1-a);gig7311_mRNA1(NLGN4X);
molecular_function	axon guidance receptor activity	GO:0008046	1.22274e-07	gig10357_mRNA1(Robo2);gig1080_mRNA3(Robo1);gig2095_mRNA1(sls);gig6134_mRNA3(Robo1);gig3823_mRNA1(ROBO1);
molecular_function	cargo receptor activity	GO:0038024	1.66177e-07	gig7122_mRNA1(Cubn);gig12678_mRNA1(Cubn);gig3304_mRNA1(CUBN);gig8100_mRNA2(CUBN);gig7981_mRNA1(Mia3);gig5963_mRNA1(CUBN);gig3134_mRNA1(CUBN);gig5015_mRNA1(NRP1);
molecular_function	peroxidase activity	GO:0004601	3.79065e-07	gig4554_mRNA1(Txndc17);gig4572_mRNA2(alcam);gig7083_mRNA1(GPX1);gig5463_mRNA1(Pxdn);gig4552_mRNA1(txndc17);
molecular_function	metalloendopeptidase activity	GO:0004222	1.9637e-06	gig11431_mRNA1(madd-4);gig3049_mRNA1(Y43F4A.1);gig10486_mRNA1(TLL1);gig3741_mRNA1(trabd2b);gig2233_mRNA1(Tace);gig6467_mRNA1(TLL1);gig6943_mRNA1(MMP9);gig1286_mRNA2(tll1);gig9723_mRNA1(Adam15);gig6687_mRNA2(Tll2);
molecular_function	carbohydrate binding	GO:0030246	2.24502e-06	gig2266_mRNA1(OS9);gig100_mRNA1(Gaa);gig10065_mRNA1(mlec-a);gig3524_mRNA1(Nrcam);gig1803_mRNA1(Ganab);gig9456_mRNA1(Emc7);gig97_mRNA2(Gaa);gig4353_mRNA1(MAN2B1);
molecular_function	serine-type endopeptidase activity	GO:0004252	3.04857e-06	gig11146_mRNA2(Tmprss7);gig5259_mRNA1(Tmprss9);gig2538_mRNA1(PCSK6);gig4389_mRNA1(CTRB1);gig11766_mRNA1(PLG);gig11598_mRNA1(Tmprss6);gig6943_mRNA1(MMP9);gig2596_mRNA2(Tmprss5);
molecular_function	protein disulfide isomerase activity	GO:0003756	3.74686e-06	gig11951_mRNA2(Qsox1);gig5587_mRNA1(Tmx3);gig5983_mRNA1(P4HB);gig5817_mRNA6(ERO1B);gig3565_mRNA1(PDIA6);
molecular_function	cobalamin binding	GO:0031419	6.70704e-06	gig7122_mRNA1(Cubn);gig12678_mRNA1(Cubn);gig3304_mRNA1(CUBN);gig8100_mRNA2(CUBN);gig5963_mRNA1(CUBN);gig3134_mRNA1(CUBN);gig5015_mRNA1(NRP1);
molecular_function	protease binding	GO:0002020	1.5451e-05	gig2266_mRNA1(OS9);gig9853_mRNA1(CSTA);gig2397_mRNA2(TTN);gig12562_mRNA1(PSAP);gig5939_mRNA3(EPIC3);gig259_mRNA1(Stim);gig12545_mRNA1(Stim2);gig5196_mRNA1(VLDLR);gig2541_mRNA1(CHL1);gig12561_mRNA1(PSAP);maker-ctg00490-pred_gff_Augustus_scschistosoma-gene-0.52-mRNA-1(EPIC3);
molecular_function	ionotropic glutamate receptor activity	GO:0004970	2.58961e-05	gig3496_mRNA1(KBP);gig12378_mRNA1(Ir25a);gig4271_mRNA1(GRIK3);gig12374_mRNA1(Ir25a);gig3389_mRNA1(GRID1);
molecular_function	ligand-gated ion channel activity	GO:0015276	2.82406e-05	gig3496_mRNA1(KBP);gig12378_mRNA1(Ir25a);gig10862_mRNA1(Grik2);gig4271_mRNA1(GRIK3);gig12374_mRNA1(Ir25a);gig3389_mRNA1(GRID1);
molecular_function	integrin binding	GO:0005178	6.63582e-05	gig3584_mRNA1(Hspg2);gig8358_mRNA2(TNN);gig2250_mRNA1(LAMB1);gig10179_mRNA1(Tgfbi);gig5827_mRNA1(CCN2);gig2233_mRNA1(Tace);gig10496_mRNA1(ItgaPS4);gig8804_mRNA2(FBN1);gig5983_mRNA1(P4HB);
molecular_function	drug binding	GO:0008144	6.63756e-05	gig7122_mRNA1(Cubn);gig12678_mRNA1(Cubn);gig3304_mRNA1(CUBN);gig7428_mRNA1(CHRNA2);gig8100_mRNA2(CUBN);gig5963_mRNA1(CUBN);gig3134_mRNA1(CUBN);gig5015_mRNA1(NRP1);gig12503_mRNA1(SFRP2);gig4072_mRNA1(smo);gig9210_mRNA1(FOLR2);
molecular_function	signaling receptor binding	GO:0005102	0.0432996	gig5387_mRNA1(Ptprd);gig9229_mRNA1(LRIG2);gig3524_mRNA1(Nrcam);gig2902_mRNA1(LAMA1);gig11766_mRNA1(PLG);gig3596_mRNA1(GLG1);gig1524_mRNA1(cnpy4);
