# Supplementary material for: High-quality reference genome of Fasciola gigantica: Insights into the genomic signatures of transposon-mediated evolution and specific parasitic adaption in tropical regions
Source: PLoS Negl Trop Dis. 2021 Oct 5;15(10):e0009750. doi: 10.1371/journal.pntd.0009750 (PMC8519440; doi:10.1371/journal.pntd.0009750)
Supplement: S16 Table — (XLSX) [file pntd.0009750.s024.xlsx]

## Sheet: S16_Table
S16 Table GO term categories enrichment for rapidly evolving families specific to F. gigantica.
Class	GO term	Description	P-Value	Genes
biological_process	GO:0150111	regulation of transepithelial transport	6.90181e-34	gig10548_mRNA1(ACTB);gig10568_mRNA1(ACTG1);gig10569_mRNA1(ACTG1);gig10570_mRNA1(ACTG1);gig10573_mRNA1(ACTB);gig10574_mRNA1(ACTG1);gig10576_mRNA1(ACTG1);gig10577_mRNA1(ACTG1);gig10578_mRNA1(ACTG1);gig10579_mRNA1(ACTG1);gig10580_mRNA1(ACTG1);gig10581_mRNA1(ACTG1);gig10582_mRNA1(ACTG1);gig10583_mRNA2(ACTB);gig10584_mRNA1(ACTG1);gig10585_mRNA1(ACTG1);gig11621_mRNA1(ACTB);gig7021_mRNA1(ACTG1);gig7027_…
biological_process	GO:0001738	morphogenesis of a polarized epithelium	4.09163e-32	gig10548_mRNA1(ACTB);gig10568_mRNA1(ACTG1);gig10569_mRNA1(ACTG1);gig10570_mRNA1(ACTG1);gig10573_mRNA1(ACTB);gig10574_mRNA1(ACTG1);gig10576_mRNA1(ACTG1);gig10577_mRNA1(ACTG1);gig10578_mRNA1(ACTG1);gig10579_mRNA1(ACTG1);gig10580_mRNA1(ACTG1);gig10581_mRNA1(ACTG1);gig10582_mRNA1(ACTG1);gig10583_mRNA2(ACTB);gig10584_mRNA1(ACTG1);gig10585_mRNA1(ACTG1);gig11621_mRNA1(ACTB);gig7021_mRNA1(ACTG1);gig7027_…
biological_process	GO:0001895	retina homeostasis	1.11657e-30	gig10548_mRNA1(ACTB);gig10568_mRNA1(ACTG1);gig10569_mRNA1(ACTG1);gig10570_mRNA1(ACTG1);gig10573_mRNA1(ACTB);gig10574_mRNA1(ACTG1);gig10576_mRNA1(ACTG1);gig10577_mRNA1(ACTG1);gig10578_mRNA1(ACTG1);gig10579_mRNA1(ACTG1);gig10580_mRNA1(ACTG1);gig10581_mRNA1(ACTG1);gig10582_mRNA1(ACTG1);gig10583_mRNA2(ACTB);gig10584_mRNA1(ACTG1);gig10585_mRNA1(ACTG1);gig11621_mRNA1(ACTB);gig7021_mRNA1(ACTG1);gig7027_…
biological_process	GO:0035633	maintenance of blood-brain barrier	6.61997e-29	gig10548_mRNA1(ACTB);gig10568_mRNA1(ACTG1);gig10569_mRNA1(ACTG1);gig10570_mRNA1(ACTG1);gig10573_mRNA1(ACTB);gig10574_mRNA1(ACTG1);gig10576_mRNA1(ACTG1);gig10577_mRNA1(ACTG1);gig10578_mRNA1(ACTG1);gig10579_mRNA1(ACTG1);gig10580_mRNA1(ACTG1);gig10581_mRNA1(ACTG1);gig10582_mRNA1(ACTG1);gig10583_mRNA2(ACTB);gig10584_mRNA1(ACTG1);gig10585_mRNA1(ACTG1);gig11621_mRNA1(ACTB);gig7021_mRNA1(ACTG1);gig7027_…
biological_process	GO:0034329	cell junction assembly	1.42557e-26	gig10548_mRNA1(ACTB);gig10568_mRNA1(ACTG1);gig10569_mRNA1(ACTG1);gig10570_mRNA1(ACTG1);gig10573_mRNA1(ACTB);gig10574_mRNA1(ACTG1);gig10576_mRNA1(ACTG1);gig10577_mRNA1(ACTG1);gig10578_mRNA1(ACTG1);gig10579_mRNA1(ACTG1);gig10580_mRNA1(ACTG1);gig10581_mRNA1(ACTG1);gig10582_mRNA1(ACTG1);gig10583_mRNA2(ACTB);gig10584_mRNA1(ACTG1);gig10585_mRNA1(ACTG1);gig11621_mRNA1(ACTB);gig7021_mRNA1(ACTG1);gig7027_…
biological_process	GO:0070527	platelet aggregation	2.16297e-24	gig10548_mRNA1(ACTB);gig10568_mRNA1(ACTG1);gig10569_mRNA1(ACTG1);gig10570_mRNA1(ACTG1);gig10573_mRNA1(ACTB);gig10574_mRNA1(ACTG1);gig10576_mRNA1(ACTG1);gig10577_mRNA1(ACTG1);gig10578_mRNA1(ACTG1);gig10579_mRNA1(ACTG1);gig10580_mRNA1(ACTG1);gig10581_mRNA1(ACTG1);gig10582_mRNA1(ACTG1);gig10583_mRNA2(ACTB);gig10584_mRNA1(ACTG1);gig10585_mRNA1(ACTG1);gig11621_mRNA1(ACTB);gig7021_mRNA1(ACTG1);gig7027_…
biological_process	GO:0120192	tight junction assembly	1.13355e-23	gig10568_mRNA1(ACTG1);gig10569_mRNA1(ACTG1);gig10570_mRNA1(ACTG1);gig10574_mRNA1(ACTG1);gig10576_mRNA1(ACTG1);gig10577_mRNA1(ACTG1);gig10578_mRNA1(ACTG1);gig10579_mRNA1(ACTG1);gig10580_mRNA1(ACTG1);gig10581_mRNA1(ACTG1);gig10582_mRNA1(ACTG1);gig10584_mRNA1(ACTG1);gig10585_mRNA1(ACTG1);gig7021_mRNA1(ACTG1);gig7036_mRNA1(ACTG1);gig7037_mRNA1(ACTG1);gig7059_mRNA1(ACTG1);
biological_process	GO:1902396	protein localization to bicellular tight junction	7.32827e-23	gig10568_mRNA1(ACTG1);gig10569_mRNA1(ACTG1);gig10570_mRNA1(ACTG1);gig10574_mRNA1(ACTG1);gig10576_mRNA1(ACTG1);gig10577_mRNA1(ACTG1);gig10578_mRNA1(ACTG1);gig10579_mRNA1(ACTG1);gig10580_mRNA1(ACTG1);gig10581_mRNA1(ACTG1);gig10582_mRNA1(ACTG1);gig10584_mRNA1(ACTG1);gig10585_mRNA1(ACTG1);gig7021_mRNA1(ACTG1);gig7036_mRNA1(ACTG1);gig7037_mRNA1(ACTG1);gig7059_mRNA1(ACTG1);
biological_process	GO:0038096	Fc-gamma receptor signaling pathway involved in phagocytosis	7.27688e-22	gig10548_mRNA1(ACTB);gig10568_mRNA1(ACTG1);gig10569_mRNA1(ACTG1);gig10570_mRNA1(ACTG1);gig10573_mRNA1(ACTB);gig10574_mRNA1(ACTG1);gig10576_mRNA1(ACTG1);gig10577_mRNA1(ACTG1);gig10578_mRNA1(ACTG1);gig10579_mRNA1(ACTG1);gig10580_mRNA1(ACTG1);gig10581_mRNA1(ACTG1);gig10582_mRNA1(ACTG1);gig10583_mRNA2(ACTB);gig10584_mRNA1(ACTG1);gig10585_mRNA1(ACTG1);gig11621_mRNA1(ACTB);gig7021_mRNA1(ACTG1);gig7027_…
biological_process	GO:0051492	regulation of stress fiber assembly	1.59189e-21	gig10568_mRNA1(ACTG1);gig10569_mRNA1(ACTG1);gig10570_mRNA1(ACTG1);gig10574_mRNA1(ACTG1);gig10576_mRNA1(ACTG1);gig10577_mRNA1(ACTG1);gig10578_mRNA1(ACTG1);gig10579_mRNA1(ACTG1);gig10580_mRNA1(ACTG1);gig10581_mRNA1(ACTG1);gig10582_mRNA1(ACTG1);gig10584_mRNA1(ACTG1);gig10585_mRNA1(ACTG1);gig7021_mRNA1(ACTG1);gig7036_mRNA1(ACTG1);gig7037_mRNA1(ACTG1);gig7059_mRNA1(ACTG1);
biological_process	GO:0090303	positive regulation of wound healing	2.81136e-21	gig10568_mRNA1(ACTG1);gig10569_mRNA1(ACTG1);gig10570_mRNA1(ACTG1);gig10574_mRNA1(ACTG1);gig10576_mRNA1(ACTG1);gig10577_mRNA1(ACTG1);gig10578_mRNA1(ACTG1);gig10579_mRNA1(ACTG1);gig10580_mRNA1(ACTG1);gig10581_mRNA1(ACTG1);gig10582_mRNA1(ACTG1);gig10584_mRNA1(ACTG1);gig10585_mRNA1(ACTG1);gig7021_mRNA1(ACTG1);gig7036_mRNA1(ACTG1);gig7037_mRNA1(ACTG1);gig7059_mRNA1(ACTG1);gig8709_mRNA1(ADRA2A);gig885_…
biological_process	GO:0051893	regulation of focal adhesion assembly	1.67026e-19	gig10568_mRNA1(ACTG1);gig10569_mRNA1(ACTG1);gig10570_mRNA1(ACTG1);gig10574_mRNA1(ACTG1);gig10576_mRNA1(ACTG1);gig10577_mRNA1(ACTG1);gig10578_mRNA1(ACTG1);gig10579_mRNA1(ACTG1);gig10580_mRNA1(ACTG1);gig10581_mRNA1(ACTG1);gig10582_mRNA1(ACTG1);gig10584_mRNA1(ACTG1);gig10585_mRNA1(ACTG1);gig7021_mRNA1(ACTG1);gig7036_mRNA1(ACTG1);gig7037_mRNA1(ACTG1);gig7059_mRNA1(ACTG1);
biological_process	GO:0048013	ephrin receptor signaling pathway	4.16052e-18	gig10548_mRNA1(ACTB);gig10568_mRNA1(ACTG1);gig10569_mRNA1(ACTG1);gig10570_mRNA1(ACTG1);gig10573_mRNA1(ACTB);gig10574_mRNA1(ACTG1);gig10576_mRNA1(ACTG1);gig10577_mRNA1(ACTG1);gig10578_mRNA1(ACTG1);gig10579_mRNA1(ACTG1);gig10580_mRNA1(ACTG1);gig10581_mRNA1(ACTG1);gig10582_mRNA1(ACTG1);gig10583_mRNA2(ACTB);gig10584_mRNA1(ACTG1);gig10585_mRNA1(ACTG1);gig11621_mRNA1(ACTB);gig7021_mRNA1(ACTG1);gig7027_…
biological_process	GO:0061024	membrane organization	3.27181e-17	gig10548_mRNA1(ACTB);gig10568_mRNA1(ACTG1);gig10569_mRNA1(ACTG1);gig10570_mRNA1(ACTG1);gig10573_mRNA1(ACTB);gig10574_mRNA1(ACTG1);gig10576_mRNA1(ACTG1);gig10577_mRNA1(ACTG1);gig10578_mRNA1(ACTG1);gig10579_mRNA1(ACTG1);gig10580_mRNA1(ACTG1);gig10581_mRNA1(ACTG1);gig10582_mRNA1(ACTG1);gig10583_mRNA2(ACTB);gig10584_mRNA1(ACTG1);gig10585_mRNA1(ACTG1);gig11621_mRNA1(ACTB);gig7021_mRNA1(ACTG1);gig7027_…
biological_process	GO:1903076	regulation of protein localization to plasma membrane	6.74641e-17	gig10548_mRNA1(ACTB);gig10573_mRNA1(ACTB);gig10583_mRNA2(ACTB);gig11621_mRNA1(ACTB);gig7027_mRNA1(ACTB);gig7028_mRNA1(ACTB);gig7038_mRNA1(ACTB);gig10545_mRNA1(SPTBN1);gig396_mRNA1(SPTBN1);gig4413_mRNA1(SPTBN1);gig8842_mRNA1(SPTBN1);gig8843_mRNA1(SPTBN1);gig8845_mRNA1(SPTBN1);gig8849_mRNA1(SPTBN1);
biological_process	GO:0071346	cellular response to interferon-gamma	3.37943e-16	gig10568_mRNA1(ACTG1);gig10569_mRNA1(ACTG1);gig10570_mRNA1(ACTG1);gig10574_mRNA1(ACTG1);gig10576_mRNA1(ACTG1);gig10577_mRNA1(ACTG1);gig10578_mRNA1(ACTG1);gig10579_mRNA1(ACTG1);gig10580_mRNA1(ACTG1);gig10581_mRNA1(ACTG1);gig10582_mRNA1(ACTG1);gig10584_mRNA1(ACTG1);gig10585_mRNA1(ACTG1);gig7021_mRNA1(ACTG1);gig7036_mRNA1(ACTG1);gig7037_mRNA1(ACTG1);gig7059_mRNA1(ACTG1);
biological_process	GO:0045214	sarcomere organization	2.28661e-14	gig10568_mRNA1(ACTG1);gig10569_mRNA1(ACTG1);gig10570_mRNA1(ACTG1);gig10574_mRNA1(ACTG1);gig10576_mRNA1(ACTG1);gig10577_mRNA1(ACTG1);gig10578_mRNA1(ACTG1);gig10579_mRNA1(ACTG1);gig10580_mRNA1(ACTG1);gig10581_mRNA1(ACTG1);gig10582_mRNA1(ACTG1);gig10584_mRNA1(ACTG1);gig10585_mRNA1(ACTG1);gig7021_mRNA1(ACTG1);gig7036_mRNA1(ACTG1);gig7037_mRNA1(ACTG1);gig7059_mRNA1(ACTG1);gig2397_mRNA1(TTN);
biological_process	GO:0030335	positive regulation of cell migration	5.21896e-14	gig10568_mRNA1(ACTG1);gig10569_mRNA1(ACTG1);gig10570_mRNA1(ACTG1);gig10574_mRNA1(ACTG1);gig10576_mRNA1(ACTG1);gig10577_mRNA1(ACTG1);gig10578_mRNA1(ACTG1);gig10579_mRNA1(ACTG1);gig10580_mRNA1(ACTG1);gig10581_mRNA1(ACTG1);gig10582_mRNA1(ACTG1);gig10584_mRNA1(ACTG1);gig10585_mRNA1(ACTG1);gig7021_mRNA1(ACTG1);gig7036_mRNA1(ACTG1);gig7037_mRNA1(ACTG1);gig7059_mRNA1(ACTG1);gig8707_mRNA1(DRD1);gig8709_m…
biological_process	GO:0051693	actin filament capping	6.18912e-13	gig10545_mRNA1(SPTBN1);gig3949_mRNA1(SPTBN2);gig396_mRNA1(SPTBN1);gig398_mRNA1(SPTBN2);gig4413_mRNA1(SPTBN1);gig8842_mRNA1(SPTBN1);gig8843_mRNA1(SPTBN1);gig8845_mRNA1(SPTBN1);gig8847_mRNA1(SPTBN2);gig8849_mRNA1(SPTBN1);gig8854_mRNA1(SPTBN2);
biological_process	GO:0007187	G protein-coupled receptor signaling pathway, coupled to cyclic nucleotide second messenger	1.24748e-11	gig6773_mRNA1(HTR2A);gig8707_mRNA1(DRD1);gig879_mRNA1(HTR2A);gig880_mRNA1(HTR2A);gig882_mRNA2(DRD1);gig883_mRNA1(CHRM2);gig884_mRNA1(CHRM2);gig886_mRNA1(CHRM3);gig1572_mRNA1(HTR4);gig256_mRNA1(HTR1A);gig6210_mRNA1(HTR5A);gig8938_mRNA1(HTR2A);gig9445_mRNA1(HTR1A);
biological_process	GO:0060134	prepulse inhibition	3.50082e-11	gig562_mRNA1(FABP7);gig6961_mRNA1(FABP7);gig9955_mRNA1(FABP7);gig9956_mRNA1(FABP7);gig9957_mRNA1(FABP7);gig9958_mRNA1(FABP7);gig9959_mRNA1(FABP7);gig8707_mRNA1(DRD1);gig882_mRNA2(DRD1);
biological_process	GO:0051781	positive regulation of cell division	7.06242e-11	gig10812_mRNA1(YBX1);gig10855_mRNA1(YBX1);gig12296_mRNA1(YBX1);gig2498_mRNA1(YBX1);gig2566_mRNA1(YBX1);gig5923_mRNA1(YBX1);gig8040_mRNA1(YBX1);gig9005_mRNA2(YBX1);
biological_process	GO:1990428	miRNA transport	7.06242e-11	gig10812_mRNA1(YBX1);gig10855_mRNA1(YBX1);gig12296_mRNA1(YBX1);gig2498_mRNA1(YBX1);gig2566_mRNA1(YBX1);gig5923_mRNA1(YBX1);gig8040_mRNA1(YBX1);gig9005_mRNA2(YBX1);
biological_process	GO:2000773	negative regulation of cellular senescence	2.30715e-10	gig10812_mRNA1(YBX1);gig10855_mRNA1(YBX1);gig12296_mRNA1(YBX1);gig2498_mRNA1(YBX1);gig2566_mRNA1(YBX1);gig5923_mRNA1(YBX1);gig8040_mRNA1(YBX1);gig9005_mRNA2(YBX1);gig10192_mRNA1(AKT3);
biological_process	GO:0048598	embryonic morphogenesis	2.51328e-10	gig10812_mRNA1(YBX1);gig10855_mRNA1(YBX1);gig12296_mRNA1(YBX1);gig2498_mRNA1(YBX1);gig2566_mRNA1(YBX1);gig5923_mRNA1(YBX1);gig8040_mRNA1(YBX1);gig9005_mRNA2(YBX1);
biological_process	GO:0019433	triglyceride catabolic process	7.31779e-10	gig5067_mRNA1(FABP3);gig562_mRNA1(FABP7);gig6961_mRNA1(FABP7);gig9955_mRNA1(FABP7);gig9956_mRNA1(FABP7);gig9957_mRNA1(FABP7);gig9958_mRNA1(FABP7);gig9959_mRNA1(FABP7);
biological_process	GO:0007338	single fertilization	7.67992e-10	gig11002_mRNA1(GLIPR1L1);gig11211_mRNA1(GLIPR1L1);gig3147_mRNA2(GLIPR1L1);gig3173_mRNA1(GLIPR1L1);gig3174_mRNA1(GLIPR1L1);gig3176_mRNA1(GLIPR1L1);gig3180_mRNA1(GLIPR1L1);gig3181_mRNA1(GLIPR1L1);gig7863_mRNA1(GLIPR1L1);gig7864_mRNA1(GLIPR1L1);gig7889_mRNA2(GLIPR1L1);
biological_process	GO:1903608	protein localization to cytoplasmic stress granule	4.18195e-09	gig10812_mRNA1(YBX1);gig10855_mRNA1(YBX1);gig12296_mRNA1(YBX1);gig2498_mRNA1(YBX1);gig2566_mRNA1(YBX1);gig5923_mRNA1(YBX1);gig8040_mRNA1(YBX1);gig9005_mRNA2(YBX1);
biological_process	GO:0021846	cell proliferation in forebrain	5.49862e-09	gig562_mRNA1(FABP7);gig6961_mRNA1(FABP7);gig9955_mRNA1(FABP7);gig9956_mRNA1(FABP7);gig9957_mRNA1(FABP7);gig9958_mRNA1(FABP7);gig9959_mRNA1(FABP7);
biological_process	GO:0046338	phosphatidylethanolamine catabolic process	5.49862e-09	gig12605_mRNA1(PLA2G15);gig12606_mRNA1(PLA2G15);gig12607_mRNA1(PLA2G15);gig12608_mRNA1(PLA2G15);gig12609_mRNA1(PLA2G15);gig12610_mRNA1(PLA2G15);gig12611_mRNA1(PLA2G15);
biological_process	GO:0050673	epithelial cell proliferation	5.49862e-09	gig562_mRNA1(FABP7);gig6961_mRNA1(FABP7);gig9955_mRNA1(FABP7);gig9956_mRNA1(FABP7);gig9957_mRNA1(FABP7);gig9958_mRNA1(FABP7);gig9959_mRNA1(FABP7);
biological_process	GO:0071896	protein localization to adherens junction	5.49862e-09	gig10548_mRNA1(ACTB);gig10573_mRNA1(ACTB);gig10583_mRNA2(ACTB);gig11621_mRNA1(ACTB);gig7027_mRNA1(ACTB);gig7028_mRNA1(ACTB);gig7038_mRNA1(ACTB);
biological_process	GO:0001525	angiogenesis	7.82209e-09	gig10568_mRNA1(ACTG1);gig10569_mRNA1(ACTG1);gig10570_mRNA1(ACTG1);gig10574_mRNA1(ACTG1);gig10576_mRNA1(ACTG1);gig10577_mRNA1(ACTG1);gig10578_mRNA1(ACTG1);gig10579_mRNA1(ACTG1);gig10580_mRNA1(ACTG1);gig10581_mRNA1(ACTG1);gig10582_mRNA1(ACTG1);gig10584_mRNA1(ACTG1);gig10585_mRNA1(ACTG1);gig7021_mRNA1(ACTG1);gig7036_mRNA1(ACTG1);gig7037_mRNA1(ACTG1);gig7059_mRNA1(ACTG1);gig4030_mRNA1(C1GALT1);gig403…
biological_process	GO:0006650	glycerophospholipid metabolic process	1.46814e-08	gig12605_mRNA1(PLA2G15);gig12606_mRNA1(PLA2G15);gig12607_mRNA1(PLA2G15);gig12608_mRNA1(PLA2G15);gig12609_mRNA1(PLA2G15);gig12610_mRNA1(PLA2G15);gig12611_mRNA1(PLA2G15);
biological_process	GO:0034638	phosphatidylcholine catabolic process	1.46814e-08	gig12605_mRNA1(PLA2G15);gig12606_mRNA1(PLA2G15);gig12607_mRNA1(PLA2G15);gig12608_mRNA1(PLA2G15);gig12609_mRNA1(PLA2G15);gig12610_mRNA1(PLA2G15);gig12611_mRNA1(PLA2G15);
biological_process	GO:0045176	apical protein localization	1.46814e-08	gig10548_mRNA1(ACTB);gig10573_mRNA1(ACTB);gig10583_mRNA2(ACTB);gig11621_mRNA1(ACTB);gig7027_mRNA1(ACTB);gig7028_mRNA1(ACTB);gig7038_mRNA1(ACTB);
biological_process	GO:0045861	negative regulation of proteolysis	1.46814e-08	gig9853_mRNA1(CSTA);gig9855_mRNA2(CSTA);gig9855_mRNA3(CSTA);gig9856_mRNA2(CSTA);gig9857_mRNA1(CSTA);gig9861_mRNA1(CSTA);gig5939_mRNA1(CSTA);
biological_process	GO:0098974	postsynaptic actin cytoskeleton organization	1.46814e-08	gig10548_mRNA1(ACTB);gig10573_mRNA1(ACTB);gig10583_mRNA2(ACTB);gig11621_mRNA1(ACTB);gig7027_mRNA1(ACTB);gig7028_mRNA1(ACTB);gig7038_mRNA1(ACTB);
biological_process	GO:0050658	RNA transport	1.68836e-08	gig10812_mRNA1(YBX1);gig10855_mRNA1(YBX1);gig12296_mRNA1(YBX1);gig2498_mRNA1(YBX1);gig2566_mRNA1(YBX1);gig5923_mRNA1(YBX1);gig8040_mRNA1(YBX1);gig9005_mRNA2(YBX1);
biological_process	GO:0048255	mRNA stabilization	3.09534e-08	gig10812_mRNA1(YBX1);gig10855_mRNA1(YBX1);gig12296_mRNA1(YBX1);gig2498_mRNA1(YBX1);gig2566_mRNA1(YBX1);gig5923_mRNA1(YBX1);gig8040_mRNA1(YBX1);gig9005_mRNA2(YBX1);
biological_process	GO:0060390	regulation of SMAD protein signal transduction	3.42108e-08	gig10545_mRNA1(SPTBN1);gig396_mRNA1(SPTBN1);gig4413_mRNA1(SPTBN1);gig8842_mRNA1(SPTBN1);gig8843_mRNA1(SPTBN1);gig8845_mRNA1(SPTBN1);gig8849_mRNA1(SPTBN1);
biological_process	GO:0010628	positive regulation of gene expression	3.95473e-08	gig10568_mRNA1(ACTG1);gig10569_mRNA1(ACTG1);gig10570_mRNA1(ACTG1);gig10574_mRNA1(ACTG1);gig10576_mRNA1(ACTG1);gig10577_mRNA1(ACTG1);gig10578_mRNA1(ACTG1);gig10579_mRNA1(ACTG1);gig10580_mRNA1(ACTG1);gig10581_mRNA1(ACTG1);gig10582_mRNA1(ACTG1);gig10584_mRNA1(ACTG1);gig10585_mRNA1(ACTG1);gig7021_mRNA1(ACTG1);gig7036_mRNA1(ACTG1);gig7037_mRNA1(ACTG1);gig7059_mRNA1(ACTG1);gig8707_mRNA1(DRD1);gig882_mR…
biological_process	GO:0006651	diacylglycerol biosynthetic process	7.19691e-08	gig12605_mRNA1(PLA2G15);gig12606_mRNA1(PLA2G15);gig12607_mRNA1(PLA2G15);gig12608_mRNA1(PLA2G15);gig12609_mRNA1(PLA2G15);gig12610_mRNA1(PLA2G15);gig12611_mRNA1(PLA2G15);
biological_process	GO:0032743	positive regulation of interleukin-2 production	1.39756e-07	gig10545_mRNA1(SPTBN1);gig396_mRNA1(SPTBN1);gig4413_mRNA1(SPTBN1);gig8842_mRNA1(SPTBN1);gig8843_mRNA1(SPTBN1);gig8845_mRNA1(SPTBN1);gig8849_mRNA1(SPTBN1);
biological_process	GO:0034333	adherens junction assembly	1.39756e-07	gig10548_mRNA1(ACTB);gig10573_mRNA1(ACTB);gig10583_mRNA2(ACTB);gig11621_mRNA1(ACTB);gig7027_mRNA1(ACTB);gig7028_mRNA1(ACTB);gig7038_mRNA1(ACTB);
biological_process	GO:0007409	axonogenesis	1.50014e-07	gig10548_mRNA1(ACTB);gig10573_mRNA1(ACTB);gig10583_mRNA2(ACTB);gig11621_mRNA1(ACTB);gig7020_mRNA1(ACTBL2);gig7027_mRNA1(ACTB);gig7028_mRNA1(ACTB);gig7038_mRNA1(ACTB);gig11204_mRNA1(STK11);gig4585_mRNA1(STK11);gig4586_mRNA1(STK11);gig11174_mRNA3(DCC);
biological_process	GO:0045616	regulation of keratinocyte differentiation	2.54433e-07	gig2422_mRNA1(AQP3);gig2423_mRNA1(AQP3);gig2424_mRNA1(AQP3);gig2425_mRNA1(AQP3);gig2426_mRNA3(AQP3);gig4843_mRNA1(AQP3);gig1504_mRNA1(CTSL);
biological_process	GO:0070268	cornification	2.54433e-07	gig9853_mRNA1(CSTA);gig9855_mRNA2(CSTA);gig9855_mRNA3(CSTA);gig9856_mRNA2(CSTA);gig9857_mRNA1(CSTA);gig9861_mRNA1(CSTA);gig5939_mRNA1(CSTA);
biological_process	GO:0015793	glycerol transport	2.80283e-07	gig2422_mRNA1(AQP3);gig2423_mRNA1(AQP3);gig2424_mRNA1(AQP3);gig2425_mRNA1(AQP3);gig2426_mRNA3(AQP3);gig4843_mRNA1(AQP3);
biological_process	GO:0048148	behavioral response to cocaine	2.80283e-07	gig6773_mRNA1(HTR2A);gig8707_mRNA1(DRD1);gig879_mRNA1(HTR2A);gig880_mRNA1(HTR2A);gig882_mRNA2(DRD1);gig8938_mRNA1(HTR2A);
biological_process	GO:0090650	cellular response to oxygen-glucose deprivation	2.80283e-07	gig2422_mRNA1(AQP3);gig2423_mRNA1(AQP3);gig2424_mRNA1(AQP3);gig2425_mRNA1(AQP3);gig2426_mRNA3(AQP3);gig4843_mRNA1(AQP3);
biological_process	GO:0048870	cell motility	3.50754e-07	gig10548_mRNA1(ACTB);gig10573_mRNA1(ACTB);gig10583_mRNA2(ACTB);gig11621_mRNA1(ACTB);gig7020_mRNA1(ACTBL2);gig7027_mRNA1(ACTB);gig7028_mRNA1(ACTB);gig7038_mRNA1(ACTB);
biological_process	GO:0071709	membrane assembly	4.39193e-07	gig10545_mRNA1(SPTBN1);gig396_mRNA1(SPTBN1);gig4413_mRNA1(SPTBN1);gig8842_mRNA1(SPTBN1);gig8843_mRNA1(SPTBN1);gig8845_mRNA1(SPTBN1);gig8849_mRNA1(SPTBN1);
biological_process	GO:0009062	fatty acid catabolic process	7.2496e-07	gig12605_mRNA1(PLA2G15);gig12606_mRNA1(PLA2G15);gig12607_mRNA1(PLA2G15);gig12608_mRNA1(PLA2G15);gig12609_mRNA1(PLA2G15);gig12610_mRNA1(PLA2G15);gig12611_mRNA1(PLA2G15);
biological_process	GO:0006309	apoptotic DNA fragmentation	1.15189e-06	gig6975_mRNA1(DNASE2);gig6976_mRNA1(DNASE2B);gig6977_mRNA1(DNASE2B);gig6978_mRNA1(DNASE2B);gig6979_mRNA1(DNASE2B);gig6980_mRNA1(DNASE2B);gig9261_mRNA2(DNASE2B);
biological_process	GO:0007210	serotonin receptor signaling pathway	1.1638e-06	gig6773_mRNA1(HTR2A);gig879_mRNA1(HTR2A);gig880_mRNA1(HTR2A);gig256_mRNA1(HTR1A);gig8938_mRNA1(HTR2A);gig9445_mRNA1(HTR1A);
biological_process	GO:0022617	extracellular matrix disassembly	2.01636e-06	gig10541_mRNA1(TLL2);gig11256_mRNA1(TLL2);gig1190_mRNA2(TLL1);gig2488_mRNA1(TLL1);gig2489_mRNA2(TLL1);gig4191_mRNA1(TLL1);gig6464_mRNA1(TLL1);gig6467_mRNA1(TLL1);gig6468_mRNA2(TLL1);gig1504_mRNA1(CTSL);
biological_process	GO:0006833	water transport	2.09966e-06	gig2422_mRNA1(AQP3);gig2423_mRNA1(AQP3);gig2424_mRNA1(AQP3);gig2425_mRNA1(AQP3);gig2426_mRNA3(AQP3);gig4843_mRNA1(AQP3);
biological_process	GO:0032526	response to retinoic acid	2.09966e-06	gig2422_mRNA1(AQP3);gig2423_mRNA1(AQP3);gig2424_mRNA1(AQP3);gig2425_mRNA1(AQP3);gig2426_mRNA3(AQP3);gig4843_mRNA1(AQP3);
biological_process	GO:0060088	auditory receptor cell stereocilium organization	2.09966e-06	gig1584_mRNA1(SOD1);gig1585_mRNA1(SOD1);gig1586_mRNA1(SOD1);gig1587_mRNA1(SOD1);gig1588_mRNA1(SOD1);gig3870_mRNA1(SOD1);
biological_process	GO:0007188	adenylate cyclase-modulating G protein-coupled receptor signaling pathway	3.76286e-06	gig8707_mRNA1(DRD1);gig8708_mRNA1(ADRA1B);gig8709_mRNA1(ADRA2A);gig877_mRNA1(ADRA1B);gig882_mRNA2(DRD1);gig883_mRNA1(CHRM2);gig884_mRNA1(CHRM2);gig885_mRNA1(ADRA2A);gig4193_mRNA1(ADRB2);
biological_process	GO:0022008	neurogenesis	3.85333e-06	gig562_mRNA1(FABP7);gig6961_mRNA1(FABP7);gig9955_mRNA1(FABP7);gig9956_mRNA1(FABP7);gig9957_mRNA1(FABP7);gig9958_mRNA1(FABP7);gig9959_mRNA1(FABP7);
biological_process	GO:0006672	ceramide metabolic process	5.48786e-06	gig12605_mRNA1(PLA2G15);gig12606_mRNA1(PLA2G15);gig12607_mRNA1(PLA2G15);gig12608_mRNA1(PLA2G15);gig12609_mRNA1(PLA2G15);gig12610_mRNA1(PLA2G15);gig12611_mRNA1(PLA2G15);
biological_process	GO:0042593	glucose homeostasis	5.58301e-06	gig8709_mRNA1(ADRA2A);gig885_mRNA1(ADRA2A);gig11013_mRNA1(FOXO6);gig11204_mRNA1(STK11);gig4585_mRNA1(STK11);gig4586_mRNA1(STK11);gig1904_mRNA1(SLC37A4);gig1906_mRNA1(SLC37A4);gig10261_mRNA1(USF1);gig9035_mRNA1(USF1);
biological_process	GO:0008544	epidermis development	6.61993e-06	gig10812_mRNA1(YBX1);gig10855_mRNA1(YBX1);gig12296_mRNA1(YBX1);gig2498_mRNA1(YBX1);gig2566_mRNA1(YBX1);gig5923_mRNA1(YBX1);gig8040_mRNA1(YBX1);gig9005_mRNA2(YBX1);
biological_process	GO:0007009	plasma membrane organization	7.66041e-06	gig10545_mRNA1(SPTBN1);gig396_mRNA1(SPTBN1);gig4413_mRNA1(SPTBN1);gig8842_mRNA1(SPTBN1);gig8843_mRNA1(SPTBN1);gig8845_mRNA1(SPTBN1);gig8849_mRNA1(SPTBN1);
biological_process	GO:0030216	keratinocyte differentiation	7.66041e-06	gig9853_mRNA1(CSTA);gig9855_mRNA2(CSTA);gig9855_mRNA3(CSTA);gig9856_mRNA2(CSTA);gig9857_mRNA1(CSTA);gig9861_mRNA1(CSTA);gig5939_mRNA1(CSTA);
biological_process	GO:0042476	odontogenesis	8.98397e-06	gig2422_mRNA1(AQP3);gig2423_mRNA1(AQP3);gig2424_mRNA1(AQP3);gig2425_mRNA1(AQP3);gig2426_mRNA3(AQP3);gig4843_mRNA1(AQP3);
biological_process	GO:0045907	positive regulation of vasoconstriction	8.98397e-06	gig6773_mRNA1(HTR2A);gig8708_mRNA1(ADRA1B);gig877_mRNA1(ADRA1B);gig879_mRNA1(HTR2A);gig880_mRNA1(HTR2A);gig8938_mRNA1(HTR2A);
biological_process	GO:0015695	organic cation transport	9.78159e-06	gig11000_mRNA1(SLC22A1);gig11001_mRNA1(SLC22A1);gig1121_mRNA1(SLC22A1);gig1122_mRNA1(SLC22A4);gig8711_mRNA1(SLC22A1);
biological_process	GO:0030311	poly-N-acetyllactosamine biosynthetic process	9.78159e-06	gig10386_mRNA1(B3GNT9);gig10774_mRNA1(B3GALT1);gig10776_mRNA1(B3GALNT1);gig10797_mRNA1(B3GALT1);gig10799_mRNA1(B3GALT1);
biological_process	GO:0006644	phospholipid metabolic process	1.41638e-05	gig12605_mRNA1(PLA2G15);gig12606_mRNA1(PLA2G15);gig12607_mRNA1(PLA2G15);gig12608_mRNA1(PLA2G15);gig12609_mRNA1(PLA2G15);gig12610_mRNA1(PLA2G15);gig12611_mRNA1(PLA2G15);
biological_process	GO:0000079	regulation of cyclin-dependent protein serine/threonine kinase activity	1.88216e-05	gig10548_mRNA1(ACTB);gig10573_mRNA1(ACTB);gig10583_mRNA2(ACTB);gig11621_mRNA1(ACTB);gig7027_mRNA1(ACTB);gig7028_mRNA1(ACTB);gig7038_mRNA1(ACTB);
biological_process	GO:1903078	positive regulation of protein localization to plasma membrane	1.88216e-05	gig10545_mRNA1(SPTBN1);gig396_mRNA1(SPTBN1);gig4413_mRNA1(SPTBN1);gig8842_mRNA1(SPTBN1);gig8843_mRNA1(SPTBN1);gig8845_mRNA1(SPTBN1);gig8849_mRNA1(SPTBN1);
biological_process	GO:0150104	transport across blood-brain barrier	1.90044e-05	gig11000_mRNA1(SLC22A1);gig11001_mRNA1(SLC22A1);gig1121_mRNA1(SLC22A1);gig1123_mRNA1(SLC22A5);gig12077_mRNA1(SLC22A5);gig5775_mRNA1(SLC22A5);gig8711_mRNA1(SLC22A1);gig12078_mRNA1(SLC7A8);gig444_mRNA1(SLC7A8);gig7140_mRNA1(SLC7A8);
biological_process	GO:0008089	anterograde axonal transport	2.79127e-05	gig1584_mRNA1(SOD1);gig1585_mRNA1(SOD1);gig1586_mRNA1(SOD1);gig1587_mRNA1(SOD1);gig1588_mRNA1(SOD1);gig3870_mRNA1(SOD1);
biological_process	GO:0071880	adenylate cyclase-activating adrenergic receptor signaling pathway	3.19492e-05	gig8707_mRNA1(DRD1);gig8708_mRNA1(ADRA1B);gig8709_mRNA1(ADRA2A);gig877_mRNA1(ADRA1B);gig882_mRNA2(DRD1);gig885_mRNA1(ADRA2A);gig4193_mRNA1(ADRB2);
biological_process	GO:0007569	cell aging	3.87414e-05	gig1584_mRNA1(SOD1);gig1585_mRNA1(SOD1);gig1586_mRNA1(SOD1);gig1587_mRNA1(SOD1);gig1588_mRNA1(SOD1);gig3870_mRNA1(SOD1);
biological_process	GO:0007163	establishment or maintenance of cell polarity	4.08986e-05	gig10548_mRNA1(ACTB);gig10573_mRNA1(ACTB);gig10583_mRNA2(ACTB);gig11621_mRNA1(ACTB);gig7027_mRNA1(ACTB);gig7028_mRNA1(ACTB);gig7038_mRNA1(ACTB);
biological_process	GO:0042908	xenobiotic transport	4.59023e-05	gig11000_mRNA1(SLC22A1);gig11001_mRNA1(SLC22A1);gig1121_mRNA1(SLC22A1);gig1122_mRNA1(SLC22A4);gig8711_mRNA1(SLC22A1);
biological_process	GO:0007517	muscle organ development	4.941e-05	gig104_mRNA1(COL6A3);gig5745_mRNA1(COL6A3);gig6289_mRNA1(COL6A3);gig6821_mRNA1(COL6A3);gig6822_mRNA1(COL6A3);gig6823_mRNA1(COL6A3);gig1223_mRNA1(SOX6);gig7691_mRNA1(SOX6);
biological_process	GO:0043044	ATP-dependent chromatin remodeling	5.1806e-05	gig10548_mRNA1(ACTB);gig10573_mRNA1(ACTB);gig10583_mRNA2(ACTB);gig11621_mRNA1(ACTB);gig7027_mRNA1(ACTB);gig7028_mRNA1(ACTB);gig7038_mRNA1(ACTB);
biological_process	GO:0045815	positive regulation of gene expression, epigenetic	5.1806e-05	gig10548_mRNA1(ACTB);gig10573_mRNA1(ACTB);gig10583_mRNA2(ACTB);gig11621_mRNA1(ACTB);gig7027_mRNA1(ACTB);gig7028_mRNA1(ACTB);gig7038_mRNA1(ACTB);
biological_process	GO:0043001	Golgi to plasma membrane protein transport	6.49853e-05	gig10545_mRNA1(SPTBN1);gig396_mRNA1(SPTBN1);gig4413_mRNA1(SPTBN1);gig8842_mRNA1(SPTBN1);gig8843_mRNA1(SPTBN1);gig8845_mRNA1(SPTBN1);gig8849_mRNA1(SPTBN1);
biological_process	GO:0043406	positive regulation of MAP kinase activity	7.04e-05	gig6773_mRNA1(HTR2A);gig8709_mRNA1(ADRA2A);gig879_mRNA1(HTR2A);gig880_mRNA1(HTR2A);gig885_mRNA1(ADRA2A);gig8938_mRNA1(HTR2A);
biological_process	GO:0002376	immune system process	0.000101241	gig6913_mRNA1(IDO1);gig6914_mRNA3(IDO2);gig6915_mRNA1(IDO2);gig6916_mRNA3(IDO2);gig6919_mRNA1(IDO2);
biological_process	GO:0035269	protein O-linked mannosylation	0.000101241	gig10641_mRNA1(FKRP);gig2932_mRNA1(FKRP);gig2933_mRNA3(FKRP);gig3312_mRNA1(FKRP);gig3315_mRNA2(FKRP);
biological_process	GO:0017148	negative regulation of translation	0.000102056	gig10812_mRNA1(YBX1);gig10855_mRNA1(YBX1);gig12296_mRNA1(YBX1);gig2498_mRNA1(YBX1);gig2566_mRNA1(YBX1);gig5923_mRNA1(YBX1);gig8040_mRNA1(YBX1);gig9005_mRNA2(YBX1);gig11095_mRNA1(DHX36);
biological_process	GO:0006401	RNA catabolic process	0.000197212	gig11770_mRNA1(SND1);gig11771_mRNA1(SND1);gig7151_mRNA1(SND1);gig9298_mRNA1(SND1);gig9299_mRNA1(SND1);
biological_process	GO:0001558	regulation of cell growth	0.000213502	gig3283_mRNA1(SGK3);gig11204_mRNA1(STK11);gig4585_mRNA1(STK11);gig4586_mRNA1(STK11);gig1880_mRNA1(CHPT1);gig2542_mRNA1(CHPT1);gig4233_mRNA1(CHPT1);
biological_process	GO:2001244	positive regulation of intrinsic apoptotic signaling pathway	0.000237036	gig1797_mRNA1(STYXL1);gig1798_mRNA1(STYXL1);gig5489_mRNA1(STYXL1);gig5490_mRNA2(STYXL1);
biological_process	GO:0032091	negative regulation of protein binding	0.000254184	gig10548_mRNA1(ACTB);gig10573_mRNA1(ACTB);gig10583_mRNA2(ACTB);gig11621_mRNA1(ACTB);gig7027_mRNA1(ACTB);gig7028_mRNA1(ACTB);gig7038_mRNA1(ACTB);
biological_process	GO:0003091	renal water homeostasis	0.000299138	gig2422_mRNA1(AQP3);gig2423_mRNA1(AQP3);gig2424_mRNA1(AQP3);gig2425_mRNA1(AQP3);gig2426_mRNA3(AQP3);gig4843_mRNA1(AQP3);
biological_process	GO:0098609	cell-cell adhesion	0.00030088	gig9853_mRNA1(CSTA);gig9855_mRNA2(CSTA);gig9855_mRNA3(CSTA);gig9856_mRNA2(CSTA);gig9857_mRNA1(CSTA);gig9861_mRNA1(CSTA);gig5939_mRNA1(CSTA);
biological_process	GO:2000300	regulation of synaptic vesicle exocytosis	0.000339083	gig6773_mRNA1(HTR2A);gig8707_mRNA1(DRD1);gig8709_mRNA1(ADRA2A);gig879_mRNA1(HTR2A);gig880_mRNA1(HTR2A);gig882_mRNA2(DRD1);gig885_mRNA1(ADRA2A);gig8938_mRNA1(HTR2A);
biological_process	GO:0007219	Notch signaling pathway	0.000387757	gig10812_mRNA1(YBX1);gig10855_mRNA1(YBX1);gig12296_mRNA1(YBX1);gig2498_mRNA1(YBX1);gig2566_mRNA1(YBX1);gig5923_mRNA1(YBX1);gig8040_mRNA1(YBX1);gig9005_mRNA2(YBX1);
biological_process	GO:0006006	glucose metabolic process	0.00044518	gig100_mRNA1(GAA);gig97_mRNA1(GAA);gig1904_mRNA1(SLC37A4);gig1906_mRNA1(SLC37A4);gig10261_mRNA1(USF1);gig9035_mRNA1(USF1);
biological_process	GO:0007200	phospholipase C-activating G protein-coupled receptor signaling pathway	0.00044518	gig6773_mRNA1(HTR2A);gig8708_mRNA1(ADRA1B);gig877_mRNA1(ADRA1B);gig879_mRNA1(HTR2A);gig880_mRNA1(HTR2A);gig8938_mRNA1(HTR2A);
biological_process	GO:0007416	synapse assembly	0.00044518	gig3949_mRNA1(SPTBN2);gig398_mRNA1(SPTBN2);gig8847_mRNA1(SPTBN2);gig8854_mRNA1(SPTBN2);gig8707_mRNA1(DRD1);gig882_mRNA2(DRD1);
biological_process	GO:0007411	axon guidance	0.000570229	gig10545_mRNA1(SPTBN1);gig3949_mRNA1(SPTBN2);gig396_mRNA1(SPTBN1);gig398_mRNA1(SPTBN2);gig4413_mRNA1(SPTBN1);gig8842_mRNA1(SPTBN1);gig8843_mRNA1(SPTBN1);gig8845_mRNA1(SPTBN1);gig8847_mRNA1(SPTBN2);gig8849_mRNA1(SPTBN1);gig8854_mRNA1(SPTBN2);gig11174_mRNA3(DCC);
biological_process	GO:0007268	chemical synaptic transmission	0.000571692	gig6773_mRNA1(HTR2A);gig879_mRNA1(HTR2A);gig880_mRNA1(HTR2A);gig883_mRNA1(CHRM2);gig884_mRNA1(CHRM2);gig886_mRNA1(CHRM3);gig1572_mRNA1(HTR4);gig256_mRNA1(HTR1A);gig6210_mRNA1(HTR5A);gig8938_mRNA1(HTR2A);gig9445_mRNA1(HTR1A);
biological_process	GO:0006865	amino acid transport	0.000579705	gig12078_mRNA1(SLC7A8);gig1710_mRNA1(SLC7A6);gig1711_mRNA1(SLC7A6);gig444_mRNA1(SLC7A8);gig7140_mRNA1(SLC7A8);
biological_process	GO:0031047	gene silencing by RNA	0.000729501	gig11770_mRNA1(SND1);gig11771_mRNA1(SND1);gig7151_mRNA1(SND1);gig9298_mRNA1(SND1);gig9299_mRNA1(SND1);
biological_process	GO:0045292	mRNA cis splicing, via spliceosome	0.000729501	gig2258_mRNA1(SRSF2);gig2259_mRNA5(SRSF2);gig5681_mRNA2(SRSF12);gig5682_mRNA1(SRSF12);gig5683_mRNA1(SRSF12);
biological_process	GO:0090502	RNA phosphodiester bond hydrolysis, endonucleolytic	0.000744081	gig10718_mRNA1(NYNRIN);gig2705_mRNA1(NYNRIN);gig2707_mRNA2(NYNRIN);gig2708_mRNA1(NYNRIN);
biological_process	GO:0000381	regulation of alternative mRNA splicing, via spliceosome	0.000788364	gig2258_mRNA1(SRSF2);gig2259_mRNA5(SRSF2);gig5681_mRNA2(SRSF12);gig5682_mRNA1(SRSF12);gig5683_mRNA1(SRSF12);gig11527_mRNA1(CELF6);gig11528_mRNA1(CELF4);gig2100_mRNA3(CELF6);gig8354_mRNA1(CELF6);
biological_process	GO:0000281	mitotic cytokinesis	0.000974679	gig10545_mRNA1(SPTBN1);gig396_mRNA1(SPTBN1);gig4413_mRNA1(SPTBN1);gig8842_mRNA1(SPTBN1);gig8843_mRNA1(SPTBN1);gig8845_mRNA1(SPTBN1);gig8849_mRNA1(SPTBN1);
biological_process	GO:0001501	skeletal system development	0.000974679	gig1190_mRNA2(TLL1);gig2488_mRNA1(TLL1);gig2489_mRNA2(TLL1);gig4191_mRNA1(TLL1);gig6464_mRNA1(TLL1);gig6467_mRNA1(TLL1);gig6468_mRNA2(TLL1);
biological_process	GO:0000165	MAPK cascade	0.00109474	gig10545_mRNA1(SPTBN1);gig3949_mRNA1(SPTBN2);gig396_mRNA1(SPTBN1);gig398_mRNA1(SPTBN2);gig4413_mRNA1(SPTBN1);gig8842_mRNA1(SPTBN1);gig8843_mRNA1(SPTBN1);gig8845_mRNA1(SPTBN1);gig8847_mRNA1(SPTBN2);gig8849_mRNA1(SPTBN1);gig8854_mRNA1(SPTBN2);
biological_process	GO:0006352	DNA-templated transcription, initiation	0.00134584	gig3034_mRNA1(H4C1);gig6854_mRNA1(H4C1);gig6855_mRNA1(H4C1);gig6856_mRNA1(H4C1);
biological_process	GO:1990962	xenobiotic transport across blood-brain barrier	0.00134584	gig11000_mRNA1(SLC22A1);gig11001_mRNA1(SLC22A1);gig1121_mRNA1(SLC22A1);gig8711_mRNA1(SLC22A1);
biological_process	GO:0006376	mRNA splice site selection	0.00174673	gig11527_mRNA1(CELF6);gig11528_mRNA1(CELF4);gig2100_mRNA3(CELF6);gig8354_mRNA1(CELF6);
biological_process	GO:0072659	protein localization to plasma membrane	0.00198441	gig10545_mRNA1(SPTBN1);gig396_mRNA1(SPTBN1);gig4413_mRNA1(SPTBN1);gig8842_mRNA1(SPTBN1);gig8843_mRNA1(SPTBN1);gig8845_mRNA1(SPTBN1);gig8849_mRNA1(SPTBN1);gig1051_mRNA1(SLMAP);gig4913_mRNA9(SLMAP);
biological_process	GO:0021762	substantia nigra development	0.00224037	gig10548_mRNA1(ACTB);gig10573_mRNA1(ACTB);gig10583_mRNA2(ACTB);gig11621_mRNA1(ACTB);gig7027_mRNA1(ACTB);gig7028_mRNA1(ACTB);gig7038_mRNA1(ACTB);
biological_process	GO:0051592	response to calcium ion	0.00276886	gig2422_mRNA1(AQP3);gig2423_mRNA1(AQP3);gig2424_mRNA1(AQP3);gig2425_mRNA1(AQP3);gig2426_mRNA3(AQP3);gig4843_mRNA1(AQP3);gig2397_mRNA1(TTN);
biological_process	GO:0016267	O-glycan processing, core 1	0.00278293	gig4030_mRNA1(C1GALT1);gig4031_mRNA1(C1GALT1);gig4033_mRNA1(C1GALT1);gig4034_mRNA2(C1GALT1);
biological_process	GO:0000187	activation of MAPK activity	0.00306655	gig7616_mRNA1(APP);gig1584_mRNA1(SOD1);gig1585_mRNA1(SOD1);gig1586_mRNA1(SOD1);gig1587_mRNA1(SOD1);gig1588_mRNA1(SOD1);gig3870_mRNA1(SOD1);
biological_process	GO:0050900	leukocyte migration	0.00366261	gig12078_mRNA1(SLC7A8);gig1710_mRNA1(SLC7A6);gig1711_mRNA1(SLC7A6);gig444_mRNA1(SLC7A8);gig7140_mRNA1(SLC7A8);
biological_process	GO:0006656	phosphatidylcholine biosynthetic process	0.00417596	gig1880_mRNA1(CHPT1);gig2542_mRNA1(CHPT1);gig4231_mRNA1(CEPT1);gig4233_mRNA1(CHPT1);
biological_process	GO:0045116	protein neddylation	0.00529497	gig6668_mRNA1(UBE2M);gig6675_mRNA1(UBE2M);gig6676_mRNA1(UBE2M);
biological_process	GO:0007189	adenylate cyclase-activating G protein-coupled receptor signaling pathway	0.00626347	gig7616_mRNA1(APP);gig8707_mRNA1(DRD1);gig8709_mRNA1(ADRA2A);gig882_mRNA2(DRD1);gig885_mRNA1(ADRA2A);
biological_process	GO:0043410	positive regulation of MAPK cascade	0.00626347	gig8708_mRNA1(ADRA1B);gig8709_mRNA1(ADRA2A);gig877_mRNA1(ADRA1B);gig885_mRNA1(ADRA2A);gig4193_mRNA1(ADRB2);
biological_process	GO:0007399	nervous system development	0.00668051	gig562_mRNA1(FABP7);gig6961_mRNA1(FABP7);gig9955_mRNA1(FABP7);gig9956_mRNA1(FABP7);gig9957_mRNA1(FABP7);gig9958_mRNA1(FABP7);gig9959_mRNA1(FABP7);gig883_mRNA1(CHRM2);gig884_mRNA1(CHRM2);gig886_mRNA1(CHRM3);gig946_mRNA1(CNTN3);
biological_process	GO:0007613	memory	0.00696838	gig6773_mRNA1(HTR2A);gig8707_mRNA1(DRD1);gig879_mRNA1(HTR2A);gig880_mRNA1(HTR2A);gig882_mRNA2(DRD1);gig11013_mRNA1(FOXO6);gig8938_mRNA1(HTR2A);
biological_process	GO:0048025	negative regulation of mRNA splicing, via spliceosome	0.00704334	gig5681_mRNA2(SRSF12);gig5682_mRNA1(SRSF12);gig5683_mRNA1(SRSF12);gig11528_mRNA1(CELF4);
biological_process	GO:1901998	toxin transport	0.00704334	gig11000_mRNA1(SLC22A1);gig11001_mRNA1(SLC22A1);gig1121_mRNA1(SLC22A1);gig8711_mRNA1(SLC22A1);
biological_process	GO:0016485	protein processing	0.00795793	gig10641_mRNA1(FKRP);gig2932_mRNA1(FKRP);gig2933_mRNA3(FKRP);gig3312_mRNA1(FKRP);gig3315_mRNA2(FKRP);
biological_process	GO:0060576	intestinal epithelial cell development	0.00822933	gig4030_mRNA1(C1GALT1);gig4031_mRNA1(C1GALT1);gig4033_mRNA1(C1GALT1);gig4034_mRNA2(C1GALT1);
biological_process	GO:0071456	cellular response to hypoxia	0.0089452	gig2422_mRNA1(AQP3);gig2423_mRNA1(AQP3);gig2424_mRNA1(AQP3);gig2425_mRNA1(AQP3);gig2426_mRNA3(AQP3);gig4843_mRNA1(AQP3);
biological_process	GO:0035556	intracellular signal transduction	0.00932994	gig10192_mRNA1(AKT3);gig3283_mRNA1(SGK3);gig8708_mRNA1(ADRA1B);gig877_mRNA1(ADRA1B);gig3747_mRNA1(OXSR1);gig3748_mRNA1(OXSR1);gig7651_mRNA1(OXSR1);gig8684_mRNA1(OXSR1);gig1797_mRNA1(STYXL1);gig1798_mRNA1(STYXL1);gig5489_mRNA1(STYXL1);gig5490_mRNA2(STYXL1);
biological_process	GO:0030534	adult behavior	0.00953902	gig3949_mRNA1(SPTBN2);gig398_mRNA1(SPTBN2);gig8847_mRNA1(SPTBN2);gig8854_mRNA1(SPTBN2);
cellular_component	GO:0097433	dense body	2.80169e-41	gig10548_mRNA1(ACTB);gig10568_mRNA1(ACTG1);gig10569_mRNA1(ACTG1);gig10570_mRNA1(ACTG1);gig10573_mRNA1(ACTB);gig10574_mRNA1(ACTG1);gig10576_mRNA1(ACTG1);gig10577_mRNA1(ACTG1);gig10578_mRNA1(ACTG1);gig10579_mRNA1(ACTG1);gig10580_mRNA1(ACTG1);gig10581_mRNA1(ACTG1);gig10582_mRNA1(ACTG1);gig10583_mRNA2(ACTB);gig10584_mRNA1(ACTG1);gig10585_mRNA1(ACTG1);gig11621_mRNA1(ACTB);gig7021_mRNA1(ACTG1);gig7027_…
cellular_component	GO:0043296	apical junction complex	6.61997e-29	gig10548_mRNA1(ACTB);gig10568_mRNA1(ACTG1);gig10569_mRNA1(ACTG1);gig10570_mRNA1(ACTG1);gig10573_mRNA1(ACTB);gig10574_mRNA1(ACTG1);gig10576_mRNA1(ACTG1);gig10577_mRNA1(ACTG1);gig10578_mRNA1(ACTG1);gig10579_mRNA1(ACTG1);gig10580_mRNA1(ACTG1);gig10581_mRNA1(ACTG1);gig10582_mRNA1(ACTG1);gig10583_mRNA2(ACTB);gig10584_mRNA1(ACTG1);gig10585_mRNA1(ACTG1);gig11621_mRNA1(ACTB);gig7021_mRNA1(ACTG1);gig7027_…
cellular_component	GO:0005911	cell-cell junction	1.15161e-24	gig10548_mRNA1(ACTB);gig10568_mRNA1(ACTG1);gig10569_mRNA1(ACTG1);gig10570_mRNA1(ACTG1);gig10573_mRNA1(ACTB);gig10574_mRNA1(ACTG1);gig10576_mRNA1(ACTG1);gig10577_mRNA1(ACTG1);gig10578_mRNA1(ACTG1);gig10579_mRNA1(ACTG1);gig10580_mRNA1(ACTG1);gig10581_mRNA1(ACTG1);gig10582_mRNA1(ACTG1);gig10583_mRNA2(ACTB);gig10584_mRNA1(ACTG1);gig10585_mRNA1(ACTG1);gig11621_mRNA1(ACTB);gig7021_mRNA1(ACTG1);gig7027_…
cellular_component	GO:0120220	basal body patch	1.13355e-23	gig10568_mRNA1(ACTG1);gig10569_mRNA1(ACTG1);gig10570_mRNA1(ACTG1);gig10574_mRNA1(ACTG1);gig10576_mRNA1(ACTG1);gig10577_mRNA1(ACTG1);gig10578_mRNA1(ACTG1);gig10579_mRNA1(ACTG1);gig10580_mRNA1(ACTG1);gig10581_mRNA1(ACTG1);gig10582_mRNA1(ACTG1);gig10584_mRNA1(ACTG1);gig10585_mRNA1(ACTG1);gig7021_mRNA1(ACTG1);gig7036_mRNA1(ACTG1);gig7037_mRNA1(ACTG1);gig7059_mRNA1(ACTG1);
cellular_component	GO:0005884	actin filament	1.36121e-20	gig10548_mRNA1(ACTB);gig10568_mRNA1(ACTG1);gig10569_mRNA1(ACTG1);gig10570_mRNA1(ACTG1);gig10573_mRNA1(ACTB);gig10574_mRNA1(ACTG1);gig10576_mRNA1(ACTG1);gig10577_mRNA1(ACTG1);gig10578_mRNA1(ACTG1);gig10579_mRNA1(ACTG1);gig10580_mRNA1(ACTG1);gig10581_mRNA1(ACTG1);gig10582_mRNA1(ACTG1);gig10583_mRNA2(ACTB);gig10584_mRNA1(ACTG1);gig10585_mRNA1(ACTG1);gig11621_mRNA1(ACTB);gig7020_mRNA1(ACTBL2);gig7021…
cellular_component	GO:0072562	blood microparticle	2.25524e-20	gig10548_mRNA1(ACTB);gig10568_mRNA1(ACTG1);gig10569_mRNA1(ACTG1);gig10570_mRNA1(ACTG1);gig10573_mRNA1(ACTB);gig10574_mRNA1(ACTG1);gig10576_mRNA1(ACTG1);gig10577_mRNA1(ACTG1);gig10578_mRNA1(ACTG1);gig10579_mRNA1(ACTG1);gig10580_mRNA1(ACTG1);gig10581_mRNA1(ACTG1);gig10582_mRNA1(ACTG1);gig10583_mRNA2(ACTB);gig10584_mRNA1(ACTG1);gig10585_mRNA1(ACTG1);gig11621_mRNA1(ACTB);gig7021_mRNA1(ACTG1);gig7027_…
cellular_component	GO:0030016	myofibril	2.52973e-18	gig10568_mRNA1(ACTG1);gig10569_mRNA1(ACTG1);gig10570_mRNA1(ACTG1);gig10574_mRNA1(ACTG1);gig10576_mRNA1(ACTG1);gig10577_mRNA1(ACTG1);gig10578_mRNA1(ACTG1);gig10579_mRNA1(ACTG1);gig10580_mRNA1(ACTG1);gig10581_mRNA1(ACTG1);gig10582_mRNA1(ACTG1);gig10584_mRNA1(ACTG1);gig10585_mRNA1(ACTG1);gig7021_mRNA1(ACTG1);gig7036_mRNA1(ACTG1);gig7037_mRNA1(ACTG1);gig7059_mRNA1(ACTG1);
cellular_component	GO:0031941	filamentous actin	2.51471e-17	gig10568_mRNA1(ACTG1);gig10569_mRNA1(ACTG1);gig10570_mRNA1(ACTG1);gig10574_mRNA1(ACTG1);gig10576_mRNA1(ACTG1);gig10577_mRNA1(ACTG1);gig10578_mRNA1(ACTG1);gig10579_mRNA1(ACTG1);gig10580_mRNA1(ACTG1);gig10581_mRNA1(ACTG1);gig10582_mRNA1(ACTG1);gig10584_mRNA1(ACTG1);gig10585_mRNA1(ACTG1);gig7021_mRNA1(ACTG1);gig7036_mRNA1(ACTG1);gig7037_mRNA1(ACTG1);gig7059_mRNA1(ACTG1);
cellular_component	GO:0045335	phagocytic vesicle	7.68259e-14	gig10568_mRNA1(ACTG1);gig10569_mRNA1(ACTG1);gig10570_mRNA1(ACTG1);gig10574_mRNA1(ACTG1);gig10576_mRNA1(ACTG1);gig10577_mRNA1(ACTG1);gig10578_mRNA1(ACTG1);gig10579_mRNA1(ACTG1);gig10580_mRNA1(ACTG1);gig10581_mRNA1(ACTG1);gig10582_mRNA1(ACTG1);gig10584_mRNA1(ACTG1);gig10585_mRNA1(ACTG1);gig7021_mRNA1(ACTG1);gig7036_mRNA1(ACTG1);gig7037_mRNA1(ACTG1);gig7059_mRNA1(ACTG1);
cellular_component	GO:0031225	anchored component of membrane	9.56004e-13	gig11002_mRNA1(GLIPR1L1);gig11211_mRNA1(GLIPR1L1);gig3147_mRNA2(GLIPR1L1);gig3173_mRNA1(GLIPR1L1);gig3174_mRNA1(GLIPR1L1);gig3176_mRNA1(GLIPR1L1);gig3180_mRNA1(GLIPR1L1);gig3181_mRNA1(GLIPR1L1);gig7863_mRNA1(GLIPR1L1);gig7864_mRNA1(GLIPR1L1);gig7889_mRNA2(GLIPR1L1);gig105_mRNA1(TFPI);gig6820_mRNA1(TFPI);gig946_mRNA1(CNTN3);
cellular_component	GO:0001533	cornified envelope	2.86942e-11	gig11724_mRNA1(CNFN);gig12391_mRNA1(CNFN);gig4276_mRNA4(CNFN);gig9853_mRNA1(CSTA);gig9855_mRNA2(CSTA);gig9855_mRNA3(CSTA);gig9856_mRNA2(CSTA);gig9857_mRNA1(CSTA);gig9861_mRNA1(CSTA);gig5939_mRNA1(CSTA);
cellular_component	GO:0008091	spectrin	3.02898e-11	gig10545_mRNA1(SPTBN1);gig3949_mRNA1(SPTBN2);gig396_mRNA1(SPTBN1);gig398_mRNA1(SPTBN2);gig4413_mRNA1(SPTBN1);gig8842_mRNA1(SPTBN1);gig8843_mRNA1(SPTBN1);gig8845_mRNA1(SPTBN1);gig8847_mRNA1(SPTBN2);gig8849_mRNA1(SPTBN1);gig8854_mRNA1(SPTBN2);
cellular_component	GO:0070937	CRD-mediated mRNA stability complex	7.06242e-11	gig10812_mRNA1(YBX1);gig10855_mRNA1(YBX1);gig12296_mRNA1(YBX1);gig2498_mRNA1(YBX1);gig2566_mRNA1(YBX1);gig5923_mRNA1(YBX1);gig8040_mRNA1(YBX1);gig9005_mRNA2(YBX1);
cellular_component	GO:0071204	histone pre-mRNA 3'end processing complex	7.31779e-10	gig10812_mRNA1(YBX1);gig10855_mRNA1(YBX1);gig12296_mRNA1(YBX1);gig2498_mRNA1(YBX1);gig2566_mRNA1(YBX1);gig5923_mRNA1(YBX1);gig8040_mRNA1(YBX1);gig9005_mRNA2(YBX1);
cellular_component	GO:1990124	messenger ribonucleoprotein complex	8.69765e-09	gig10812_mRNA1(YBX1);gig10855_mRNA1(YBX1);gig12296_mRNA1(YBX1);gig2498_mRNA1(YBX1);gig2566_mRNA1(YBX1);gig5923_mRNA1(YBX1);gig8040_mRNA1(YBX1);gig9005_mRNA2(YBX1);
cellular_component	GO:0098793	presynapse	5.11771e-08	gig10548_mRNA1(ACTB);gig10573_mRNA1(ACTB);gig10583_mRNA2(ACTB);gig11621_mRNA1(ACTB);gig7027_mRNA1(ACTB);gig7028_mRNA1(ACTB);gig7038_mRNA1(ACTB);gig11000_mRNA1(SLC22A1);gig11001_mRNA1(SLC22A1);gig1121_mRNA1(SLC22A1);gig8711_mRNA1(SLC22A1);gig3949_mRNA1(SPTBN2);gig398_mRNA1(SPTBN2);gig8847_mRNA1(SPTBN2);gig8854_mRNA1(SPTBN2);
cellular_component	GO:0032437	cuticular plate	7.19691e-08	gig10545_mRNA1(SPTBN1);gig396_mRNA1(SPTBN1);gig4413_mRNA1(SPTBN1);gig8842_mRNA1(SPTBN1);gig8843_mRNA1(SPTBN1);gig8845_mRNA1(SPTBN1);gig8849_mRNA1(SPTBN1);
cellular_component	GO:1990904	ribonucleoprotein complex	8.13775e-08	gig10548_mRNA1(ACTB);gig10573_mRNA1(ACTB);gig10583_mRNA2(ACTB);gig11621_mRNA1(ACTB);gig7027_mRNA1(ACTB);gig7028_mRNA1(ACTB);gig7038_mRNA1(ACTB);gig10812_mRNA1(YBX1);gig10855_mRNA1(YBX1);gig12296_mRNA1(YBX1);gig2498_mRNA1(YBX1);gig2566_mRNA1(YBX1);gig5923_mRNA1(YBX1);gig8040_mRNA1(YBX1);gig9005_mRNA2(YBX1);gig11527_mRNA1(CELF6);gig11528_mRNA1(CELF4);gig2100_mRNA3(CELF6);gig8354_mRNA1(CELF6);
cellular_component	GO:0042383	sarcolemma	1.4548e-07	gig104_mRNA1(COL6A3);gig5745_mRNA1(COL6A3);gig6289_mRNA1(COL6A3);gig6821_mRNA1(COL6A3);gig6822_mRNA1(COL6A3);gig6823_mRNA1(COL6A3);gig10641_mRNA1(FKRP);gig2932_mRNA1(FKRP);gig2933_mRNA3(FKRP);gig3312_mRNA1(FKRP);gig3315_mRNA2(FKRP);gig1051_mRNA1(SLMAP);gig4913_mRNA9(SLMAP);
cellular_component	GO:0001669	acrosomal vesicle	2.16411e-07	gig11002_mRNA1(GLIPR1L1);gig11211_mRNA1(GLIPR1L1);gig3147_mRNA2(GLIPR1L1);gig3173_mRNA1(GLIPR1L1);gig3174_mRNA1(GLIPR1L1);gig3176_mRNA1(GLIPR1L1);gig3180_mRNA1(GLIPR1L1);gig3181_mRNA1(GLIPR1L1);gig7863_mRNA1(GLIPR1L1);gig7864_mRNA1(GLIPR1L1);gig7889_mRNA2(GLIPR1L1);
cellular_component	GO:0014731	spectrin-associated cytoskeleton	2.54433e-07	gig10545_mRNA1(SPTBN1);gig396_mRNA1(SPTBN1);gig4413_mRNA1(SPTBN1);gig8842_mRNA1(SPTBN1);gig8843_mRNA1(SPTBN1);gig8845_mRNA1(SPTBN1);gig8849_mRNA1(SPTBN1);
cellular_component	GO:0016323	basolateral plasma membrane	3.43075e-07	gig11000_mRNA1(SLC22A1);gig11001_mRNA1(SLC22A1);gig1121_mRNA1(SLC22A1);gig8711_mRNA1(SLC22A1);gig12078_mRNA1(SLC7A8);gig1710_mRNA1(SLC7A6);gig1711_mRNA1(SLC7A6);gig444_mRNA1(SLC7A8);gig7140_mRNA1(SLC7A8);gig2422_mRNA1(AQP3);gig2423_mRNA1(AQP3);gig2424_mRNA1(AQP3);gig2425_mRNA1(AQP3);gig2426_mRNA3(AQP3);gig4843_mRNA1(AQP3);gig8709_mRNA1(ADRA2A);gig885_mRNA1(ADRA2A);
cellular_component	GO:0035267	NuA4 histone acetyltransferase complex	7.60071e-07	gig10548_mRNA1(ACTB);gig10573_mRNA1(ACTB);gig10583_mRNA2(ACTB);gig11621_mRNA1(ACTB);gig7020_mRNA1(ACTBL2);gig7027_mRNA1(ACTB);gig7028_mRNA1(ACTB);gig7038_mRNA1(ACTB);
cellular_component	GO:0098978	glutamatergic synapse	8.16931e-07	gig10548_mRNA1(ACTB);gig10573_mRNA1(ACTB);gig10583_mRNA2(ACTB);gig11621_mRNA1(ACTB);gig7020_mRNA1(ACTBL2);gig7027_mRNA1(ACTB);gig7028_mRNA1(ACTB);gig7038_mRNA1(ACTB);gig3949_mRNA1(SPTBN2);gig398_mRNA1(SPTBN2);gig8847_mRNA1(SPTBN2);gig8854_mRNA1(SPTBN2);gig6773_mRNA1(HTR2A);gig879_mRNA1(HTR2A);gig880_mRNA1(HTR2A);gig883_mRNA1(CHRM2);gig884_mRNA1(CHRM2);gig8938_mRNA1(HTR2A);
cellular_component	GO:0031430	M band	2.85154e-06	gig10545_mRNA1(SPTBN1);gig396_mRNA1(SPTBN1);gig4413_mRNA1(SPTBN1);gig8842_mRNA1(SPTBN1);gig8843_mRNA1(SPTBN1);gig8845_mRNA1(SPTBN1);gig8849_mRNA1(SPTBN1);gig2397_mRNA1(TTN);
cellular_component	GO:0071944	cell periphery	5.48786e-06	gig562_mRNA1(FABP7);gig6961_mRNA1(FABP7);gig9955_mRNA1(FABP7);gig9956_mRNA1(FABP7);gig9957_mRNA1(FABP7);gig9958_mRNA1(FABP7);gig9959_mRNA1(FABP7);
cellular_component	GO:0005764	lysosome	5.71353e-06	gig6975_mRNA1(DNASE2);gig6976_mRNA1(DNASE2B);gig6977_mRNA1(DNASE2B);gig6978_mRNA1(DNASE2B);gig6979_mRNA1(DNASE2B);gig6980_mRNA1(DNASE2B);gig9261_mRNA2(DNASE2B);gig100_mRNA1(GAA);gig97_mRNA1(GAA);gig4193_mRNA1(ADRB2);gig12605_mRNA1(PLA2G15);gig12606_mRNA1(PLA2G15);gig12607_mRNA1(PLA2G15);gig12608_mRNA1(PLA2G15);gig12609_mRNA1(PLA2G15);gig12610_mRNA1(PLA2G15);gig12611_mRNA1(PLA2G15);gig8805_mRNA1(N…
cellular_component	GO:0005689	U12-type spliceosomal complex	1.0979e-05	gig10812_mRNA1(YBX1);gig10855_mRNA1(YBX1);gig12296_mRNA1(YBX1);gig2498_mRNA1(YBX1);gig2566_mRNA1(YBX1);gig5923_mRNA1(YBX1);gig8040_mRNA1(YBX1);gig9005_mRNA2(YBX1);
cellular_component	GO:0036464	cytoplasmic ribonucleoprotein granule	1.40533e-05	gig10548_mRNA1(ACTB);gig10573_mRNA1(ACTB);gig10583_mRNA2(ACTB);gig11621_mRNA1(ACTB);gig7027_mRNA1(ACTB);gig7028_mRNA1(ACTB);gig7038_mRNA1(ACTB);gig10718_mRNA1(NYNRIN);gig2705_mRNA1(NYNRIN);gig2707_mRNA2(NYNRIN);gig2708_mRNA1(NYNRIN);
cellular_component	GO:0030673	axolemma	1.41638e-05	gig10545_mRNA1(SPTBN1);gig396_mRNA1(SPTBN1);gig4413_mRNA1(SPTBN1);gig8842_mRNA1(SPTBN1);gig8843_mRNA1(SPTBN1);gig8845_mRNA1(SPTBN1);gig8849_mRNA1(SPTBN1);
cellular_component	GO:0043025	neuronal cell body	0.000115358	gig562_mRNA1(FABP7);gig6961_mRNA1(FABP7);gig9955_mRNA1(FABP7);gig9956_mRNA1(FABP7);gig9957_mRNA1(FABP7);gig9958_mRNA1(FABP7);gig9959_mRNA1(FABP7);gig3949_mRNA1(SPTBN2);gig398_mRNA1(SPTBN2);gig8847_mRNA1(SPTBN2);gig8854_mRNA1(SPTBN2);gig6773_mRNA1(HTR2A);gig879_mRNA1(HTR2A);gig880_mRNA1(HTR2A);gig883_mRNA1(CHRM2);gig884_mRNA1(CHRM2);gig8938_mRNA1(HTR2A);
cellular_component	GO:0005901	caveola	0.000140367	gig105_mRNA1(TFPI);gig6820_mRNA1(TFPI);gig6773_mRNA1(HTR2A);gig8708_mRNA1(ADRA1B);gig877_mRNA1(ADRA1B);gig879_mRNA1(HTR2A);gig880_mRNA1(HTR2A);gig8938_mRNA1(HTR2A);
cellular_component	GO:0010494	cytoplasmic stress granule	0.000154779	gig10812_mRNA1(YBX1);gig10855_mRNA1(YBX1);gig12296_mRNA1(YBX1);gig2498_mRNA1(YBX1);gig2566_mRNA1(YBX1);gig5923_mRNA1(YBX1);gig8040_mRNA1(YBX1);gig9005_mRNA2(YBX1);gig11095_mRNA1(DHX36);
cellular_component	GO:0016442	RISC complex	0.000265502	gig11770_mRNA1(SND1);gig11771_mRNA1(SND1);gig7151_mRNA1(SND1);gig9298_mRNA1(SND1);gig9299_mRNA1(SND1);
cellular_component	GO:0005791	rough endoplasmic reticulum	0.00044518	gig10641_mRNA1(FKRP);gig2932_mRNA1(FKRP);gig2933_mRNA3(FKRP);gig3312_mRNA1(FKRP);gig3315_mRNA2(FKRP);gig6210_mRNA1(HTR5A);
cellular_component	GO:0099056	integral component of presynaptic membrane	0.000536427	gig6773_mRNA1(HTR2A);gig879_mRNA1(HTR2A);gig880_mRNA1(HTR2A);gig883_mRNA1(CHRM2);gig884_mRNA1(CHRM2);gig8938_mRNA1(HTR2A);
cellular_component	GO:0045121	membrane raft	0.00109474	gig11002_mRNA1(GLIPR1L1);gig11211_mRNA1(GLIPR1L1);gig3147_mRNA2(GLIPR1L1);gig3173_mRNA1(GLIPR1L1);gig3174_mRNA1(GLIPR1L1);gig3176_mRNA1(GLIPR1L1);gig3180_mRNA1(GLIPR1L1);gig3181_mRNA1(GLIPR1L1);gig7863_mRNA1(GLIPR1L1);gig7864_mRNA1(GLIPR1L1);gig7889_mRNA2(GLIPR1L1);
cellular_component	GO:1904115	axon cytoplasm	0.0018912	gig1584_mRNA1(SOD1);gig1585_mRNA1(SOD1);gig1586_mRNA1(SOD1);gig1587_mRNA1(SOD1);gig1588_mRNA1(SOD1);gig3870_mRNA1(SOD1);
cellular_component	GO:0045202	synapse	0.00334601	gig10548_mRNA1(ACTB);gig10573_mRNA1(ACTB);gig10583_mRNA2(ACTB);gig11621_mRNA1(ACTB);gig7020_mRNA1(ACTBL2);gig7027_mRNA1(ACTB);gig7028_mRNA1(ACTB);gig7038_mRNA1(ACTB);gig883_mRNA1(CHRM2);gig884_mRNA1(CHRM2);gig886_mRNA1(CHRM3);gig1572_mRNA1(HTR4);gig256_mRNA1(HTR1A);gig9445_mRNA1(HTR1A);
cellular_component	GO:1903561	extracellular vesicle	0.0089452	gig104_mRNA1(COL6A3);gig5745_mRNA1(COL6A3);gig6289_mRNA1(COL6A3);gig6821_mRNA1(COL6A3);gig6822_mRNA1(COL6A3);gig6823_mRNA1(COL6A3);
cellular_component	GO:0042995	cell projection	0.0095619	gig562_mRNA1(FABP7);gig6961_mRNA1(FABP7);gig9955_mRNA1(FABP7);gig9956_mRNA1(FABP7);gig9957_mRNA1(FABP7);gig9958_mRNA1(FABP7);gig9959_mRNA1(FABP7);
molecular_function	GO:0098973	structural constituent of postsynaptic actin cytoskeleton	2.32495e-35	gig10548_mRNA1(ACTB);gig10568_mRNA1(ACTG1);gig10569_mRNA1(ACTG1);gig10570_mRNA1(ACTG1);gig10573_mRNA1(ACTB);gig10574_mRNA1(ACTG1);gig10576_mRNA1(ACTG1);gig10577_mRNA1(ACTG1);gig10578_mRNA1(ACTG1);gig10579_mRNA1(ACTG1);gig10580_mRNA1(ACTG1);gig10581_mRNA1(ACTG1);gig10582_mRNA1(ACTG1);gig10583_mRNA2(ACTB);gig10584_mRNA1(ACTG1);gig10585_mRNA1(ACTG1);gig11621_mRNA1(ACTB);gig7020_mRNA1(ACTBL2);gig7021…
molecular_function	GO:0005200	structural constituent of cytoskeleton	3.51904e-24	gig10548_mRNA1(ACTB);gig10568_mRNA1(ACTG1);gig10569_mRNA1(ACTG1);gig10570_mRNA1(ACTG1);gig10573_mRNA1(ACTB);gig10574_mRNA1(ACTG1);gig10576_mRNA1(ACTG1);gig10577_mRNA1(ACTG1);gig10578_mRNA1(ACTG1);gig10579_mRNA1(ACTG1);gig10580_mRNA1(ACTG1);gig10581_mRNA1(ACTG1);gig10582_mRNA1(ACTG1);gig10583_mRNA2(ACTB);gig10584_mRNA1(ACTG1);gig10585_mRNA1(ACTG1);gig11621_mRNA1(ACTB);gig7021_mRNA1(ACTG1);gig7027_…
molecular_function	GO:0005522	profilin binding	5.96215e-20	gig10568_mRNA1(ACTG1);gig10569_mRNA1(ACTG1);gig10570_mRNA1(ACTG1);gig10574_mRNA1(ACTG1);gig10576_mRNA1(ACTG1);gig10577_mRNA1(ACTG1);gig10578_mRNA1(ACTG1);gig10579_mRNA1(ACTG1);gig10580_mRNA1(ACTG1);gig10581_mRNA1(ACTG1);gig10582_mRNA1(ACTG1);gig10584_mRNA1(ACTG1);gig10585_mRNA1(ACTG1);gig7021_mRNA1(ACTG1);gig7036_mRNA1(ACTG1);gig7037_mRNA1(ACTG1);gig7059_mRNA1(ACTG1);
molecular_function	GO:0051020	GTPase binding	1.93516e-12	gig10545_mRNA1(SPTBN1);gig396_mRNA1(SPTBN1);gig4413_mRNA1(SPTBN1);gig8842_mRNA1(SPTBN1);gig8843_mRNA1(SPTBN1);gig8845_mRNA1(SPTBN1);gig8849_mRNA1(SPTBN1);gig10812_mRNA1(YBX1);gig10855_mRNA1(YBX1);gig12296_mRNA1(YBX1);gig2498_mRNA1(YBX1);gig2566_mRNA1(YBX1);gig5923_mRNA1(YBX1);gig8040_mRNA1(YBX1);gig9005_mRNA2(YBX1);
molecular_function	GO:0005543	phospholipid binding	4.76009e-11	gig10545_mRNA1(SPTBN1);gig3949_mRNA1(SPTBN2);gig396_mRNA1(SPTBN1);gig398_mRNA1(SPTBN2);gig4413_mRNA1(SPTBN1);gig8842_mRNA1(SPTBN1);gig8843_mRNA1(SPTBN1);gig8845_mRNA1(SPTBN1);gig8847_mRNA1(SPTBN2);gig8849_mRNA1(SPTBN1);gig8854_mRNA1(SPTBN2);gig12605_mRNA1(PLA2G15);gig12606_mRNA1(PLA2G15);gig12607_mRNA1(PLA2G15);gig12608_mRNA1(PLA2G15);gig12609_mRNA1(PLA2G15);gig12610_mRNA1(PLA2G15);gig12611_mRNA1…
molecular_function	GO:0062153	C5-methylcytidine-containing RNA binding	7.06242e-11	gig10812_mRNA1(YBX1);gig10855_mRNA1(YBX1);gig12296_mRNA1(YBX1);gig2498_mRNA1(YBX1);gig2566_mRNA1(YBX1);gig5923_mRNA1(YBX1);gig8040_mRNA1(YBX1);gig9005_mRNA2(YBX1);
molecular_function	GO:0004867	serine-type endopeptidase inhibitor activity	7.34092e-11	gig104_mRNA1(COL6A3);gig105_mRNA1(TFPI);gig4568_mRNA1(SPINT3);gig5745_mRNA1(COL6A3);gig6289_mRNA1(COL6A3);gig62_mRNA1(APLP2);gig6820_mRNA1(TFPI);gig6821_mRNA1(COL6A3);gig6822_mRNA1(COL6A3);gig6823_mRNA1(COL6A3);gig7194_mRNA1(APLP2);gig7195_mRNA1(AMBP);gig7615_mRNA1(AMBP);
molecular_function	GO:0004930	G protein-coupled receptor activity	7.71795e-11	gig6773_mRNA1(HTR2A);gig8707_mRNA1(DRD1);gig8708_mRNA1(ADRA1B);gig8709_mRNA1(ADRA2A);gig877_mRNA1(ADRA1B);gig879_mRNA1(HTR2A);gig880_mRNA1(HTR2A);gig882_mRNA2(DRD1);gig883_mRNA1(CHRM2);gig884_mRNA1(CHRM2);gig885_mRNA1(ADRA2A);gig886_mRNA1(CHRM3);gig1572_mRNA1(HTR4);gig256_mRNA1(HTR1A);gig4193_mRNA1(ADRB2);gig6210_mRNA1(HTR5A);gig8938_mRNA1(HTR2A);gig9445_mRNA1(HTR1A);gig4072_mRNA1(SMO);
molecular_function	GO:0004993	G protein-coupled serotonin receptor activity	2.93673e-10	gig6773_mRNA1(HTR2A);gig879_mRNA1(HTR2A);gig880_mRNA1(HTR2A);gig883_mRNA1(CHRM2);gig884_mRNA1(CHRM2);gig886_mRNA1(CHRM3);gig1572_mRNA1(HTR4);gig256_mRNA1(HTR1A);gig6210_mRNA1(HTR5A);gig8938_mRNA1(HTR2A);gig9445_mRNA1(HTR1A);
molecular_function	GO:0004518	nuclease activity	4.6094e-10	gig3576_mRNA2(ASTE1);gig3577_mRNA1(ASTE1);gig4006_mRNA1(ASTE1);gig8644_mRNA1(ASTE1);gig9041_mRNA1(ASTE1);gig11770_mRNA1(SND1);gig11771_mRNA1(SND1);gig7151_mRNA1(SND1);gig9298_mRNA1(SND1);gig9299_mRNA1(SND1);
molecular_function	GO:0047499	calcium-independent phospholipase A2 activity	5.49862e-09	gig12605_mRNA1(PLA2G15);gig12606_mRNA1(PLA2G15);gig12607_mRNA1(PLA2G15);gig12608_mRNA1(PLA2G15);gig12609_mRNA1(PLA2G15);gig12610_mRNA1(PLA2G15);gig12611_mRNA1(PLA2G15);
molecular_function	GO:0004869	cysteine-type endopeptidase inhibitor activity	1.46814e-08	gig9853_mRNA1(CSTA);gig9855_mRNA2(CSTA);gig9855_mRNA3(CSTA);gig9856_mRNA2(CSTA);gig9857_mRNA1(CSTA);gig9861_mRNA1(CSTA);gig5939_mRNA1(CSTA);
molecular_function	GO:0102567	phospholipase A2 activity (consuming 1,2-dipalmitoylphosphatidylcholine)	1.46814e-08	gig12605_mRNA1(PLA2G15);gig12606_mRNA1(PLA2G15);gig12607_mRNA1(PLA2G15);gig12608_mRNA1(PLA2G15);gig12609_mRNA1(PLA2G15);gig12610_mRNA1(PLA2G15);gig12611_mRNA1(PLA2G15);
molecular_function	GO:0102568	phospholipase A2 activity consuming 1,2-dioleoylphosphatidylethanolamine)	1.46814e-08	gig12605_mRNA1(PLA2G15);gig12606_mRNA1(PLA2G15);gig12607_mRNA1(PLA2G15);gig12608_mRNA1(PLA2G15);gig12609_mRNA1(PLA2G15);gig12610_mRNA1(PLA2G15);gig12611_mRNA1(PLA2G15);
molecular_function	GO:0030506	ankyrin binding	3.42108e-08	gig10545_mRNA1(SPTBN1);gig396_mRNA1(SPTBN1);gig4413_mRNA1(SPTBN1);gig8842_mRNA1(SPTBN1);gig8843_mRNA1(SPTBN1);gig8845_mRNA1(SPTBN1);gig8849_mRNA1(SPTBN1);
molecular_function	GO:0030594	neurotransmitter receptor activity	5.738e-08	gig6773_mRNA1(HTR2A);gig879_mRNA1(HTR2A);gig880_mRNA1(HTR2A);gig883_mRNA1(CHRM2);gig884_mRNA1(CHRM2);gig886_mRNA1(CHRM3);gig1572_mRNA1(HTR4);gig256_mRNA1(HTR1A);gig6210_mRNA1(HTR5A);gig8938_mRNA1(HTR2A);gig9445_mRNA1(HTR1A);
molecular_function	GO:0102545	phosphatidyl phospholipase B activity	7.19691e-08	gig12605_mRNA1(PLA2G15);gig12606_mRNA1(PLA2G15);gig12607_mRNA1(PLA2G15);gig12608_mRNA1(PLA2G15);gig12609_mRNA1(PLA2G15);gig12610_mRNA1(PLA2G15);gig12611_mRNA1(PLA2G15);
molecular_function	GO:0051378	serotonin binding	9.06624e-08	gig6773_mRNA1(HTR2A);gig879_mRNA1(HTR2A);gig880_mRNA1(HTR2A);gig1572_mRNA1(HTR4);gig256_mRNA1(HTR1A);gig6210_mRNA1(HTR5A);gig8938_mRNA1(HTR2A);gig9445_mRNA1(HTR1A);
molecular_function	GO:0030957	Tat protein binding	2.54433e-07	gig10548_mRNA1(ACTB);gig10573_mRNA1(ACTB);gig10583_mRNA2(ACTB);gig11621_mRNA1(ACTB);gig7027_mRNA1(ACTB);gig7028_mRNA1(ACTB);gig7038_mRNA1(ACTB);
molecular_function	GO:0004521	endoribonuclease activity	7.7521e-07	gig11770_mRNA1(SND1);gig11771_mRNA1(SND1);gig7151_mRNA1(SND1);gig9298_mRNA1(SND1);gig9299_mRNA1(SND1);gig10718_mRNA1(NYNRIN);gig2705_mRNA1(NYNRIN);gig2707_mRNA2(NYNRIN);gig2708_mRNA1(NYNRIN);
molecular_function	GO:0008374	O-acyltransferase activity	1.15189e-06	gig12605_mRNA1(PLA2G15);gig12606_mRNA1(PLA2G15);gig12607_mRNA1(PLA2G15);gig12608_mRNA1(PLA2G15);gig12609_mRNA1(PLA2G15);gig12610_mRNA1(PLA2G15);gig12611_mRNA1(PLA2G15);
molecular_function	GO:0004622	lysophospholipase activity	1.77093e-06	gig12605_mRNA1(PLA2G15);gig12606_mRNA1(PLA2G15);gig12607_mRNA1(PLA2G15);gig12608_mRNA1(PLA2G15);gig12609_mRNA1(PLA2G15);gig12610_mRNA1(PLA2G15);gig12611_mRNA1(PLA2G15);
molecular_function	GO:0035198	miRNA binding	2.09832e-06	gig10812_mRNA1(YBX1);gig10855_mRNA1(YBX1);gig12296_mRNA1(YBX1);gig2498_mRNA1(YBX1);gig2566_mRNA1(YBX1);gig5923_mRNA1(YBX1);gig8040_mRNA1(YBX1);gig9005_mRNA2(YBX1);
molecular_function	GO:0015179	L-amino acid transmembrane transporter activity	2.09966e-06	gig12078_mRNA1(SLC7A8);gig1710_mRNA1(SLC7A6);gig1711_mRNA1(SLC7A6);gig444_mRNA1(SLC7A8);gig445_mRNA1(SLC7A5P1);gig7140_mRNA1(SLC7A8);
molecular_function	GO:0015250	water channel activity	2.09966e-06	gig2422_mRNA1(AQP3);gig2423_mRNA1(AQP3);gig2424_mRNA1(AQP3);gig2425_mRNA1(AQP3);gig2426_mRNA3(AQP3);gig4843_mRNA1(AQP3);
molecular_function	GO:0030020	extracellular matrix structural constituent conferring tensile strength	5.77968e-06	gig104_mRNA1(COL6A3);gig5745_mRNA1(COL6A3);gig6289_mRNA1(COL6A3);gig6821_mRNA1(COL6A3);gig6822_mRNA1(COL6A3);gig6823_mRNA1(COL6A3);
molecular_function	GO:0002162	dystroglycan binding	1.74337e-05	gig10641_mRNA1(FKRP);gig2932_mRNA1(FKRP);gig2933_mRNA3(FKRP);gig3312_mRNA1(FKRP);gig3315_mRNA2(FKRP);
molecular_function	GO:0016758	transferase activity, transferring hexosyl groups	2.90551e-05	gig10386_mRNA1(B3GNT9);gig10774_mRNA1(B3GALT1);gig10776_mRNA1(B3GALNT1);gig10797_mRNA1(B3GALT1);gig10799_mRNA1(B3GALT1);
molecular_function	GO:0019894	kinesin binding	3.19492e-05	gig10548_mRNA1(ACTB);gig10573_mRNA1(ACTB);gig10583_mRNA2(ACTB);gig11621_mRNA1(ACTB);gig7027_mRNA1(ACTB);gig7028_mRNA1(ACTB);gig7038_mRNA1(ACTB);
molecular_function	GO:0008376	acetylgalactosaminyltransferase activity	4.59023e-05	gig10386_mRNA1(B3GNT9);gig10774_mRNA1(B3GALT1);gig10776_mRNA1(B3GALNT1);gig10797_mRNA1(B3GALT1);gig10799_mRNA1(B3GALT1);
molecular_function	GO:0042910	xenobiotic transmembrane transporter activity	5.1806e-05	gig11000_mRNA1(SLC22A1);gig11001_mRNA1(SLC22A1);gig1121_mRNA1(SLC22A1);gig1123_mRNA1(SLC22A5);gig12077_mRNA1(SLC22A5);gig5775_mRNA1(SLC22A5);gig8711_mRNA1(SLC22A1);
molecular_function	GO:0050998	nitric-oxide synthase binding	6.49853e-05	gig10548_mRNA1(ACTB);gig10573_mRNA1(ACTB);gig10583_mRNA2(ACTB);gig11621_mRNA1(ACTB);gig7027_mRNA1(ACTB);gig7028_mRNA1(ACTB);gig7038_mRNA1(ACTB);
molecular_function	GO:0004222	metalloendopeptidase activity	0.000102056	gig10541_mRNA1(TLL2);gig11256_mRNA1(TLL2);gig1190_mRNA2(TLL1);gig2488_mRNA1(TLL1);gig2489_mRNA2(TLL1);gig4191_mRNA1(TLL1);gig6464_mRNA1(TLL1);gig6467_mRNA1(TLL1);gig6468_mRNA2(TLL1);
molecular_function	GO:0031625	ubiquitin protein ligase binding	0.000115358	gig10568_mRNA1(ACTG1);gig10569_mRNA1(ACTG1);gig10570_mRNA1(ACTG1);gig10574_mRNA1(ACTG1);gig10576_mRNA1(ACTG1);gig10577_mRNA1(ACTG1);gig10578_mRNA1(ACTG1);gig10579_mRNA1(ACTG1);gig10580_mRNA1(ACTG1);gig10581_mRNA1(ACTG1);gig10582_mRNA1(ACTG1);gig10584_mRNA1(ACTG1);gig10585_mRNA1(ACTG1);gig7021_mRNA1(ACTG1);gig7036_mRNA1(ACTG1);gig7037_mRNA1(ACTG1);gig7059_mRNA1(ACTG1);
molecular_function	GO:0015171	amino acid transmembrane transporter activity	0.000119891	gig1122_mRNA1(SLC22A4);gig12078_mRNA1(SLC7A8);gig1710_mRNA1(SLC7A6);gig1711_mRNA1(SLC7A6);gig444_mRNA1(SLC7A8);gig7140_mRNA1(SLC7A8);
molecular_function	GO:0001965	G-protein alpha-subunit binding	0.000362523	gig6773_mRNA1(HTR2A);gig879_mRNA1(HTR2A);gig880_mRNA1(HTR2A);gig8938_mRNA1(HTR2A);
molecular_function	GO:0003690	double-stranded DNA binding	0.000441967	gig10812_mRNA1(YBX1);gig10855_mRNA1(YBX1);gig12296_mRNA1(YBX1);gig2498_mRNA1(YBX1);gig2566_mRNA1(YBX1);gig5923_mRNA1(YBX1);gig8040_mRNA1(YBX1);gig9005_mRNA2(YBX1);
molecular_function	GO:0004519	endonuclease activity	0.000454227	gig11770_mRNA1(SND1);gig11771_mRNA1(SND1);gig7151_mRNA1(SND1);gig9298_mRNA1(SND1);gig9299_mRNA1(SND1);
molecular_function	GO:0016740	transferase activity	0.000454227	gig10641_mRNA1(FKRP);gig2932_mRNA1(FKRP);gig2933_mRNA3(FKRP);gig3312_mRNA1(FKRP);gig3315_mRNA2(FKRP);
molecular_function	GO:0002020	protease binding	0.000502175	gig2397_mRNA1(TTN);gig9853_mRNA1(CSTA);gig9855_mRNA2(CSTA);gig9855_mRNA3(CSTA);gig9856_mRNA2(CSTA);gig9857_mRNA1(CSTA);gig9861_mRNA1(CSTA);gig5939_mRNA1(CSTA);
molecular_function	GO:0003697	single-stranded DNA binding	0.000577341	gig10812_mRNA1(YBX1);gig10855_mRNA1(YBX1);gig12296_mRNA1(YBX1);gig2498_mRNA1(YBX1);gig2566_mRNA1(YBX1);gig5923_mRNA1(YBX1);gig8040_mRNA1(YBX1);gig9005_mRNA2(YBX1);gig11095_mRNA1(DHX36);
molecular_function	GO:0005507	copper ion binding	0.00076202	gig1584_mRNA1(SOD1);gig1585_mRNA1(SOD1);gig1586_mRNA1(SOD1);gig1587_mRNA1(SOD1);gig1588_mRNA1(SOD1);gig3870_mRNA1(SOD1);
molecular_function	GO:0003676	nucleic acid binding	0.000812959	gig10812_mRNA1(YBX1);gig10855_mRNA1(YBX1);gig12296_mRNA1(YBX1);gig2498_mRNA1(YBX1);gig2566_mRNA1(YBX1);gig5923_mRNA1(YBX1);gig8040_mRNA1(YBX1);gig9005_mRNA2(YBX1);
molecular_function	GO:0020037	heme binding	0.000853975	gig7195_mRNA1(AMBP);gig7615_mRNA1(AMBP);gig6913_mRNA1(IDO1);gig6914_mRNA3(IDO2);gig6915_mRNA1(IDO2);gig6916_mRNA3(IDO2);gig6919_mRNA1(IDO2);
molecular_function	GO:0008375	acetylglucosaminyltransferase activity	0.00111342	gig10386_mRNA1(B3GNT9);gig10774_mRNA1(B3GALT1);gig10776_mRNA1(B3GALNT1);gig10797_mRNA1(B3GALT1);gig10799_mRNA1(B3GALT1);
molecular_function	GO:0005326	neurotransmitter transmembrane transporter activity	0.00134584	gig11000_mRNA1(SLC22A1);gig11001_mRNA1(SLC22A1);gig1121_mRNA1(SLC22A1);gig8711_mRNA1(SLC22A1);
molecular_function	GO:0008138	protein tyrosine/serine/threonine phosphatase activity	0.0022235	gig1797_mRNA1(STYXL1);gig1798_mRNA1(STYXL1);gig5489_mRNA1(STYXL1);gig5490_mRNA2(STYXL1);
molecular_function	GO:0016263	glycoprotein-N-acetylgalactosamine 3-beta-galactosyltransferase activity	0.00278293	gig4030_mRNA1(C1GALT1);gig4031_mRNA1(C1GALT1);gig4033_mRNA1(C1GALT1);gig4034_mRNA2(C1GALT1);
molecular_function	GO:0048156	tau protein binding	0.00338811	gig10548_mRNA1(ACTB);gig10573_mRNA1(ACTB);gig10583_mRNA2(ACTB);gig11621_mRNA1(ACTB);gig7027_mRNA1(ACTB);gig7028_mRNA1(ACTB);gig7038_mRNA1(ACTB);
molecular_function	GO:0004864	protein phosphatase inhibitor activity	0.00502214	gig1797_mRNA1(STYXL1);gig1798_mRNA1(STYXL1);gig5489_mRNA1(STYXL1);gig5490_mRNA2(STYXL1);
molecular_function	GO:0046982	protein heterodimerization activity	0.00569852	gig3034_mRNA1(H4C1);gig6854_mRNA1(H4C1);gig6855_mRNA1(H4C1);gig6856_mRNA1(H4C1);gig8708_mRNA1(ADRA1B);gig8709_mRNA1(ADRA2A);gig877_mRNA1(ADRA1B);gig885_mRNA1(ADRA2A);gig10261_mRNA1(USF1);gig9035_mRNA1(USF1);gig12208_mRNA1(SUPT4H1);gig12209_mRNA1(SUPT4H1);
molecular_function	GO:0001618	virus receptor activity	0.00704334	gig6773_mRNA1(HTR2A);gig879_mRNA1(HTR2A);gig880_mRNA1(HTR2A);gig8938_mRNA1(HTR2A);
molecular_function	GO:0008289	lipid binding	0.00756081	gig562_mRNA1(FABP7);gig6961_mRNA1(FABP7);gig9955_mRNA1(FABP7);gig9956_mRNA1(FABP7);gig9957_mRNA1(FABP7);gig9958_mRNA1(FABP7);gig9959_mRNA1(FABP7);
