# Supplementary material for: High-quality reference genome of Fasciola gigantica: Insights into the genomic signatures of transposon-mediated evolution and specific parasitic adaption in tropical regions
Source: PLoS Negl Trop Dis. 2021 Oct 5;15(10):e0009750. doi: 10.1371/journal.pntd.0009750 (PMC8519440; doi:10.1371/journal.pntd.0009750)
Supplement: S17 Table — (XLSX) [file pntd.0009750.s025.xlsx]

## Sheet: S17_Table
S17 Table Function annotation based on human uniprot gene using blastp with E-value < 10-4.
Gene id	Uniprot id	Description
gig1_mRNA1	sp|Q14008|CKAP5_HUMAN	Cytoskeleton-associated protein 5 OS=Homo sapiens OX=9606 GN=CKAP5 PE=1 SV=3
gig100_mRNA1	sp|P10253|LYAG_HUMAN	Lysosomal alpha-glucosidase OS=Homo sapiens OX=9606 GN=GAA PE=1 SV=4
gig1000_mRNA1	sp|P61129|ZC3H6_HUMAN	Zinc finger CCCH domain-containing protein 6 OS=Homo sapiens OX=9606 GN=ZC3H6 PE=1 SV=2
gig10001_mRNA4	sp|P56377|AP1S2_HUMAN	AP-1 complex subunit sigma-2 OS=Homo sapiens OX=9606 GN=AP1S2 PE=1 SV=1
gig10002_mRNA2	sp|Q9Y5Y2|NUBP2_HUMAN	Cytosolic Fe-S cluster assembly factor NUBP2 OS=Homo sapiens OX=9606 GN=NUBP2 PE=1 SV=1
gig10003_mRNA1	sp|Q9Y580|RBM7_HUMAN	RNA-binding protein 7 OS=Homo sapiens OX=9606 GN=RBM7 PE=1 SV=1
gig10004_mRNA1	sp|Q14181|DPOA2_HUMAN	DNA polymerase alpha subunit B OS=Homo sapiens OX=9606 GN=POLA2 PE=1 SV=2
gig10005_mRNA3	sp|Q13591|SEM5A_HUMAN	Semaphorin-5A OS=Homo sapiens OX=9606 GN=SEMA5A PE=1 SV=3
gig10006_mRNA2	sp|Q14677|EPN4_HUMAN	Clathrin interactor 1 OS=Homo sapiens OX=9606 GN=CLINT1 PE=1 SV=1
gig10007_mRNA3	sp|P49023|PAXI_HUMAN	Paxillin OS=Homo sapiens OX=9606 GN=PXN PE=1 SV=3
gig10008_mRNA7	sp|Q02040|AK17A_HUMAN	A-kinase anchor protein 17A OS=Homo sapiens OX=9606 GN=AKAP17A PE=1 SV=2
gig10009_mRNA1	sp|Q6IN85|P4R3A_HUMAN	Serine/threonine-protein phosphatase 4 regulatory subunit 3A OS=Homo sapiens OX=9606 GN=PPP4R3A PE=1 SV=1
gig1001_mRNA1	sp|Q9BZC7|ABCA2_HUMAN	ATP-binding cassette sub-family A member 2 OS=Homo sapiens OX=9606 GN=ABCA2 PE=1 SV=4
gig10010_mRNA2	sp|Q9HC21|TPC_HUMAN	Mitochondrial thiamine pyrophosphate carrier OS=Homo sapiens OX=9606 GN=SLC25A19 PE=1 SV=1
gig10011_mRNA1	sp|Q9H0E9|BRD8_HUMAN	Bromodomain-containing protein 8 OS=Homo sapiens OX=9606 GN=BRD8 PE=1 SV=2
gig10013_mRNA1	sp|O95159|ZFPL1_HUMAN	Zinc finger protein-like 1 OS=Homo sapiens OX=9606 GN=ZFPL1 PE=1 SV=2
gig10014_mRNA1	sp|Q9Y2Y1|RPC10_HUMAN	DNA-directed RNA polymerase III subunit RPC10 OS=Homo sapiens OX=9606 GN=POLR3K PE=1 SV=2
gig10017_mRNA1	sp|Q15119|PDK2_HUMAN	[Pyruvate dehydrogenase (acetyl-transferring)] kinase isozyme 2, mitochondrial OS=Homo sapiens OX=9606 GN=PDK2 PE=1 SV=2
gig10018_mRNA1	sp|Q8IZL9|CDK20_HUMAN	Cyclin-dependent kinase 20 OS=Homo sapiens OX=9606 GN=CDK20 PE=1 SV=1
gig10019_mRNA1	sp|Q8IW70|T151B_HUMAN	Transmembrane protein 151B OS=Homo sapiens OX=9606 GN=TMEM151B PE=2 SV=2
gig10022_mRNA1	sp|Q9HBF4|ZFYV1_HUMAN	Zinc finger FYVE domain-containing protein 1 OS=Homo sapiens OX=9606 GN=ZFYVE1 PE=1 SV=1
gig10023_mRNA1	sp|O15173|PGRC2_HUMAN	Membrane-associated progesterone receptor component 2 OS=Homo sapiens OX=9606 GN=PGRMC2 PE=1 SV=1
gig10025_mRNA1	sp|Q9BYG0|B3GN5_HUMAN	Lactosylceramide 1,3-N-acetyl-beta-D-glucosaminyltransferase OS=Homo sapiens OX=9606 GN=B3GNT5 PE=1 SV=1
gig10026_mRNA2	sp|Q9BYG0|B3GN5_HUMAN	Lactosylceramide 1,3-N-acetyl-beta-D-glucosaminyltransferase OS=Homo sapiens OX=9606 GN=B3GNT5 PE=1 SV=1
gig10029_mRNA1	sp|P05408|7B2_HUMAN	Neuroendocrine protein 7B2 OS=Homo sapiens OX=9606 GN=SCG5 PE=1 SV=2
gig10030_mRNA2	sp|P78549|NTH_HUMAN	Endonuclease III-like protein 1 OS=Homo sapiens OX=9606 GN=NTHL1 PE=1 SV=2
gig10031_mRNA1	sp|Q96IJ6|GMPPA_HUMAN	Mannose-1-phosphate guanyltransferase alpha OS=Homo sapiens OX=9606 GN=GMPPA PE=1 SV=1
gig10034_mRNA1	sp|Q8N9A8|NEPR1_HUMAN	Nuclear envelope phosphatase-regulatory subunit 1 OS=Homo sapiens OX=9606 GN=CNEP1R1 PE=1 SV=1
gig10036_mRNA2	sp|Q13698|CAC1S_HUMAN	Voltage-dependent L-type calcium channel subunit alpha-1S OS=Homo sapiens OX=9606 GN=CACNA1S PE=1 SV=4
gig10037_mRNA1	sp|Q13936|CAC1C_HUMAN	Voltage-dependent L-type calcium channel subunit alpha-1C OS=Homo sapiens OX=9606 GN=CACNA1C PE=1 SV=4
gig10038_mRNA1	sp|Q13936|CAC1C_HUMAN	Voltage-dependent L-type calcium channel subunit alpha-1C OS=Homo sapiens OX=9606 GN=CACNA1C PE=1 SV=4
gig10039_mRNA1	sp|Q9H237|PORCN_HUMAN	Protein-serine O-palmitoleoyltransferase porcupine OS=Homo sapiens OX=9606 GN=PORCN PE=1 SV=2
gig1004_mRNA1	sp|O95477|ABCA1_HUMAN	Phospholipid-transporting ATPase ABCA1 OS=Homo sapiens OX=9606 GN=ABCA1 PE=1 SV=3
gig10040_mRNA1	sp|Q9BSV6|SEN34_HUMAN	tRNA-splicing endonuclease subunit Sen34 OS=Homo sapiens OX=9606 GN=TSEN34 PE=1 SV=1
gig10041_mRNA1	sp|Q8NEA6|GLIS3_HUMAN	Zinc finger protein GLIS3 OS=Homo sapiens OX=9606 GN=GLIS3 PE=1 SV=5
gig10043_mRNA1	sp|O00170|AIP_HUMAN	AH receptor-interacting protein OS=Homo sapiens OX=9606 GN=AIP PE=1 SV=2
gig10044_mRNA1	sp|Q8IZH2|XRN1_HUMAN	5'-3' exoribonuclease 1 OS=Homo sapiens OX=9606 GN=XRN1 PE=1 SV=1
gig10045_mRNA1	sp|Q8IZH2|XRN1_HUMAN	5'-3' exoribonuclease 1 OS=Homo sapiens OX=9606 GN=XRN1 PE=1 SV=1
gig10047_mRNA1	sp|Q9NZW5|MPP6_HUMAN	MAGUK p55 subfamily member 6 OS=Homo sapiens OX=9606 GN=MPP6 PE=1 SV=2
gig10048_mRNA1	sp|Q14168|MPP2_HUMAN	MAGUK p55 subfamily member 2 OS=Homo sapiens OX=9606 GN=MPP2 PE=1 SV=3
gig10049_mRNA1	sp|Q16740|CLPP_HUMAN	ATP-dependent Clp protease proteolytic subunit, mitochondrial OS=Homo sapiens OX=9606 GN=CLPP PE=1 SV=1
gig1005_mRNA1	sp|Q8IZY2|ABCA7_HUMAN	Phospholipid-transporting ATPase ABCA7 OS=Homo sapiens OX=9606 GN=ABCA7 PE=1 SV=3
gig10050_mRNA1	sp|Q9NVD7|PARVA_HUMAN	Alpha-parvin OS=Homo sapiens OX=9606 GN=PARVA PE=1 SV=1
gig10051_mRNA2	sp|Q86V25|VASH2_HUMAN	Tubulinyl-Tyr carboxypeptidase 2 OS=Homo sapiens OX=9606 GN=VASH2 PE=1 SV=2
gig10052_mRNA2	sp|Q86V25|VASH2_HUMAN	Tubulinyl-Tyr carboxypeptidase 2 OS=Homo sapiens OX=9606 GN=VASH2 PE=1 SV=2
gig10053_mRNA1	sp|O00471|EXOC5_HUMAN	Exocyst complex component 5 OS=Homo sapiens OX=9606 GN=EXOC5 PE=1 SV=1
gig10055_mRNA2	sp|Q8N983|RM43_HUMAN	39S ribosomal protein L43, mitochondrial OS=Homo sapiens OX=9606 GN=MRPL43 PE=1 SV=1
gig10056_mRNA1	sp|Q96DE0|NUD16_HUMAN	U8 snoRNA-decapping enzyme OS=Homo sapiens OX=9606 GN=NUDT16 PE=1 SV=2
gig10057_mRNA2	sp|P51687|SUOX_HUMAN	Sulfite oxidase, mitochondrial OS=Homo sapiens OX=9606 GN=SUOX PE=1 SV=2
gig10058_mRNA1	sp|Q9NPB8|GPCP1_HUMAN	Glycerophosphocholine phosphodiesterase GPCPD1 OS=Homo sapiens OX=9606 GN=GPCPD1 PE=1 SV=2
gig10059_mRNA4	sp|O00429|DNM1L_HUMAN	Dynamin-1-like protein OS=Homo sapiens OX=9606 GN=DNM1L PE=1 SV=2
gig10060_mRNA1	sp|Q2M1V0|ISX_HUMAN	Intestine-specific homeobox OS=Homo sapiens OX=9606 GN=ISX PE=1 SV=2
gig10061_mRNA1	sp|Q9P013|CWC15_HUMAN	Spliceosome-associated protein CWC15 homolog OS=Homo sapiens OX=9606 GN=CWC15 PE=1 SV=2
gig10062_mRNA2	sp|P36542|ATPG_HUMAN	ATP synthase subunit gamma, mitochondrial OS=Homo sapiens OX=9606 GN=ATP5F1C PE=1 SV=1
gig10063_mRNA1	sp|Q9NNZ3|DNJC4_HUMAN	DnaJ homolog subfamily C member 4 OS=Homo sapiens OX=9606 GN=DNAJC4 PE=1 SV=1
gig10064_mRNA1	sp|P42766|RL35_HUMAN	60S ribosomal protein L35 OS=Homo sapiens OX=9606 GN=RPL35 PE=1 SV=2
gig10065_mRNA1	sp|Q14165|MLEC_HUMAN	Malectin OS=Homo sapiens OX=9606 GN=MLEC PE=1 SV=1
gig10066_mRNA1	sp|Q8N806|UBR7_HUMAN	Putative E3 ubiquitin-protein ligase UBR7 OS=Homo sapiens OX=9606 GN=UBR7 PE=1 SV=2
gig10067_mRNA1	sp|P11142|HSP7C_HUMAN	Heat shock cognate 71 kDa protein OS=Homo sapiens OX=9606 GN=HSPA8 PE=1 SV=1
gig10068_mRNA1	sp|Q7Z6B7|SRGP1_HUMAN	SLIT-ROBO Rho GTPase-activating protein 1 OS=Homo sapiens OX=9606 GN=SRGAP1 PE=1 SV=1
gig1007_mRNA1	sp|Q9Y6I9|TX264_HUMAN	Testis-expressed protein 264 OS=Homo sapiens OX=9606 GN=TEX264 PE=1 SV=1
gig10070_mRNA1	sp|Q8TAD8|SNIP1_HUMAN	Smad nuclear-interacting protein 1 OS=Homo sapiens OX=9606 GN=SNIP1 PE=1 SV=1
gig10073_mRNA2	sp|P12694|ODBA_HUMAN	2-oxoisovalerate dehydrogenase subunit alpha, mitochondrial OS=Homo sapiens OX=9606 GN=BCKDHA PE=1 SV=2
gig10075_mRNA1	sp|Q9NS00|C1GLT_HUMAN	Glycoprotein-N-acetylgalactosamine 3-beta-galactosyltransferase 1 OS=Homo sapiens OX=9606 GN=C1GALT1 PE=1 SV=1
gig10076_mRNA1	sp|Q9NS00|C1GLT_HUMAN	Glycoprotein-N-acetylgalactosamine 3-beta-galactosyltransferase 1 OS=Homo sapiens OX=9606 GN=C1GALT1 PE=1 SV=1
gig10077_mRNA1	sp|Q9NS00|C1GLT_HUMAN	Glycoprotein-N-acetylgalactosamine 3-beta-galactosyltransferase 1 OS=Homo sapiens OX=9606 GN=C1GALT1 PE=1 SV=1
gig10078_mRNA3	sp|O60500|NPHN_HUMAN	Nephrin OS=Homo sapiens OX=9606 GN=NPHS1 PE=1 SV=1
gig10079_mRNA1	sp|P11142|HSP7C_HUMAN	Heat shock cognate 71 kDa protein OS=Homo sapiens OX=9606 GN=HSPA8 PE=1 SV=1
gig1008_mRNA2	sp|P34949|MPI_HUMAN	Mannose-6-phosphate isomerase OS=Homo sapiens OX=9606 GN=MPI PE=1 SV=2
gig10080_mRNA2	sp|Q9UK59|DBR1_HUMAN	Lariat debranching enzyme OS=Homo sapiens OX=9606 GN=DBR1 PE=1 SV=2
gig10081_mRNA1	sp|Q8IWX8|CHERP_HUMAN	Calcium homeostasis endoplasmic reticulum protein OS=Homo sapiens OX=9606 GN=CHERP PE=1 SV=3
gig10082_mRNA1	sp|O75030|MITF_HUMAN	Microphthalmia-associated transcription factor OS=Homo sapiens OX=9606 GN=MITF PE=1 SV=2
gig10084_mRNA1	sp|Q7Z392|TPC11_HUMAN	Trafficking protein particle complex subunit 11 OS=Homo sapiens OX=9606 GN=TRAPPC11 PE=1 SV=2
gig10086_mRNA1	sp|O60502|OGA_HUMAN	Protein O-GlcNAcase OS=Homo sapiens OX=9606 GN=OGA PE=1 SV=2
gig10087_mRNA1	sp|P30050|RL12_HUMAN	60S ribosomal protein L12 OS=Homo sapiens OX=9606 GN=RPL12 PE=1 SV=1
gig10088_mRNA1	sp|P58872|RHBL3_HUMAN	Rhomboid-related protein 3 OS=Homo sapiens OX=9606 GN=RHBDL3 PE=2 SV=1
gig10092_mRNA1	sp|P17540|KCRS_HUMAN	Creatine kinase S-type, mitochondrial OS=Homo sapiens OX=9606 GN=CKMT2 PE=1 SV=2
gig10096_mRNA1	sp|Q9BVK8|TM147_HUMAN	Transmembrane protein 147 OS=Homo sapiens OX=9606 GN=TMEM147 PE=1 SV=1
gig10097_mRNA2	sp|Q9H9C1|SPE39_HUMAN	Spermatogenesis-defective protein 39 homolog OS=Homo sapiens OX=9606 GN=VIPAS39 PE=1 SV=1
gig10098_mRNA1	sp|O75688|PPM1B_HUMAN	Protein phosphatase 1B OS=Homo sapiens OX=9606 GN=PPM1B PE=1 SV=1
gig10099_mRNA1	sp|Q9Y3B7|RM11_HUMAN	39S ribosomal protein L11, mitochondrial OS=Homo sapiens OX=9606 GN=MRPL11 PE=1 SV=1
gig10100_mRNA1	sp|P54136|SYRC_HUMAN	Arginine--tRNA ligase, cytoplasmic OS=Homo sapiens OX=9606 GN=RARS1 PE=1 SV=2
gig10101_mRNA1	sp|P54136|SYRC_HUMAN	Arginine--tRNA ligase, cytoplasmic OS=Homo sapiens OX=9606 GN=RARS1 PE=1 SV=2
gig10103_mRNA1	sp|Q07889|SOS1_HUMAN	Son of sevenless homolog 1 OS=Homo sapiens OX=9606 GN=SOS1 PE=1 SV=1
gig10104_mRNA1	sp|Q676U5|A16L1_HUMAN	Autophagy-related protein 16-1 OS=Homo sapiens OX=9606 GN=ATG16L1 PE=1 SV=2
gig10105_mRNA1	sp|Q9UK45|LSM7_HUMAN	U6 snRNA-associated Sm-like protein LSm7 OS=Homo sapiens OX=9606 GN=LSM7 PE=1 SV=1
gig1011_mRNA1	sp|Q9ULG1|INO80_HUMAN	Chromatin-remodeling ATPase INO80 OS=Homo sapiens OX=9606 GN=INO80 PE=1 SV=2
gig10110_mRNA2	sp|P52824|DGKQ_HUMAN	Diacylglycerol kinase theta OS=Homo sapiens OX=9606 GN=DGKQ PE=1 SV=2
gig10111_mRNA1	sp|Q9H8N7|ZN395_HUMAN	Zinc finger protein 395 OS=Homo sapiens OX=9606 GN=ZNF395 PE=1 SV=2
gig10113_mRNA1	sp|O14681|EI24_HUMAN	Etoposide-induced protein 2.4 homolog OS=Homo sapiens OX=9606 GN=EI24 PE=1 SV=4
gig10114_mRNA1	sp|Q9UHB4|NDOR1_HUMAN	NADPH-dependent diflavin oxidoreductase 1 OS=Homo sapiens OX=9606 GN=NDOR1 PE=1 SV=1
gig10115_mRNA2	sp|Q2TAY7|SMU1_HUMAN	WD40 repeat-containing protein SMU1 OS=Homo sapiens OX=9606 GN=SMU1 PE=1 SV=2
gig10116_mRNA1	sp|P49427|UB2R1_HUMAN	Ubiquitin-conjugating enzyme E2 R1 OS=Homo sapiens OX=9606 GN=CDC34 PE=1 SV=2
gig10117_mRNA1	sp|Q02742|GCNT1_HUMAN	Beta-1,3-galactosyl-O-glycosyl-glycoprotein beta-1,6-N-acetylglucosaminyltransferase OS=Homo sapiens OX=9606 GN=GCNT1 PE=1 SV=2
gig10118_mRNA1	sp|Q14137|BOP1_HUMAN	Ribosome biogenesis protein BOP1 OS=Homo sapiens OX=9606 GN=BOP1 PE=1 SV=2
gig10119_mRNA1	sp|Q14241|ELOA1_HUMAN	Elongin-A OS=Homo sapiens OX=9606 GN=ELOA PE=1 SV=2
gig10121_mRNA1	sp|Q9NP72|RAB18_HUMAN	Ras-related protein Rab-18 OS=Homo sapiens OX=9606 GN=RAB18 PE=1 SV=1
gig10124_mRNA1	sp|Q9HBU1|BARX1_HUMAN	Homeobox protein BarH-like 1 OS=Homo sapiens OX=9606 GN=BARX1 PE=1 SV=2
gig10126_mRNA1	sp|A6NK58|LIPT2_HUMAN	Putative lipoyltransferase 2, mitochondrial OS=Homo sapiens OX=9606 GN=LIPT2 PE=1 SV=1
gig10128_mRNA1	sp|P21695|GPDA_HUMAN	Glycerol-3-phosphate dehydrogenase [NAD(+)], cytoplasmic OS=Homo sapiens OX=9606 GN=GPD1 PE=1 SV=4
gig10129_mRNA1	sp|Q9Y6G9|DC1L1_HUMAN	Cytoplasmic dynein 1 light intermediate chain 1 OS=Homo sapiens OX=9606 GN=DYNC1LI1 PE=1 SV=3
gig1013_mRNA1	sp|Q15428|SF3A2_HUMAN	Splicing factor 3A subunit 2 OS=Homo sapiens OX=9606 GN=SF3A2 PE=1 SV=2
gig10130_mRNA1	sp|Q8N157|AHI1_HUMAN	Jouberin OS=Homo sapiens OX=9606 GN=AHI1 PE=1 SV=1
gig10131_mRNA2	sp|O95848|NUD14_HUMAN	Uridine diphosphate glucose pyrophosphatase NUDT14 OS=Homo sapiens OX=9606 GN=NUDT14 PE=1 SV=2
gig10132_mRNA1	sp|P51808|DYLT3_HUMAN	Dynein light chain Tctex-type 3 OS=Homo sapiens OX=9606 GN=DYNLT3 PE=1 SV=1
gig10133_mRNA3	sp|Q6KC79|NIPBL_HUMAN	Nipped-B-like protein OS=Homo sapiens OX=9606 GN=NIPBL PE=1 SV=2
gig10136_mRNA1	sp|Q96J84|KIRR1_HUMAN	Kin of IRRE-like protein 1 OS=Homo sapiens OX=9606 GN=KIRREL1 PE=1 SV=2
gig10137_mRNA1	sp|P0C672|TSN19_HUMAN	Tetraspanin-19 OS=Homo sapiens OX=9606 GN=TSPAN19 PE=3 SV=1
gig10139_mRNA2	sp|Q12955|ANK3_HUMAN	Ankyrin-3 OS=Homo sapiens OX=9606 GN=ANK3 PE=1 SV=3
gig10140_mRNA1	sp|Q5RHP9|ERIC3_HUMAN	Glutamate-rich protein 3 OS=Homo sapiens OX=9606 GN=ERICH3 PE=2 SV=1
gig10143_mRNA1	sp|Q00765|REEP5_HUMAN	Receptor expression-enhancing protein 5 OS=Homo sapiens OX=9606 GN=REEP5 PE=1 SV=3
gig10144_mRNA1	sp|P18859|ATP5J_HUMAN	ATP synthase-coupling factor 6, mitochondrial OS=Homo sapiens OX=9606 GN=ATP5PF PE=1 SV=1
gig10145_mRNA1	sp|Q9Y3Q4|HCN4_HUMAN	Potassium/sodium hyperpolarization-activated cyclic nucleotide-gated channel 4 OS=Homo sapiens OX=9606 GN=HCN4 PE=1 SV=1
gig10146_mRNA1	sp|P28799|GRN_HUMAN	Progranulin OS=Homo sapiens OX=9606 GN=GRN PE=1 SV=2
gig10147_mRNA1	sp|P28799|GRN_HUMAN	Progranulin OS=Homo sapiens OX=9606 GN=GRN PE=1 SV=2
gig1015_mRNA1	sp|P20340|RAB6A_HUMAN	Ras-related protein Rab-6A OS=Homo sapiens OX=9606 GN=RAB6A PE=1 SV=3
gig10152_mRNA3	sp|Q02080|MEF2B_HUMAN	Myocyte-specific enhancer factor 2B OS=Homo sapiens OX=9606 GN=MEF2B PE=1 SV=2
gig10153_mRNA1	sp|Q8IVI9|NOSTN_HUMAN	Nostrin OS=Homo sapiens OX=9606 GN=NOSTRIN PE=1 SV=2
gig10154_mRNA1	sp|Q8IVI9|NOSTN_HUMAN	Nostrin OS=Homo sapiens OX=9606 GN=NOSTRIN PE=1 SV=2
gig10155_mRNA1	sp|Q7Z6J6|FRMD5_HUMAN	FERM domain-containing protein 5 OS=Homo sapiens OX=9606 GN=FRMD5 PE=1 SV=1
gig10156_mRNA1	sp|Q7Z6J6|FRMD5_HUMAN	FERM domain-containing protein 5 OS=Homo sapiens OX=9606 GN=FRMD5 PE=1 SV=1
gig10158_mRNA2	sp|Q8NEM8|CBPC3_HUMAN	Cytosolic carboxypeptidase 3 OS=Homo sapiens OX=9606 GN=AGBL3 PE=2 SV=2
gig10159_mRNA1	sp|Q8IU85|KCC1D_HUMAN	Calcium/calmodulin-dependent protein kinase type 1D OS=Homo sapiens OX=9606 GN=CAMK1D PE=1 SV=1
gig1016_mRNA1	sp|P07384|CAN1_HUMAN	Calpain-1 catalytic subunit OS=Homo sapiens OX=9606 GN=CAPN1 PE=1 SV=1
gig10161_mRNA1	sp|Q12884|SEPR_HUMAN	Prolyl endopeptidase FAP OS=Homo sapiens OX=9606 GN=FAP PE=1 SV=5
gig10162_mRNA1	sp|P42658|DPP6_HUMAN	Dipeptidyl aminopeptidase-like protein 6 OS=Homo sapiens OX=9606 GN=DPP6 PE=1 SV=2
gig10165_mRNA3	sp|A4IF30|S35F4_HUMAN	Solute carrier family 35 member F4 OS=Homo sapiens OX=9606 GN=SLC35F4 PE=2 SV=2
gig10169_mRNA2	sp|Q9BX79|STRA6_HUMAN	Receptor for retinol uptake STRA6 OS=Homo sapiens OX=9606 GN=STRA6 PE=1 SV=1
gig1017_mRNA1	sp|Q08379|GOGA2_HUMAN	Golgin subfamily A member 2 OS=Homo sapiens OX=9606 GN=GOLGA2 PE=1 SV=3
gig10170_mRNA1	sp|P49821|NDUV1_HUMAN	NADH dehydrogenase [ubiquinone] flavoprotein 1, mitochondrial OS=Homo sapiens OX=9606 GN=NDUFV1 PE=1 SV=4
gig10171_mRNA1	sp|Q9Y512|SAM50_HUMAN	Sorting and assembly machinery component 50 homolog OS=Homo sapiens OX=9606 GN=SAMM50 PE=1 SV=3
gig10173_mRNA1	sp|Q6ZWT7|MBOA2_HUMAN	Lysophospholipid acyltransferase 2 OS=Homo sapiens OX=9606 GN=MBOAT2 PE=2 SV=2
gig10174_mRNA1	sp|O15530|PDPK1_HUMAN	3-phosphoinositide-dependent protein kinase 1 OS=Homo sapiens OX=9606 GN=PDPK1 PE=1 SV=1
gig10175_mRNA1	sp|Q96PE7|MCEE_HUMAN	Methylmalonyl-CoA epimerase, mitochondrial OS=Homo sapiens OX=9606 GN=MCEE PE=1 SV=1
gig10176_mRNA1	sp|Q8WU17|RN139_HUMAN	E3 ubiquitin-protein ligase RNF139 OS=Homo sapiens OX=9606 GN=RNF139 PE=1 SV=1
gig10177_mRNA1	sp|Q9NYC9|DYH9_HUMAN	Dynein heavy chain 9, axonemal OS=Homo sapiens OX=9606 GN=DNAH9 PE=1 SV=3
gig10178_mRNA1	sp|Q9UFH2|DYH17_HUMAN	Dynein heavy chain 17, axonemal OS=Homo sapiens OX=9606 GN=DNAH17 PE=1 SV=3
gig10179_mRNA1	sp|Q15582|BGH3_HUMAN	Transforming growth factor-beta-induced protein ig-h3 OS=Homo sapiens OX=9606 GN=TGFBI PE=1 SV=1
gig1018_mRNA3	sp|Q9BWH6|RPAP1_HUMAN	RNA polymerase II-associated protein 1 OS=Homo sapiens OX=9606 GN=RPAP1 PE=1 SV=3
gig10182_mRNA1	sp|Q9H4W6|COE3_HUMAN	Transcription factor COE3 OS=Homo sapiens OX=9606 GN=EBF3 PE=1 SV=2
gig10184_mRNA1	sp|Q13123|RED_HUMAN	Protein Red OS=Homo sapiens OX=9606 GN=IK PE=1 SV=3
gig10185_mRNA1	sp|Q9H7L9|SDS3_HUMAN	Sin3 histone deacetylase corepressor complex component SDS3 OS=Homo sapiens OX=9606 GN=SUDS3 PE=1 SV=2
gig10186_mRNA1	sp|Q5SXM8|DNLZ_HUMAN	DNL-type zinc finger protein OS=Homo sapiens OX=9606 GN=DNLZ PE=1 SV=1
gig10187_mRNA2	sp|O75794|CD123_HUMAN	Cell division cycle protein 123 homolog OS=Homo sapiens OX=9606 GN=CDC123 PE=1 SV=1
gig10188_mRNA1	sp|Q8WXX5|DNJC9_HUMAN	DnaJ homolog subfamily C member 9 OS=Homo sapiens OX=9606 GN=DNAJC9 PE=1 SV=1
gig10189_mRNA1	sp|Q15649|ZNHI3_HUMAN	Zinc finger HIT domain-containing protein 3 OS=Homo sapiens OX=9606 GN=ZNHIT3 PE=1 SV=2
gig1019_mRNA1	sp|Q9BWH6|RPAP1_HUMAN	RNA polymerase II-associated protein 1 OS=Homo sapiens OX=9606 GN=RPAP1 PE=1 SV=3
gig10190_mRNA1	sp|Q15649|ZNHI3_HUMAN	Zinc finger HIT domain-containing protein 3 OS=Homo sapiens OX=9606 GN=ZNHIT3 PE=1 SV=2
gig10191_mRNA1	sp|O75083|WDR1_HUMAN	WD repeat-containing protein 1 OS=Homo sapiens OX=9606 GN=WDR1 PE=1 SV=4
gig10192_mRNA1	sp|Q9Y243|AKT3_HUMAN	RAC-gamma serine/threonine-protein kinase OS=Homo sapiens OX=9606 GN=AKT3 PE=1 SV=1
gig10193_mRNA1	sp|Q9H611|PIF1_HUMAN	ATP-dependent DNA helicase PIF1 OS=Homo sapiens OX=9606 GN=PIF1 PE=1 SV=2
gig10194_mRNA2	sp|Q9Y316|MEMO1_HUMAN	Protein MEMO1 OS=Homo sapiens OX=9606 GN=MEMO1 PE=1 SV=1
gig10195_mRNA2	sp|Q9Y6K8|KAD5_HUMAN	Adenylate kinase isoenzyme 5 OS=Homo sapiens OX=9606 GN=AK5 PE=1 SV=2
gig10197_mRNA1	sp|Q8NEA4|FBX36_HUMAN	F-box only protein 36 OS=Homo sapiens OX=9606 GN=FBXO36 PE=2 SV=2
gig10198_mRNA1	sp|Q7L2J0|MEPCE_HUMAN	7SK snRNA methylphosphate capping enzyme OS=Homo sapiens OX=9606 GN=MEPCE PE=1 SV=1
gig10199_mRNA4	sp|A6NFE3|EFC10_HUMAN	EF-hand calcium-binding domain-containing protein 10 OS=Homo sapiens OX=9606 GN=EFCAB10 PE=2 SV=2
gig10200_mRNA2	sp|O75554|WBP4_HUMAN	WW domain-binding protein 4 OS=Homo sapiens OX=9606 GN=WBP4 PE=1 SV=1
gig10202_mRNA4	sp|Q9Y592|CEP83_HUMAN	Centrosomal protein of 83 kDa OS=Homo sapiens OX=9606 GN=CEP83 PE=1 SV=3
gig10203_mRNA1	sp|Q96K80|ZC3HA_HUMAN	Zinc finger CCCH domain-containing protein 10 OS=Homo sapiens OX=9606 GN=ZC3H10 PE=1 SV=1
gig10204_mRNA1	sp|Q86YW9|MD12L_HUMAN	Mediator of RNA polymerase II transcription subunit 12-like protein OS=Homo sapiens OX=9606 GN=MED12L PE=1 SV=2
gig10206_mRNA1	sp|Q9Y221|NIP7_HUMAN	60S ribosome subunit biogenesis protein NIP7 homolog OS=Homo sapiens OX=9606 GN=NIP7 PE=1 SV=1
gig10208_mRNA4	sp|Q6GMV2|SMYD5_HUMAN	SET and MYND domain-containing protein 5 OS=Homo sapiens OX=9606 GN=SMYD5 PE=1 SV=2
gig10209_mRNA1	sp|Q7Z589|EMSY_HUMAN	BRCA2-interacting transcriptional repressor EMSY OS=Homo sapiens OX=9606 GN=EMSY PE=1 SV=2
gig1021_mRNA1	sp|O76083|PDE9A_HUMAN	High affinity cGMP-specific 3',5'-cyclic phosphodiesterase 9A OS=Homo sapiens OX=9606 GN=PDE9A PE=1 SV=1
gig10212_mRNA1	sp|Q9GZZ6|ACH10_HUMAN	Neuronal acetylcholine receptor subunit alpha-10 OS=Homo sapiens OX=9606 GN=CHRNA10 PE=1 SV=1
gig10213_mRNA1	sp|P23760|PAX3_HUMAN	Paired box protein Pax-3 OS=Homo sapiens OX=9606 GN=PAX3 PE=1 SV=2
gig10215_mRNA1	sp|Q8TC84|FANK1_HUMAN	Fibronectin type 3 and ankyrin repeat domains protein 1 OS=Homo sapiens OX=9606 GN=FANK1 PE=1 SV=3
gig1022_mRNA1	sp|Q92736|RYR2_HUMAN	Ryanodine receptor 2 OS=Homo sapiens OX=9606 GN=RYR2 PE=1 SV=3
gig10220_mRNA1	sp|Q13304|GPR17_HUMAN	Uracil nucleotide/cysteinyl leukotriene receptor OS=Homo sapiens OX=9606 GN=GPR17 PE=2 SV=2
gig10221_mRNA1	sp|Q8TDS4|HCAR2_HUMAN	Hydroxycarboxylic acid receptor 2 OS=Homo sapiens OX=9606 GN=HCAR2 PE=1 SV=1
gig10223_mRNA1	sp|Q07837|SLC31_HUMAN	Neutral and basic amino acid transport protein rBAT OS=Homo sapiens OX=9606 GN=SLC3A1 PE=1 SV=2
gig10224_mRNA1	sp|Q07837|SLC31_HUMAN	Neutral and basic amino acid transport protein rBAT OS=Homo sapiens OX=9606 GN=SLC3A1 PE=1 SV=2
gig10225_mRNA1	sp|Q07837|SLC31_HUMAN	Neutral and basic amino acid transport protein rBAT OS=Homo sapiens OX=9606 GN=SLC3A1 PE=1 SV=2
gig10226_mRNA2	sp|O94829|IPO13_HUMAN	Importin-13 OS=Homo sapiens OX=9606 GN=IPO13 PE=1 SV=3
gig10227_mRNA1	sp|Q7Z3K3|POGZ_HUMAN	Pogo transposable element with ZNF domain OS=Homo sapiens OX=9606 GN=POGZ PE=1 SV=2
gig10228_mRNA1	sp|Q9BWT6|MND1_HUMAN	Meiotic nuclear division protein 1 homolog OS=Homo sapiens OX=9606 GN=MND1 PE=1 SV=1
gig10229_mRNA1	sp|Q969R2|OSBP2_HUMAN	Oxysterol-binding protein 2 OS=Homo sapiens OX=9606 GN=OSBP2 PE=1 SV=2
gig10230_mRNA3	sp|P30260|CDC27_HUMAN	Cell division cycle protein 27 homolog OS=Homo sapiens OX=9606 GN=CDC27 PE=1 SV=2
gig10231_mRNA1	sp|O75312|ZPR1_HUMAN	Zinc finger protein ZPR1 OS=Homo sapiens OX=9606 GN=ZPR1 PE=1 SV=1
gig10233_mRNA1	sp|Q16514|TAF12_HUMAN	Transcription initiation factor TFIID subunit 12 OS=Homo sapiens OX=9606 GN=TAF12 PE=1 SV=1
gig10234_mRNA1	sp|O75762|TRPA1_HUMAN	Transient receptor potential cation channel subfamily A member 1 OS=Homo sapiens OX=9606 GN=TRPA1 PE=1 SV=3
gig10236_mRNA1	sp|P49589|SYCC_HUMAN	Cysteine--tRNA ligase, cytoplasmic OS=Homo sapiens OX=9606 GN=CARS1 PE=1 SV=3
gig10239_mRNA1	sp|Q9BU89|DOHH_HUMAN	Deoxyhypusine hydroxylase OS=Homo sapiens OX=9606 GN=DOHH PE=1 SV=1
gig10240_mRNA1	sp|Q9H252|KCNH6_HUMAN	Potassium voltage-gated channel subfamily H member 6 OS=Homo sapiens OX=9606 GN=KCNH6 PE=1 SV=1
gig10241_mRNA1	sp|Q12809|KCNH2_HUMAN	Potassium voltage-gated channel subfamily H member 2 OS=Homo sapiens OX=9606 GN=KCNH2 PE=1 SV=1
gig10242_mRNA1	sp|Q75QN2|INT8_HUMAN	Integrator complex subunit 8 OS=Homo sapiens OX=9606 GN=INTS8 PE=1 SV=1
gig10243_mRNA1	sp|Q9BQE3|TBA1C_HUMAN	Tubulin alpha-1C chain OS=Homo sapiens OX=9606 GN=TUBA1C PE=1 SV=1
gig10245_mRNA2	sp|Q9NQ50|RM40_HUMAN	39S ribosomal protein L40, mitochondrial OS=Homo sapiens OX=9606 GN=MRPL40 PE=1 SV=1
gig10246_mRNA2	sp|P26640|SYVC_HUMAN	Valine--tRNA ligase OS=Homo sapiens OX=9606 GN=VARS1 PE=1 SV=4
gig10247_mRNA1	sp|Q5T5A4|CA194_HUMAN	Protein C1orf194 OS=Homo sapiens OX=9606 GN=C1orf194 PE=1 SV=1
gig10248_mRNA1	sp|O60494|CUBN_HUMAN	Cubilin OS=Homo sapiens OX=9606 GN=CUBN PE=1 SV=5
gig10250_mRNA1	sp|Q9BXW6|OSBL1_HUMAN	Oxysterol-binding protein-related protein 1 OS=Homo sapiens OX=9606 GN=OSBPL1A PE=1 SV=2
gig10252_mRNA3	sp|Q9P2R6|RERE_HUMAN	Arginine-glutamic acid dipeptide repeats protein OS=Homo sapiens OX=9606 GN=RERE PE=1 SV=2
gig10253_mRNA1	sp|Q9NYG2|ZDHC3_HUMAN	Palmitoyltransferase ZDHHC3 OS=Homo sapiens OX=9606 GN=ZDHHC3 PE=1 SV=2
gig10255_mRNA1	sp|Q64LD2|WDR25_HUMAN	WD repeat-containing protein 25 OS=Homo sapiens OX=9606 GN=WDR25 PE=1 SV=3
gig10259_mRNA2	sp|Q7Z2E3|APTX_HUMAN	Aprataxin OS=Homo sapiens OX=9606 GN=APTX PE=1 SV=2
gig10261_mRNA1	sp|P22415|USF1_HUMAN	Upstream stimulatory factor 1 OS=Homo sapiens OX=9606 GN=USF1 PE=1 SV=1
gig10265_mRNA1	sp|Q86VP6|CAND1_HUMAN	Cullin-associated NEDD8-dissociated protein 1 OS=Homo sapiens OX=9606 GN=CAND1 PE=1 SV=2
gig10266_mRNA1	sp|Q6V1X1|DPP8_HUMAN	Dipeptidyl peptidase 8 OS=Homo sapiens OX=9606 GN=DPP8 PE=1 SV=1
gig10267_mRNA1	sp|O43676|NDUB3_HUMAN	NADH dehydrogenase [ubiquinone] 1 beta subcomplex subunit 3 OS=Homo sapiens OX=9606 GN=NDUFB3 PE=1 SV=3
gig10268_mRNA2	sp|Q9HC56|PCDH9_HUMAN	Protocadherin-9 OS=Homo sapiens OX=9606 GN=PCDH9 PE=1 SV=2
gig10269_mRNA1	sp|Q86Y82|STX12_HUMAN	Syntaxin-12 OS=Homo sapiens OX=9606 GN=STX12 PE=1 SV=1
gig1027_mRNA1	sp|Q06787|FMR1_HUMAN	Synaptic functional regulator FMR1 OS=Homo sapiens OX=9606 GN=FMR1 PE=1 SV=1
gig10270_mRNA1	sp|Q8NBI5|S43A3_HUMAN	Solute carrier family 43 member 3 OS=Homo sapiens OX=9606 GN=SLC43A3 PE=1 SV=2
gig10271_mRNA1	sp|Q8NBI5|S43A3_HUMAN	Solute carrier family 43 member 3 OS=Homo sapiens OX=9606 GN=SLC43A3 PE=1 SV=2
gig10272_mRNA1	sp|Q8NBI5|S43A3_HUMAN	Solute carrier family 43 member 3 OS=Homo sapiens OX=9606 GN=SLC43A3 PE=1 SV=2
gig10273_mRNA2	sp|Q8NBI5|S43A3_HUMAN	Solute carrier family 43 member 3 OS=Homo sapiens OX=9606 GN=SLC43A3 PE=1 SV=2
gig10275_mRNA3	sp|Q96CP6|ASTRA_HUMAN	Protein Aster-A OS=Homo sapiens OX=9606 GN=GRAMD1A PE=1 SV=2
gig10276_mRNA1	sp|Q9Y5J1|UTP18_HUMAN	U3 small nucleolar RNA-associated protein 18 homolog OS=Homo sapiens OX=9606 GN=UTP18 PE=1 SV=3
gig10278_mRNA1	sp|Q7Z418|KCNKI_HUMAN	Potassium channel subfamily K member 18 OS=Homo sapiens OX=9606 GN=KCNK18 PE=1 SV=1
gig1028_mRNA1	sp|P07858|CATB_HUMAN	Cathepsin B OS=Homo sapiens OX=9606 GN=CTSB PE=1 SV=3
gig10280_mRNA2	sp|Q9ULU4|PKCB1_HUMAN	Protein kinase C-binding protein 1 OS=Homo sapiens OX=9606 GN=ZMYND8 PE=1 SV=2
gig10281_mRNA1	sp|P63316|TNNC1_HUMAN	Troponin C, slow skeletal and cardiac muscles OS=Homo sapiens OX=9606 GN=TNNC1 PE=1 SV=1
gig10283_mRNA1	sp|Q8N4P2|TT30B_HUMAN	Tetratricopeptide repeat protein 30B OS=Homo sapiens OX=9606 GN=TTC30B PE=1 SV=2
gig10284_mRNA1	sp|P01112|RASH_HUMAN	GTPase HRas OS=Homo sapiens OX=9606 GN=HRAS PE=1 SV=1
gig10285_mRNA1	sp|Q99497|PARK7_HUMAN	Parkinson disease protein 7 OS=Homo sapiens OX=9606 GN=PARK7 PE=1 SV=2
gig10286_mRNA1	sp|P52298|NCBP2_HUMAN	Nuclear cap-binding protein subunit 2 OS=Homo sapiens OX=9606 GN=NCBP2 PE=1 SV=1
gig10287_mRNA2	sp|Q8IVS2|FABD_HUMAN	Malonyl-CoA-acyl carrier protein transacylase, mitochondrial OS=Homo sapiens OX=9606 GN=MCAT PE=1 SV=2
gig10288_mRNA1	sp|Q08174|PCDH1_HUMAN	Protocadherin-1 OS=Homo sapiens OX=9606 GN=PCDH1 PE=1 SV=2
gig10289_mRNA1	sp|P40938|RFC3_HUMAN	Replication factor C subunit 3 OS=Homo sapiens OX=9606 GN=RFC3 PE=1 SV=2
gig1029_mRNA1	sp|P07858|CATB_HUMAN	Cathepsin B OS=Homo sapiens OX=9606 GN=CTSB PE=1 SV=3
gig10290_mRNA3	sp|Q9NVJ2|ARL8B_HUMAN	ADP-ribosylation factor-like protein 8B OS=Homo sapiens OX=9606 GN=ARL8B PE=1 SV=1
gig10291_mRNA1	sp|Q12788|TBL3_HUMAN	Transducin beta-like protein 3 OS=Homo sapiens OX=9606 GN=TBL3 PE=1 SV=2
gig10292_mRNA1	sp|Q9BQK8|LPIN3_HUMAN	Phosphatidate phosphatase LPIN3 OS=Homo sapiens OX=9606 GN=LPIN3 PE=1 SV=3
gig10294_mRNA1	sp|Q9H4I3|TRABD_HUMAN	TraB domain-containing protein OS=Homo sapiens OX=9606 GN=TRABD PE=1 SV=1
gig10295_mRNA2	sp|P13797|PLST_HUMAN	Plastin-3 OS=Homo sapiens OX=9606 GN=PLS3 PE=1 SV=4
gig10296_mRNA1	sp|Q9Y5F1|PCDBC_HUMAN	Protocadherin beta-12 OS=Homo sapiens OX=9606 GN=PCDHB12 PE=1 SV=1
gig10298_mRNA1	sp|Q9BRT9|SLD5_HUMAN	DNA replication complex GINS protein SLD5 OS=Homo sapiens OX=9606 GN=GINS4 PE=1 SV=1
gig10299_mRNA1	sp|Q9BQA5|HINFP_HUMAN	Histone H4 transcription factor OS=Homo sapiens OX=9606 GN=HINFP PE=1 SV=2
gig1030_mRNA2	sp|P07858|CATB_HUMAN	Cathepsin B OS=Homo sapiens OX=9606 GN=CTSB PE=1 SV=3
gig10301_mRNA1	sp|Q6ZV65|FA47E_HUMAN	Protein FAM47E OS=Homo sapiens OX=9606 GN=FAM47E PE=2 SV=3
gig10302_mRNA1	sp|P55145|MANF_HUMAN	Mesencephalic astrocyte-derived neurotrophic factor OS=Homo sapiens OX=9606 GN=MANF PE=1 SV=3
gig10304_mRNA1	sp|O43567|RNF13_HUMAN	E3 ubiquitin-protein ligase RNF13 OS=Homo sapiens OX=9606 GN=RNF13 PE=1 SV=1
gig1031_mRNA1	sp|Q9Y3Q3|TMED3_HUMAN	Transmembrane emp24 domain-containing protein 3 OS=Homo sapiens OX=9606 GN=TMED3 PE=1 SV=1
gig10310_mRNA1	sp|Q9Y4C0|NRX3A_HUMAN	Neurexin-3 OS=Homo sapiens OX=9606 GN=NRXN3 PE=1 SV=4
gig10311_mRNA2	sp|Q9Y371|SHLB1_HUMAN	Endophilin-B1 OS=Homo sapiens OX=9606 GN=SH3GLB1 PE=1 SV=1
gig10312_mRNA1	sp|Q9H7P6|MB12B_HUMAN	Multivesicular body subunit 12B OS=Homo sapiens OX=9606 GN=MVB12B PE=1 SV=2
gig10314_mRNA3	sp|Q9UPR6|ZFR2_HUMAN	Zinc finger RNA-binding protein 2 OS=Homo sapiens OX=9606 GN=ZFR2 PE=2 SV=3
gig10315_mRNA3	sp|Q6ZSM3|MOT12_HUMAN	Monocarboxylate transporter 12 OS=Homo sapiens OX=9606 GN=SLC16A12 PE=1 SV=3
gig10316_mRNA1	sp|P19021|AMD_HUMAN	Peptidyl-glycine alpha-amidating monooxygenase OS=Homo sapiens OX=9606 GN=PAM PE=1 SV=2
gig10317_mRNA1	sp|O95397|PKHA9_HUMAN	Putative protein PLEKHA9 OS=Homo sapiens OX=9606 GN=PLEKHA8P1 PE=5 SV=1
gig10318_mRNA1	sp|Q9H0W9|CK054_HUMAN	Ester hydrolase C11orf54 OS=Homo sapiens OX=9606 GN=C11orf54 PE=1 SV=1
gig10319_mRNA1	sp|Q9H6Y2|WDR55_HUMAN	WD repeat-containing protein 55 OS=Homo sapiens OX=9606 GN=WDR55 PE=1 SV=2
gig1032_mRNA1	sp|Q8N801|STPG4_HUMAN	Protein STPG4 OS=Homo sapiens OX=9606 GN=STPG4 PE=1 SV=2
gig10320_mRNA1	sp|Q96P11|NSUN5_HUMAN	28S rRNA (cytosine-C(5))-methyltransferase OS=Homo sapiens OX=9606 GN=NSUN5 PE=1 SV=2
gig10321_mRNA1	sp|P61981|1433G_HUMAN	14-3-3 protein gamma OS=Homo sapiens OX=9606 GN=YWHAG PE=1 SV=2
gig10323_mRNA1	sp|P48651|PTSS1_HUMAN	Phosphatidylserine synthase 1 OS=Homo sapiens OX=9606 GN=PTDSS1 PE=1 SV=1
gig10325_mRNA1	sp|Q96MD2|CL066_HUMAN	KICSTOR complex protein C12orf66 OS=Homo sapiens OX=9606 GN=C12orf66 PE=1 SV=4
gig10327_mRNA2	sp|Q3MII6|TBC25_HUMAN	TBC1 domain family member 25 OS=Homo sapiens OX=9606 GN=TBC1D25 PE=1 SV=2
gig10329_mRNA1	sp|Q7Z6V5|ADAT2_HUMAN	tRNA-specific adenosine deaminase 2 OS=Homo sapiens OX=9606 GN=ADAT2 PE=1 SV=1
gig1033_mRNA1	sp|P07858|CATB_HUMAN	Cathepsin B OS=Homo sapiens OX=9606 GN=CTSB PE=1 SV=3
gig10330_mRNA1	sp|O15014|ZN609_HUMAN	Zinc finger protein 609 OS=Homo sapiens OX=9606 GN=ZNF609 PE=1 SV=2
gig10333_mRNA1	sp|P32119|PRDX2_HUMAN	Peroxiredoxin-2 OS=Homo sapiens OX=9606 GN=PRDX2 PE=1 SV=5
gig10337_mRNA1	sp|P31937|3HIDH_HUMAN	3-hydroxyisobutyrate dehydrogenase, mitochondrial OS=Homo sapiens OX=9606 GN=HIBADH PE=1 SV=2
gig10338_mRNA1	sp|Q92620|PRP16_HUMAN	Pre-mRNA-splicing factor ATP-dependent RNA helicase PRP16 OS=Homo sapiens OX=9606 GN=DHX38 PE=1 SV=2
gig10339_mRNA1	sp|P41223|BUD31_HUMAN	Protein BUD31 homolog OS=Homo sapiens OX=9606 GN=BUD31 PE=1 SV=2
gig1034_mRNA2	sp|P56696|KCNQ4_HUMAN	Potassium voltage-gated channel subfamily KQT member 4 OS=Homo sapiens OX=9606 GN=KCNQ4 PE=1 SV=2
gig10340_mRNA3	sp|Q99726|ZNT3_HUMAN	Zinc transporter 3 OS=Homo sapiens OX=9606 GN=SLC30A3 PE=1 SV=2
gig10341_mRNA2	sp|Q93009|UBP7_HUMAN	Ubiquitin carboxyl-terminal hydrolase 7 OS=Homo sapiens OX=9606 GN=USP7 PE=1 SV=2
gig10343_mRNA1	sp|O15457|MSH4_HUMAN	MutS protein homolog 4 OS=Homo sapiens OX=9606 GN=MSH4 PE=1 SV=2
gig10344_mRNA1	sp|P52732|KIF11_HUMAN	Kinesin-like protein KIF11 OS=Homo sapiens OX=9606 GN=KIF11 PE=1 SV=2
gig10346_mRNA2	sp|Q08174|PCDH1_HUMAN	Protocadherin-1 OS=Homo sapiens OX=9606 GN=PCDH1 PE=1 SV=2
gig10347_mRNA3	sp|Q6DN90|IQEC1_HUMAN	IQ motif and SEC7 domain-containing protein 1 OS=Homo sapiens OX=9606 GN=IQSEC1 PE=1 SV=1
gig10349_mRNA1	sp|P13639|EF2_HUMAN	Elongation factor 2 OS=Homo sapiens OX=9606 GN=EEF2 PE=1 SV=4
gig1035_mRNA2	sp|Q15417|CNN3_HUMAN	Calponin-3 OS=Homo sapiens OX=9606 GN=CNN3 PE=1 SV=1
gig10350_mRNA1	sp|O75143|ATG13_HUMAN	Autophagy-related protein 13 OS=Homo sapiens OX=9606 GN=ATG13 PE=1 SV=1
gig10351_mRNA1	sp|P49961|ENTP1_HUMAN	Ectonucleoside triphosphate diphosphohydrolase 1 OS=Homo sapiens OX=9606 GN=ENTPD1 PE=1 SV=1
gig10355_mRNA2	sp|Q9H9B4|SFXN1_HUMAN	Sideroflexin-1 OS=Homo sapiens OX=9606 GN=SFXN1 PE=1 SV=4
gig10356_mRNA1	sp|Q9H9B4|SFXN1_HUMAN	Sideroflexin-1 OS=Homo sapiens OX=9606 GN=SFXN1 PE=1 SV=4
gig10357_mRNA1	sp|Q9HCK4|ROBO2_HUMAN	Roundabout homolog 2 OS=Homo sapiens OX=9606 GN=ROBO2 PE=1 SV=2
gig10358_mRNA1	sp|Q5T2E6|ARMD3_HUMAN	Armadillo-like helical domain-containing protein 3 OS=Homo sapiens OX=9606 GN=ARMH3 PE=1 SV=1
gig10359_mRNA1	sp|P08908|5HT1A_HUMAN	5-hydroxytryptamine receptor 1A OS=Homo sapiens OX=9606 GN=HTR1A PE=1 SV=3
gig1036_mRNA1	sp|P21397|AOFA_HUMAN	Amine oxidase [flavin-containing] A OS=Homo sapiens OX=9606 GN=MAOA PE=1 SV=1
gig10361_mRNA1	sp|Q5JSH3|WDR44_HUMAN	WD repeat-containing protein 44 OS=Homo sapiens OX=9606 GN=WDR44 PE=1 SV=1
gig10363_mRNA1	sp|Q96LK0|CEP19_HUMAN	Centrosomal protein of 19 kDa OS=Homo sapiens OX=9606 GN=CEP19 PE=1 SV=2
gig10364_mRNA1	sp|O75161|NPHP4_HUMAN	Nephrocystin-4 OS=Homo sapiens OX=9606 GN=NPHP4 PE=1 SV=2
gig10365_mRNA2	sp|P48556|PSMD8_HUMAN	26S proteasome non-ATPase regulatory subunit 8 OS=Homo sapiens OX=9606 GN=PSMD8 PE=1 SV=2
gig10366_mRNA4	sp|Q05193|DYN1_HUMAN	Dynamin-1 OS=Homo sapiens OX=9606 GN=DNM1 PE=1 SV=2
gig10367_mRNA2	sp|Q15822|ACHA2_HUMAN	Neuronal acetylcholine receptor subunit alpha-2 OS=Homo sapiens OX=9606 GN=CHRNA2 PE=1 SV=2
gig10368_mRNA2	sp|Q5HYK7|SH319_HUMAN	SH3 domain-containing protein 19 OS=Homo sapiens OX=9606 GN=SH3D19 PE=1 SV=2
gig10369_mRNA1	sp|Q8N2Q7|NLGN1_HUMAN	Neuroligin-1 OS=Homo sapiens OX=9606 GN=NLGN1 PE=1 SV=3
gig10370_mRNA1	sp|Q8NB90|AFG2H_HUMAN	ATPase family protein 2 homolog OS=Homo sapiens OX=9606 GN=SPATA5 PE=1 SV=3
gig10371_mRNA1	sp|O15523|DDX3Y_HUMAN	ATP-dependent RNA helicase DDX3Y OS=Homo sapiens OX=9606 GN=DDX3Y PE=1 SV=2
gig10373_mRNA3	sp|P34925|RYK_HUMAN	Tyrosine-protein kinase RYK OS=Homo sapiens OX=9606 GN=RYK PE=1 SV=3
gig10374_mRNA2	sp|Q5JPE7|NOMO2_HUMAN	Nodal modulator 2 OS=Homo sapiens OX=9606 GN=NOMO2 PE=1 SV=1
gig10375_mRNA1	sp|Q99436|PSB7_HUMAN	Proteasome subunit beta type-7 OS=Homo sapiens OX=9606 GN=PSMB7 PE=1 SV=1
gig10376_mRNA1	sp|P35249|RFC4_HUMAN	Replication factor C subunit 4 OS=Homo sapiens OX=9606 GN=RFC4 PE=1 SV=2
gig10377_mRNA1	sp|P06737|PYGL_HUMAN	Glycogen phosphorylase, liver form OS=Homo sapiens OX=9606 GN=PYGL PE=1 SV=4
gig10378_mRNA1	sp|Q9NQX5|NPDC1_HUMAN	Neural proliferation differentiation and control protein 1 OS=Homo sapiens OX=9606 GN=NPDC1 PE=1 SV=2
gig10379_mRNA1	sp|O60760|HPGDS_HUMAN	Hematopoietic prostaglandin D synthase OS=Homo sapiens OX=9606 GN=HPGDS PE=1 SV=3
gig10380_mRNA3	sp|Q9Y625|GPC6_HUMAN	Glypican-6 OS=Homo sapiens OX=9606 GN=GPC6 PE=1 SV=1
gig10381_mRNA1	sp|Q96FG2|ELMD3_HUMAN	ELMO domain-containing protein 3 OS=Homo sapiens OX=9606 GN=ELMOD3 PE=1 SV=2
gig10384_mRNA1	sp|Q9Y2L9|LRCH1_HUMAN	Leucine-rich repeat and calponin homology domain-containing protein 1 OS=Homo sapiens OX=9606 GN=LRCH1 PE=1 SV=3
gig10386_mRNA1	sp|Q6UX72|B3GN9_HUMAN	UDP-GlcNAc:betaGal beta-1,3-N-acetylglucosaminyltransferase 9 OS=Homo sapiens OX=9606 GN=B3GNT9 PE=2 SV=1
gig10387_mRNA1	sp|O14965|AURKA_HUMAN	Aurora kinase A OS=Homo sapiens OX=9606 GN=AURKA PE=1 SV=2
gig10388_mRNA1	sp|P37231|PPARG_HUMAN	Peroxisome proliferator-activated receptor gamma OS=Homo sapiens OX=9606 GN=PPARG PE=1 SV=3
gig10389_mRNA1	sp|P11047|LAMC1_HUMAN	Laminin subunit gamma-1 OS=Homo sapiens OX=9606 GN=LAMC1 PE=1 SV=3
gig1039_mRNA2	sp|P61266|STX1B_HUMAN	Syntaxin-1B OS=Homo sapiens OX=9606 GN=STX1B PE=1 SV=1
gig10390_mRNA1	sp|Q13148|TADBP_HUMAN	TAR DNA-binding protein 43 OS=Homo sapiens OX=9606 GN=TARDBP PE=1 SV=1
gig10391_mRNA2	sp|Q5VZB9|DMRTA_HUMAN	Doublesex- and mab-3-related transcription factor A1 OS=Homo sapiens OX=9606 GN=DMRTA1 PE=2 SV=1
gig10392_mRNA1	sp|Q9Y2G8|DJC16_HUMAN	DnaJ homolog subfamily C member 16 OS=Homo sapiens OX=9606 GN=DNAJC16 PE=2 SV=3
gig10393_mRNA1	sp|Q9UBZ9|REV1_HUMAN	DNA repair protein REV1 OS=Homo sapiens OX=9606 GN=REV1 PE=1 SV=1
gig10394_mRNA1	sp|Q9UBZ9|REV1_HUMAN	DNA repair protein REV1 OS=Homo sapiens OX=9606 GN=REV1 PE=1 SV=1
gig10396_mRNA1	sp|Q96S94|CCNL2_HUMAN	Cyclin-L2 OS=Homo sapiens OX=9606 GN=CCNL2 PE=1 SV=1
gig10397_mRNA1	sp|Q96S94|CCNL2_HUMAN	Cyclin-L2 OS=Homo sapiens OX=9606 GN=CCNL2 PE=1 SV=1
gig10399_mRNA3	sp|Q9NP64|NO40_HUMAN	Nucleolar protein of 40 kDa OS=Homo sapiens OX=9606 GN=ZCCHC17 PE=1 SV=1
gig104_mRNA1	sp|P12111|CO6A3_HUMAN	Collagen alpha-3(VI) chain OS=Homo sapiens OX=9606 GN=COL6A3 PE=1 SV=5
gig1040_mRNA1	sp|P28222|5HT1B_HUMAN	5-hydroxytryptamine receptor 1B OS=Homo sapiens OX=9606 GN=HTR1B PE=1 SV=1
gig10400_mRNA1	sp|Q13188|STK3_HUMAN	Serine/threonine-protein kinase 3 OS=Homo sapiens OX=9606 GN=STK3 PE=1 SV=2
gig10401_mRNA1	sp|Q8N4L2|PP4P2_HUMAN	Type 2 phosphatidylinositol 4,5-bisphosphate 4-phosphatase OS=Homo sapiens OX=9606 GN=PIP4P2 PE=1 SV=1
gig10402_mRNA1	sp|Q14186|TFDP1_HUMAN	Transcription factor Dp-1 OS=Homo sapiens OX=9606 GN=TFDP1 PE=1 SV=1
gig10403_mRNA1	sp|Q9NUW8|TYDP1_HUMAN	Tyrosyl-DNA phosphodiesterase 1 OS=Homo sapiens OX=9606 GN=TDP1 PE=1 SV=2
gig10404_mRNA1	sp|P13693|TCTP_HUMAN	Translationally-controlled tumor protein OS=Homo sapiens OX=9606 GN=TPT1 PE=1 SV=1
gig10405_mRNA2	sp|O43674|NDUB5_HUMAN	NADH dehydrogenase [ubiquinone] 1 beta subcomplex subunit 5, mitochondrial OS=Homo sapiens OX=9606 GN=NDUFB5 PE=1 SV=1
gig10409_mRNA1	sp|O43909|EXTL3_HUMAN	Exostosin-like 3 OS=Homo sapiens OX=9606 GN=EXTL3 PE=1 SV=1
gig10410_mRNA1	sp|O60909|B4GT2_HUMAN	Beta-1,4-galactosyltransferase 2 OS=Homo sapiens OX=9606 GN=B4GALT2 PE=1 SV=1
gig10411_mRNA1	sp|Q9Y303|NAGA_HUMAN	N-acetylglucosamine-6-phosphate deacetylase OS=Homo sapiens OX=9606 GN=AMDHD2 PE=1 SV=2
gig10412_mRNA2	sp|P42680|TEC_HUMAN	Tyrosine-protein kinase Tec OS=Homo sapiens OX=9606 GN=TEC PE=1 SV=2
gig10413_mRNA1	sp|Q96I76|GPTC3_HUMAN	G patch domain-containing protein 3 OS=Homo sapiens OX=9606 GN=GPATCH3 PE=1 SV=1
gig10417_mRNA1	sp|P45973|CBX5_HUMAN	Chromobox protein homolog 5 OS=Homo sapiens OX=9606 GN=CBX5 PE=1 SV=1
gig10418_mRNA2	sp|Q93050|VPP1_HUMAN	V-type proton ATPase 116 kDa subunit a1 OS=Homo sapiens OX=9606 GN=ATP6V0A1 PE=1 SV=3
gig10419_mRNA1	sp|Q6QHC5|DEGS2_HUMAN	Sphingolipid delta(4)-desaturase/C4-monooxygenase DES2 OS=Homo sapiens OX=9606 GN=DEGS2 PE=1 SV=2
gig1042_mRNA1	sp|Q15270|NKX11_HUMAN	NK1 transcription factor-related protein 1 OS=Homo sapiens OX=9606 GN=NKX1-1 PE=2 SV=2
gig10420_mRNA1	sp|O15121|DEGS1_HUMAN	Sphingolipid delta(4)-desaturase DES1 OS=Homo sapiens OX=9606 GN=DEGS1 PE=1 SV=1
gig10421_mRNA1	sp|Q99719|SEPT5_HUMAN	Septin-5 OS=Homo sapiens OX=9606 GN=SEPTIN5 PE=1 SV=1
gig10423_mRNA2	sp|P80303|NUCB2_HUMAN	Nucleobindin-2 OS=Homo sapiens OX=9606 GN=NUCB2 PE=1 SV=3
gig10424_mRNA1	sp|P16615|AT2A2_HUMAN	Sarcoplasmic/endoplasmic reticulum calcium ATPase 2 OS=Homo sapiens OX=9606 GN=ATP2A2 PE=1 SV=1
gig10425_mRNA1	sp|Q13905|RPGF1_HUMAN	Rap guanine nucleotide exchange factor 1 OS=Homo sapiens OX=9606 GN=RAPGEF1 PE=1 SV=3
gig10426_mRNA1	sp|P49915|GUAA_HUMAN	GMP synthase [glutamine-hydrolyzing] OS=Homo sapiens OX=9606 GN=GMPS PE=1 SV=1
gig10427_mRNA2	sp|Q13619|CUL4A_HUMAN	Cullin-4A OS=Homo sapiens OX=9606 GN=CUL4A PE=1 SV=3
gig10428_mRNA1	sp|P22087|FBRL_HUMAN	rRNA 2'-O-methyltransferase fibrillarin OS=Homo sapiens OX=9606 GN=FBL PE=1 SV=2
gig10429_mRNA1	sp|Q96EY9|ADAT3_HUMAN	Probable inactive tRNA-specific adenosine deaminase-like protein 3 OS=Homo sapiens OX=9606 GN=ADAT3 PE=1 SV=1
gig1043_mRNA1	sp|P30040|ERP29_HUMAN	Endoplasmic reticulum resident protein 29 OS=Homo sapiens OX=9606 GN=ERP29 PE=1 SV=4
gig10433_mRNA1	sp|P62487|RPB7_HUMAN	DNA-directed RNA polymerase II subunit RPB7 OS=Homo sapiens OX=9606 GN=POLR2G PE=1 SV=1
gig10434_mRNA2	sp|Q8N1D5|CA158_HUMAN	Uncharacterized protein C1orf158 OS=Homo sapiens OX=9606 GN=C1orf158 PE=2 SV=2
gig10435_mRNA2	sp|Q96GS4|BORC6_HUMAN	BLOC-1-related complex subunit 6 OS=Homo sapiens OX=9606 GN=BORCS6 PE=1 SV=2
gig10436_mRNA1	sp|Q02790|FKBP4_HUMAN	Peptidyl-prolyl cis-trans isomerase FKBP4 OS=Homo sapiens OX=9606 GN=FKBP4 PE=1 SV=3
gig10437_mRNA1	sp|Q07912|ACK1_HUMAN	Activated CDC42 kinase 1 OS=Homo sapiens OX=9606 GN=TNK2 PE=1 SV=3
gig10438_mRNA1	sp|Q9HCE0|EPG5_HUMAN	Ectopic P granules protein 5 homolog OS=Homo sapiens OX=9606 GN=EPG5 PE=1 SV=2
gig10439_mRNA1	sp|O14562|UBFD1_HUMAN	Ubiquitin domain-containing protein UBFD1 OS=Homo sapiens OX=9606 GN=UBFD1 PE=1 SV=2
gig1044_mRNA1	sp|P46013|KI67_HUMAN	Proliferation marker protein Ki-67 OS=Homo sapiens OX=9606 GN=MKI67 PE=1 SV=2
gig10440_mRNA1	sp|Q9ULI1|NWD2_HUMAN	NACHT and WD repeat domain-containing protein 2 OS=Homo sapiens OX=9606 GN=NWD2 PE=2 SV=3
gig10441_mRNA2	sp|Q92784|DPF3_HUMAN	Zinc finger protein DPF3 OS=Homo sapiens OX=9606 GN=DPF3 PE=1 SV=3
gig10442_mRNA1	sp|Q9Y6V7|DDX49_HUMAN	Probable ATP-dependent RNA helicase DDX49 OS=Homo sapiens OX=9606 GN=DDX49 PE=1 SV=1
gig10443_mRNA1	sp|Q9HBZ2|ARNT2_HUMAN	Aryl hydrocarbon receptor nuclear translocator 2 OS=Homo sapiens OX=9606 GN=ARNT2 PE=1 SV=2
gig10444_mRNA1	sp|Q8IYT3|CC170_HUMAN	Coiled-coil domain-containing protein 170 OS=Homo sapiens OX=9606 GN=CCDC170 PE=1 SV=3
gig10445_mRNA1	sp|Q9BUI4|RPC3_HUMAN	DNA-directed RNA polymerase III subunit RPC3 OS=Homo sapiens OX=9606 GN=POLR3C PE=1 SV=1
gig10446_mRNA1	sp|O76083|PDE9A_HUMAN	High affinity cGMP-specific 3',5'-cyclic phosphodiesterase 9A OS=Homo sapiens OX=9606 GN=PDE9A PE=1 SV=1
gig10448_mRNA2	sp|Q86TM6|SYVN1_HUMAN	E3 ubiquitin-protein ligase synoviolin OS=Homo sapiens OX=9606 GN=SYVN1 PE=1 SV=2
gig10449_mRNA3	sp|Q8WWW0|RASF5_HUMAN	Ras association domain-containing protein 5 OS=Homo sapiens OX=9606 GN=RASSF5 PE=1 SV=1
gig1045_mRNA2	sp|Q96DB5|RMD1_HUMAN	Regulator of microtubule dynamics protein 1 OS=Homo sapiens OX=9606 GN=RMDN1 PE=1 SV=1
gig10451_mRNA1	sp|Q8IYT8|ULK2_HUMAN	Serine/threonine-protein kinase ULK2 OS=Homo sapiens OX=9606 GN=ULK2 PE=1 SV=3
gig10452_mRNA2	sp|Q8IYT8|ULK2_HUMAN	Serine/threonine-protein kinase ULK2 OS=Homo sapiens OX=9606 GN=ULK2 PE=1 SV=3
gig10453_mRNA3	sp|Q99490|AGAP2_HUMAN	Arf-GAP with GTPase, ANK repeat and PH domain-containing protein 2 OS=Homo sapiens OX=9606 GN=AGAP2 PE=1 SV=2
gig10454_mRNA1	sp|Q9H2G2|SLK_HUMAN	STE20-like serine/threonine-protein kinase OS=Homo sapiens OX=9606 GN=SLK PE=1 SV=1
gig10455_mRNA1	sp|Q86U38|NOP9_HUMAN	Nucleolar protein 9 OS=Homo sapiens OX=9606 GN=NOP9 PE=1 SV=1
gig10456_mRNA1	sp|P33992|MCM5_HUMAN	DNA replication licensing factor MCM5 OS=Homo sapiens OX=9606 GN=MCM5 PE=1 SV=5
gig10457_mRNA3	sp|Q86VZ4|LRP11_HUMAN	Low-density lipoprotein receptor-related protein 11 OS=Homo sapiens OX=9606 GN=LRP11 PE=2 SV=2
gig10458_mRNA2	sp|Q86VZ4|LRP11_HUMAN	Low-density lipoprotein receptor-related protein 11 OS=Homo sapiens OX=9606 GN=LRP11 PE=2 SV=2
gig10459_mRNA1	sp|Q96N64|PWP2A_HUMAN	PWWP domain-containing protein 2A OS=Homo sapiens OX=9606 GN=PWWP2A PE=1 SV=2
gig1046_mRNA1	sp|P08708|RS17_HUMAN	40S ribosomal protein S17 OS=Homo sapiens OX=9606 GN=RPS17 PE=1 SV=2
gig10461_mRNA1	sp|P49368|TCPG_HUMAN	T-complex protein 1 subunit gamma OS=Homo sapiens OX=9606 GN=CCT3 PE=1 SV=4
gig10462_mRNA1	sp|Q9HCG7|GBA2_HUMAN	Non-lysosomal glucosylceramidase OS=Homo sapiens OX=9606 GN=GBA2 PE=1 SV=2
gig1047_mRNA2	sp|Q8NEY3|SPAT4_HUMAN	Spermatogenesis-associated protein 4 OS=Homo sapiens OX=9606 GN=SPATA4 PE=1 SV=1
gig10473_mRNA4	sp|P0CH99|Z705D_HUMAN	Zinc finger protein 705D OS=Homo sapiens OX=9606 GN=ZNF705D PE=1 SV=1
gig10478_mRNA1	sp|P36578|RL4_HUMAN	60S ribosomal protein L4 OS=Homo sapiens OX=9606 GN=RPL4 PE=1 SV=5
gig1048_mRNA1	sp|Q86X19|TMM17_HUMAN	Transmembrane protein 17 OS=Homo sapiens OX=9606 GN=TMEM17 PE=1 SV=2
gig10482_mRNA1	sp|P48307|TFPI2_HUMAN	Tissue factor pathway inhibitor 2 OS=Homo sapiens OX=9606 GN=TFPI2 PE=1 SV=1
gig10483_mRNA1	sp|Q6XE24|RBMS3_HUMAN	RNA-binding motif, single-stranded-interacting protein 3 OS=Homo sapiens OX=9606 GN=RBMS3 PE=1 SV=1
gig10485_mRNA2	sp|Q9UIL1|SCOC_HUMAN	Short coiled-coil protein OS=Homo sapiens OX=9606 GN=SCOC PE=1 SV=2
gig10486_mRNA1	sp|O43897|TLL1_HUMAN	Tolloid-like protein 1 OS=Homo sapiens OX=9606 GN=TLL1 PE=1 SV=1
gig10488_mRNA1	sp|P98160|PGBM_HUMAN	Basement membrane-specific heparan sulfate proteoglycan core protein OS=Homo sapiens OX=9606 GN=HSPG2 PE=1 SV=4
gig1049_mRNA1	sp|Q6PI48|SYDM_HUMAN	Aspartate--tRNA ligase, mitochondrial OS=Homo sapiens OX=9606 GN=DARS2 PE=1 SV=1
gig10491_mRNA1	sp|Q8WXK3|ASB13_HUMAN	Ankyrin repeat and SOCS box protein 13 OS=Homo sapiens OX=9606 GN=ASB13 PE=1 SV=2
gig10492_mRNA2	sp|Q8NEL9|DDHD1_HUMAN	Phospholipase DDHD1 OS=Homo sapiens OX=9606 GN=DDHD1 PE=1 SV=2
gig10493_mRNA1	sp|O43795|MYO1B_HUMAN	Unconventional myosin-Ib OS=Homo sapiens OX=9606 GN=MYO1B PE=1 SV=3
gig10494_mRNA1	sp|Q96EW2|HBAP1_HUMAN	HSPB1-associated protein 1 OS=Homo sapiens OX=9606 GN=HSPBAP1 PE=1 SV=1
gig10495_mRNA1	sp|Q5VVQ6|OTU1_HUMAN	Ubiquitin thioesterase OTU1 OS=Homo sapiens OX=9606 GN=YOD1 PE=1 SV=1
gig10496_mRNA1	sp|P08648|ITA5_HUMAN	Integrin alpha-5 OS=Homo sapiens OX=9606 GN=ITGA5 PE=1 SV=2
gig10497_mRNA1	sp|P16278|BGAL_HUMAN	Beta-galactosidase OS=Homo sapiens OX=9606 GN=GLB1 PE=1 SV=2
gig10498_mRNA1	sp|P46976|GLYG_HUMAN	Glycogenin-1 OS=Homo sapiens OX=9606 GN=GYG1 PE=1 SV=4
gig10499_mRNA1	sp|Q01780|EXOSX_HUMAN	Exosome component 10 OS=Homo sapiens OX=9606 GN=EXOSC10 PE=1 SV=2
gig105_mRNA1	sp|P10646|TFPI1_HUMAN	Tissue factor pathway inhibitor OS=Homo sapiens OX=9606 GN=TFPI PE=1 SV=1
gig10501_mRNA1	sp|Q9UHC1|MLH3_HUMAN	DNA mismatch repair protein Mlh3 OS=Homo sapiens OX=9606 GN=MLH3 PE=1 SV=3
gig10502_mRNA1	sp|O43824|GTPB6_HUMAN	Putative GTP-binding protein 6 OS=Homo sapiens OX=9606 GN=GTPBP6 PE=2 SV=4
gig10503_mRNA1	sp|O43824|GTPB6_HUMAN	Putative GTP-binding protein 6 OS=Homo sapiens OX=9606 GN=GTPBP6 PE=2 SV=4
gig10504_mRNA1	sp|Q9NX65|ZSC32_HUMAN	Zinc finger and SCAN domain-containing protein 32 OS=Homo sapiens OX=9606 GN=ZSCAN32 PE=1 SV=3
gig10505_mRNA1	sp|O95373|IPO7_HUMAN	Importin-7 OS=Homo sapiens OX=9606 GN=IPO7 PE=1 SV=1
gig10506_mRNA1	sp|O95373|IPO7_HUMAN	Importin-7 OS=Homo sapiens OX=9606 GN=IPO7 PE=1 SV=1
gig10507_mRNA1	sp|Q8NI60|COQ8A_HUMAN	Atypical kinase COQ8A, mitochondrial OS=Homo sapiens OX=9606 GN=COQ8A PE=1 SV=1
gig1051_mRNA1	sp|Q14BN4|SLMAP_HUMAN	Sarcolemmal membrane-associated protein OS=Homo sapiens OX=9606 GN=SLMAP PE=1 SV=1
gig10510_mRNA1	sp|A0AVI4|TM129_HUMAN	E3 ubiquitin-protein ligase TM129 OS=Homo sapiens OX=9606 GN=TMEM129 PE=1 SV=1
gig10511_mRNA1	sp|P61981|1433G_HUMAN	14-3-3 protein gamma OS=Homo sapiens OX=9606 GN=YWHAG PE=1 SV=2
gig10512_mRNA3	sp|Q9H0F7|ARL6_HUMAN	ADP-ribosylation factor-like protein 6 OS=Homo sapiens OX=9606 GN=ARL6 PE=1 SV=1
gig10513_mRNA2	sp|Q9UKM7|MA1B1_HUMAN	Endoplasmic reticulum mannosyl-oligosaccharide 1,2-alpha-mannosidase OS=Homo sapiens OX=9606 GN=MAN1B1 PE=1 SV=2
gig10514_mRNA2	sp|P54198|HIRA_HUMAN	Protein HIRA OS=Homo sapiens OX=9606 GN=HIRA PE=1 SV=2
gig10518_mRNA1	sp|Q9ULH0|KDIS_HUMAN	Kinase D-interacting substrate of 220 kDa OS=Homo sapiens OX=9606 GN=KIDINS220 PE=1 SV=3
gig10519_mRNA1	sp|Q9ULH0|KDIS_HUMAN	Kinase D-interacting substrate of 220 kDa OS=Homo sapiens OX=9606 GN=KIDINS220 PE=1 SV=3
gig1052_mRNA4	sp|O60669|MOT2_HUMAN	Monocarboxylate transporter 2 OS=Homo sapiens OX=9606 GN=SLC16A7 PE=1 SV=2
gig10521_mRNA1	sp|Q8NHH1|TTL11_HUMAN	Tubulin polyglutamylase TTLL11 OS=Homo sapiens OX=9606 GN=TTLL11 PE=1 SV=2
gig10529_mRNA1	sp|Q9H4G4|GAPR1_HUMAN	Golgi-associated plant pathogenesis-related protein 1 OS=Homo sapiens OX=9606 GN=GLIPR2 PE=1 SV=3
gig1053_mRNA1	sp|Q9Y5H8|PCDA3_HUMAN	Protocadherin alpha-3 OS=Homo sapiens OX=9606 GN=PCDHA3 PE=2 SV=1
gig10530_mRNA1	sp|Q9H4G4|GAPR1_HUMAN	Golgi-associated plant pathogenesis-related protein 1 OS=Homo sapiens OX=9606 GN=GLIPR2 PE=1 SV=3
gig10532_mRNA1	sp|P32242|OTX1_HUMAN	Homeobox protein OTX1 OS=Homo sapiens OX=9606 GN=OTX1 PE=1 SV=1
gig10536_mRNA2	sp|P21128|ENDOU_HUMAN	Poly(U)-specific endoribonuclease OS=Homo sapiens OX=9606 GN=ENDOU PE=1 SV=2
gig10537_mRNA5	sp|Q9NVU7|SDA1_HUMAN	Protein SDA1 homolog OS=Homo sapiens OX=9606 GN=SDAD1 PE=1 SV=3
gig1054_mRNA2	sp|P07108|ACBP_HUMAN	Acyl-CoA-binding protein OS=Homo sapiens OX=9606 GN=DBI PE=1 SV=2
gig10540_mRNA1	sp|P35368|ADA1B_HUMAN	Alpha-1B adrenergic receptor OS=Homo sapiens OX=9606 GN=ADRA1B PE=1 SV=3
gig10541_mRNA1	sp|Q9Y6L7|TLL2_HUMAN	Tolloid-like protein 2 OS=Homo sapiens OX=9606 GN=TLL2 PE=1 SV=1
gig10545_mRNA1	sp|Q01082|SPTB2_HUMAN	Spectrin beta chain, non-erythrocytic 1 OS=Homo sapiens OX=9606 GN=SPTBN1 PE=1 SV=2
gig10546_mRNA2	sp|Q8NDX5|PHC3_HUMAN	Polyhomeotic-like protein 3 OS=Homo sapiens OX=9606 GN=PHC3 PE=1 SV=1
gig10548_mRNA1	sp|P60709|ACTB_HUMAN	Actin, cytoplasmic 1 OS=Homo sapiens OX=9606 GN=ACTB PE=1 SV=1
gig10549_mRNA1	sp|Q9NR61|DLL4_HUMAN	Delta-like protein 4 OS=Homo sapiens OX=9606 GN=DLL4 PE=1 SV=1
gig1055_mRNA1	sp|Q6PII3|CC174_HUMAN	Coiled-coil domain-containing protein 174 OS=Homo sapiens OX=9606 GN=CCDC174 PE=1 SV=3
gig10550_mRNA2	sp|P08069|IGF1R_HUMAN	Insulin-like growth factor 1 receptor OS=Homo sapiens OX=9606 GN=IGF1R PE=1 SV=1
gig10551_mRNA1	sp|O60669|MOT2_HUMAN	Monocarboxylate transporter 2 OS=Homo sapiens OX=9606 GN=SLC16A7 PE=1 SV=2
gig10553_mRNA1	sp|Q8NB59|SYT14_HUMAN	Synaptotagmin-14 OS=Homo sapiens OX=9606 GN=SYT14 PE=1 SV=2
gig10555_mRNA1	sp|P37088|SCNNA_HUMAN	Amiloride-sensitive sodium channel subunit alpha OS=Homo sapiens OX=9606 GN=SCNN1A PE=1 SV=1
gig10556_mRNA1	sp|P63092|GNAS2_HUMAN	Guanine nucleotide-binding protein G(s) subunit alpha isoforms short OS=Homo sapiens OX=9606 GN=GNAS PE=1 SV=1
gig10557_mRNA1	sp|O14556|G3PT_HUMAN	Glyceraldehyde-3-phosphate dehydrogenase, testis-specific OS=Homo sapiens OX=9606 GN=GAPDHS PE=1 SV=2
gig1056_mRNA1	sp|P22626|ROA2_HUMAN	Heterogeneous nuclear ribonucleoproteins A2/B1 OS=Homo sapiens OX=9606 GN=HNRNPA2B1 PE=1 SV=2
gig10568_mRNA1	sp|P63261|ACTG_HUMAN	Actin, cytoplasmic 2 OS=Homo sapiens OX=9606 GN=ACTG1 PE=1 SV=1
gig10569_mRNA1	sp|P63261|ACTG_HUMAN	Actin, cytoplasmic 2 OS=Homo sapiens OX=9606 GN=ACTG1 PE=1 SV=1
gig10570_mRNA1	sp|P63261|ACTG_HUMAN	Actin, cytoplasmic 2 OS=Homo sapiens OX=9606 GN=ACTG1 PE=1 SV=1
gig10573_mRNA1	sp|P60709|ACTB_HUMAN	Actin, cytoplasmic 1 OS=Homo sapiens OX=9606 GN=ACTB PE=1 SV=1
gig10574_mRNA1	sp|P63261|ACTG_HUMAN	Actin, cytoplasmic 2 OS=Homo sapiens OX=9606 GN=ACTG1 PE=1 SV=1
gig10575_mRNA1	sp|P63261|ACTG_HUMAN	Actin, cytoplasmic 2 OS=Homo sapiens OX=9606 GN=ACTG1 PE=1 SV=1
gig10576_mRNA1	sp|P63261|ACTG_HUMAN	Actin, cytoplasmic 2 OS=Homo sapiens OX=9606 GN=ACTG1 PE=1 SV=1
gig10577_mRNA1	sp|P63261|ACTG_HUMAN	Actin, cytoplasmic 2 OS=Homo sapiens OX=9606 GN=ACTG1 PE=1 SV=1
gig10578_mRNA1	sp|P63261|ACTG_HUMAN	Actin, cytoplasmic 2 OS=Homo sapiens OX=9606 GN=ACTG1 PE=1 SV=1
gig10579_mRNA1	sp|P63261|ACTG_HUMAN	Actin, cytoplasmic 2 OS=Homo sapiens OX=9606 GN=ACTG1 PE=1 SV=1
gig1058_mRNA1	sp|Q15078|CD5R1_HUMAN	Cyclin-dependent kinase 5 activator 1 OS=Homo sapiens OX=9606 GN=CDK5R1 PE=1 SV=1
gig10580_mRNA1	sp|P63261|ACTG_HUMAN	Actin, cytoplasmic 2 OS=Homo sapiens OX=9606 GN=ACTG1 PE=1 SV=1
gig10581_mRNA1	sp|P63261|ACTG_HUMAN	Actin, cytoplasmic 2 OS=Homo sapiens OX=9606 GN=ACTG1 PE=1 SV=1
gig10582_mRNA1	sp|P63261|ACTG_HUMAN	Actin, cytoplasmic 2 OS=Homo sapiens OX=9606 GN=ACTG1 PE=1 SV=1
gig10583_mRNA2	sp|P60709|ACTB_HUMAN	Actin, cytoplasmic 1 OS=Homo sapiens OX=9606 GN=ACTB PE=1 SV=1
gig10584_mRNA1	sp|P63261|ACTG_HUMAN	Actin, cytoplasmic 2 OS=Homo sapiens OX=9606 GN=ACTG1 PE=1 SV=1
gig10585_mRNA1	sp|P63261|ACTG_HUMAN	Actin, cytoplasmic 2 OS=Homo sapiens OX=9606 GN=ACTG1 PE=1 SV=1
gig10586_mRNA4	sp|Q9NZR4|VSX1_HUMAN	Visual system homeobox 1 OS=Homo sapiens OX=9606 GN=VSX1 PE=1 SV=2
gig10589_mRNA2	sp|Q9Y664|KPTN_HUMAN	KICSTOR complex protein kaptin OS=Homo sapiens OX=9606 GN=KPTN PE=1 SV=2
gig1059_mRNA1	sp|Q8NA54|IQUB_HUMAN	IQ and ubiquitin-like domain-containing protein OS=Homo sapiens OX=9606 GN=IQUB PE=1 SV=2
gig10592_mRNA1	sp|Q9Y676|RT18B_HUMAN	28S ribosomal protein S18b, mitochondrial OS=Homo sapiens OX=9606 GN=MRPS18B PE=1 SV=1
gig10595_mRNA1	sp|Q16181|SEPT7_HUMAN	Septin-7 OS=Homo sapiens OX=9606 GN=SEPTIN7 PE=1 SV=2
gig10598_mRNA1	sp|Q02575|HEN1_HUMAN	Helix-loop-helix protein 1 OS=Homo sapiens OX=9606 GN=NHLH1 PE=1 SV=1
gig10599_mRNA1	sp|Q9BUZ4|TRAF4_HUMAN	TNF receptor-associated factor 4 OS=Homo sapiens OX=9606 GN=TRAF4 PE=1 SV=1
gig106_mRNA1	sp|Q9HAV0|GBB4_HUMAN	Guanine nucleotide-binding protein subunit beta-4 OS=Homo sapiens OX=9606 GN=GNB4 PE=1 SV=3
gig1061_mRNA1	sp|Q8WVB6|CTF18_HUMAN	Chromosome transmission fidelity protein 18 homolog OS=Homo sapiens OX=9606 GN=CHTF18 PE=1 SV=1
gig10612_mRNA2	sp|P60174|TPIS_HUMAN	Triosephosphate isomerase OS=Homo sapiens OX=9606 GN=TPI1 PE=1 SV=4
gig10616_mRNA1	sp|P09104|ENOG_HUMAN	Gamma-enolase OS=Homo sapiens OX=9606 GN=ENO2 PE=1 SV=3
gig10617_mRNA1	sp|Q99805|TM9S2_HUMAN	Transmembrane 9 superfamily member 2 OS=Homo sapiens OX=9606 GN=TM9SF2 PE=1 SV=1
gig10618_mRNA1	sp|Q5JU00|DRC5_HUMAN	Dynein regulatory complex subunit 5 OS=Homo sapiens OX=9606 GN=TCTE1 PE=2 SV=1
gig10621_mRNA2	sp|Q9BSD7|NTPCR_HUMAN	Cancer-related nucleoside-triphosphatase OS=Homo sapiens OX=9606 GN=NTPCR PE=1 SV=1
gig10623_mRNA1	sp|P60602|ROMO1_HUMAN	Reactive oxygen species modulator 1 OS=Homo sapiens OX=9606 GN=ROMO1 PE=1 SV=1
gig10624_mRNA1	sp|Q8TDJ6|DMXL2_HUMAN	DmX-like protein 2 OS=Homo sapiens OX=9606 GN=DMXL2 PE=1 SV=2
gig10625_mRNA1	sp|Q8TDJ6|DMXL2_HUMAN	DmX-like protein 2 OS=Homo sapiens OX=9606 GN=DMXL2 PE=1 SV=2
gig10626_mRNA1	sp|Q8TDJ6|DMXL2_HUMAN	DmX-like protein 2 OS=Homo sapiens OX=9606 GN=DMXL2 PE=1 SV=2
gig10627_mRNA1	sp|Q8TDJ6|DMXL2_HUMAN	DmX-like protein 2 OS=Homo sapiens OX=9606 GN=DMXL2 PE=1 SV=2
gig10628_mRNA1	sp|Q96S90|LYSM1_HUMAN	LysM and putative peptidoglycan-binding domain-containing protein 1 OS=Homo sapiens OX=9606 GN=LYSMD1 PE=1 SV=1
gig10629_mRNA2	sp|Q7Z6K3|PTAR1_HUMAN	Protein prenyltransferase alpha subunit repeat-containing protein 1 OS=Homo sapiens OX=9606 GN=PTAR1 PE=1 SV=2
gig10630_mRNA1	sp|O43264|ZW10_HUMAN	Centromere/kinetochore protein zw10 homolog OS=Homo sapiens OX=9606 GN=ZW10 PE=1 SV=3
gig10631_mRNA1	sp|Q16822|PCKGM_HUMAN	Phosphoenolpyruvate carboxykinase [GTP], mitochondrial OS=Homo sapiens OX=9606 GN=PCK2 PE=1 SV=4
gig10633_mRNA1	sp|Q9UII2|ATIF1_HUMAN	ATPase inhibitor, mitochondrial OS=Homo sapiens OX=9606 GN=ATP5IF1 PE=1 SV=1
gig10634_mRNA1	sp|Q14123|PDE1C_HUMAN	Calcium/calmodulin-dependent 3',5'-cyclic nucleotide phosphodiesterase 1C OS=Homo sapiens OX=9606 GN=PDE1C PE=1 SV=1
gig10635_mRNA1	sp|Q9UII2|ATIF1_HUMAN	ATPase inhibitor, mitochondrial OS=Homo sapiens OX=9606 GN=ATP5IF1 PE=1 SV=1
gig10636_mRNA1	sp|Q96BD0|SO4A1_HUMAN	Solute carrier organic anion transporter family member 4A1 OS=Homo sapiens OX=9606 GN=SLCO4A1 PE=1 SV=2
gig10639_mRNA1	sp|Q9P1Z9|CC180_HUMAN	Coiled-coil domain-containing protein 180 OS=Homo sapiens OX=9606 GN=CCDC180 PE=2 SV=3
gig1064_mRNA1	sp|Q9Y6V0|PCLO_HUMAN	Protein piccolo OS=Homo sapiens OX=9606 GN=PCLO PE=1 SV=5
gig10640_mRNA1	sp|Q9P1Z9|CC180_HUMAN	Coiled-coil domain-containing protein 180 OS=Homo sapiens OX=9606 GN=CCDC180 PE=2 SV=3
gig10641_mRNA1	sp|Q9H9S5|FKRP_HUMAN	Fukutin-related protein OS=Homo sapiens OX=9606 GN=FKRP PE=1 SV=1
gig10642_mRNA1	sp|P98196|AT11A_HUMAN	Probable phospholipid-transporting ATPase IH OS=Homo sapiens OX=9606 GN=ATP11A PE=1 SV=3
gig10643_mRNA1	sp|Q8TF46|DI3L1_HUMAN	DIS3-like exonuclease 1 OS=Homo sapiens OX=9606 GN=DIS3L PE=1 SV=2
gig10644_mRNA1	sp|Q13177|PAK2_HUMAN	Serine/threonine-protein kinase PAK 2 OS=Homo sapiens OX=9606 GN=PAK2 PE=1 SV=3
gig10645_mRNA1	sp|O75914|PAK3_HUMAN	Serine/threonine-protein kinase PAK 3 OS=Homo sapiens OX=9606 GN=PAK3 PE=1 SV=2
gig10646_mRNA1	sp|P24386|RAE1_HUMAN	Rab proteins geranylgeranyltransferase component A 1 OS=Homo sapiens OX=9606 GN=CHM PE=1 SV=3
gig10647_mRNA1	sp|O60663|LMX1B_HUMAN	LIM homeobox transcription factor 1-beta OS=Homo sapiens OX=9606 GN=LMX1B PE=1 SV=3
gig10649_mRNA1	sp|O00400|ACATN_HUMAN	Acetyl-coenzyme A transporter 1 OS=Homo sapiens OX=9606 GN=SLC33A1 PE=1 SV=1
gig1065_mRNA1	sp|Q9Y2J0|RP3A_HUMAN	Rabphilin-3A OS=Homo sapiens OX=9606 GN=RPH3A PE=1 SV=1
gig10650_mRNA1	sp|Q9P1Q0|VPS54_HUMAN	Vacuolar protein sorting-associated protein 54 OS=Homo sapiens OX=9606 GN=VPS54 PE=1 SV=2
gig10652_mRNA1	sp|Q9C0D3|ZY11B_HUMAN	Protein zyg-11 homolog B OS=Homo sapiens OX=9606 GN=ZYG11B PE=1 SV=2
gig10653_mRNA1	sp|Q9P2S2|NRX2A_HUMAN	Neurexin-2 OS=Homo sapiens OX=9606 GN=NRXN2 PE=2 SV=1
gig10654_mRNA2	sp|Q5EBL4|RIPL1_HUMAN	RILP-like protein 1 OS=Homo sapiens OX=9606 GN=RILPL1 PE=1 SV=1
gig10655_mRNA1	sp|P16157|ANK1_HUMAN	Ankyrin-1 OS=Homo sapiens OX=9606 GN=ANK1 PE=1 SV=3
gig10656_mRNA1	sp|P62341|SELT_HUMAN	Thioredoxin reductase-like selenoprotein T OS=Homo sapiens OX=9606 GN=SELENOT PE=1 SV=2
gig10657_mRNA1	sp|P34897|GLYM_HUMAN	Serine hydroxymethyltransferase, mitochondrial OS=Homo sapiens OX=9606 GN=SHMT2 PE=1 SV=3
gig10658_mRNA1	sp|O75368|SH3L1_HUMAN	SH3 domain-binding glutamic acid-rich-like protein OS=Homo sapiens OX=9606 GN=SH3BGRL PE=1 SV=1
gig10660_mRNA1	sp|Q92847|GHSR_HUMAN	Growth hormone secretagogue receptor type 1 OS=Homo sapiens OX=9606 GN=GHSR PE=1 SV=1
gig10661_mRNA1	sp|P21796|VDAC1_HUMAN	Voltage-dependent anion-selective channel protein 1 OS=Homo sapiens OX=9606 GN=VDAC1 PE=1 SV=2
gig10666_mRNA1	sp|Q5JTW2|CEP78_HUMAN	Centrosomal protein of 78 kDa OS=Homo sapiens OX=9606 GN=CEP78 PE=1 SV=1
gig10668_mRNA1	sp|P36544|ACHA7_HUMAN	Neuronal acetylcholine receptor subunit alpha-7 OS=Homo sapiens OX=9606 GN=CHRNA7 PE=1 SV=5
gig10669_mRNA1	sp|P36544|ACHA7_HUMAN	Neuronal acetylcholine receptor subunit alpha-7 OS=Homo sapiens OX=9606 GN=CHRNA7 PE=1 SV=5
gig1067_mRNA2	sp|Q9H2S9|IKZF4_HUMAN	Zinc finger protein Eos OS=Homo sapiens OX=9606 GN=IKZF4 PE=1 SV=2
gig10671_mRNA1	sp|Q13324|CRFR2_HUMAN	Corticotropin-releasing factor receptor 2 OS=Homo sapiens OX=9606 GN=CRHR2 PE=1 SV=2
gig10672_mRNA1	sp|Q8N7U6|EFHB_HUMAN	EF-hand domain-containing family member B OS=Homo sapiens OX=9606 GN=EFHB PE=1 SV=4
gig10673_mRNA2	sp|Q9BPX7|CG025_HUMAN	UPF0415 protein C7orf25 OS=Homo sapiens OX=9606 GN=C7orf25 PE=1 SV=1
gig10674_mRNA1	sp|O43603|GALR2_HUMAN	Galanin receptor type 2 OS=Homo sapiens OX=9606 GN=GALR2 PE=1 SV=1
gig10675_mRNA2	sp|A1L3X0|ELOV7_HUMAN	Elongation of very long chain fatty acids protein 7 OS=Homo sapiens OX=9606 GN=ELOVL7 PE=1 SV=1
gig10676_mRNA1	sp|Q93062|RBPMS_HUMAN	RNA-binding protein with multiple splicing OS=Homo sapiens OX=9606 GN=RBPMS PE=1 SV=1
gig10677_mRNA1	sp|Q96RD6|PANX2_HUMAN	Pannexin-2 OS=Homo sapiens OX=9606 GN=PANX2 PE=2 SV=2
gig10678_mRNA3	sp|A2RRP1|NBAS_HUMAN	Neuroblastoma-amplified sequence OS=Homo sapiens OX=9606 GN=NBAS PE=1 SV=2
gig10679_mRNA1	sp|Q96PZ7|CSMD1_HUMAN	CUB and sushi domain-containing protein 1 OS=Homo sapiens OX=9606 GN=CSMD1 PE=1 SV=3
gig1068_mRNA1	sp|P08913|ADA2A_HUMAN	Alpha-2A adrenergic receptor OS=Homo sapiens OX=9606 GN=ADRA2A PE=1 SV=4
gig10680_mRNA1	sp|P13497|BMP1_HUMAN	Bone morphogenetic protein 1 OS=Homo sapiens OX=9606 GN=BMP1 PE=1 SV=2
gig10682_mRNA2	sp|P50213|IDH3A_HUMAN	Isocitrate dehydrogenase [NAD] subunit alpha, mitochondrial OS=Homo sapiens OX=9606 GN=IDH3A PE=1 SV=1
gig10683_mRNA1	sp|O14795|UN13B_HUMAN	Protein unc-13 homolog B OS=Homo sapiens OX=9606 GN=UNC13B PE=1 SV=2
gig10685_mRNA1	sp|Q8N9W6|BOLL_HUMAN	Protein boule-like OS=Homo sapiens OX=9606 GN=BOLL PE=1 SV=2
gig10686_mRNA1	sp|Q71UM5|RS27L_HUMAN	40S ribosomal protein S27-like OS=Homo sapiens OX=9606 GN=RPS27L PE=1 SV=3
gig10687_mRNA1	sp|P21917|DRD4_HUMAN	D(4) dopamine receptor OS=Homo sapiens OX=9606 GN=DRD4 PE=1 SV=3
gig10688_mRNA1	sp|P35462|DRD3_HUMAN	D(3) dopamine receptor OS=Homo sapiens OX=9606 GN=DRD3 PE=1 SV=2
gig1069_mRNA2	sp|Q8NDA2|HMCN2_HUMAN	Hemicentin-2 OS=Homo sapiens OX=9606 GN=HMCN2 PE=2 SV=3
gig10690_mRNA1	sp|Q9Y2K2|SIK3_HUMAN	Serine/threonine-protein kinase SIK3 OS=Homo sapiens OX=9606 GN=SIK3 PE=1 SV=4
gig10692_mRNA1	sp|Q7RTS5|OTOP3_HUMAN	Proton channel OTOP3 OS=Homo sapiens OX=9606 GN=OTOP3 PE=1 SV=1
gig10693_mRNA4	sp|Q8NFW9|MYRIP_HUMAN	Rab effector MyRIP OS=Homo sapiens OX=9606 GN=MYRIP PE=1 SV=2
gig10694_mRNA1	sp|Q3C1V8|BSH_HUMAN	Brain-specific homeobox protein homolog OS=Homo sapiens OX=9606 GN=BSX PE=2 SV=2
gig10697_mRNA1	sp|P39059|COFA1_HUMAN	Collagen alpha-1(XV) chain OS=Homo sapiens OX=9606 GN=COL15A1 PE=1 SV=2
gig10698_mRNA2	sp|Q9ULJ6|ZMIZ1_HUMAN	Zinc finger MIZ domain-containing protein 1 OS=Homo sapiens OX=9606 GN=ZMIZ1 PE=1 SV=3
gig107_mRNA2	sp|Q92997|DVL3_HUMAN	Segment polarity protein dishevelled homolog DVL-3 OS=Homo sapiens OX=9606 GN=DVL3 PE=1 SV=2
gig1070_mRNA1	sp|Q92793|CBP_HUMAN	CREB-binding protein OS=Homo sapiens OX=9606 GN=CREBBP PE=1 SV=3
gig10700_mRNA1	sp|Q9BVG8|KIFC3_HUMAN	Kinesin-like protein KIFC3 OS=Homo sapiens OX=9606 GN=KIFC3 PE=1 SV=4
gig10705_mRNA1	sp|Q5T5A4|CA194_HUMAN	Protein C1orf194 OS=Homo sapiens OX=9606 GN=C1orf194 PE=1 SV=1
gig10706_mRNA1	sp|Q9BZC1|CELF4_HUMAN	CUGBP Elav-like family member 4 OS=Homo sapiens OX=9606 GN=CELF4 PE=1 SV=1
gig10707_mRNA1	sp|Q9Y2J2|E41L3_HUMAN	Band 4.1-like protein 3 OS=Homo sapiens OX=9606 GN=EPB41L3 PE=1 SV=2
gig10708_mRNA1	sp|P27482|CALL3_HUMAN	Calmodulin-like protein 3 OS=Homo sapiens OX=9606 GN=CALML3 PE=1 SV=2
gig1071_mRNA2	sp|Q9NWU1|OXSM_HUMAN	3-oxoacyl-[acyl-carrier-protein] synthase, mitochondrial OS=Homo sapiens OX=9606 GN=OXSM PE=1 SV=1
gig10711_mRNA1	sp|Q02878|RL6_HUMAN	60S ribosomal protein L6 OS=Homo sapiens OX=9606 GN=RPL6 PE=1 SV=3
gig10713_mRNA1	sp|Q9HAE3|EFCB1_HUMAN	EF-hand calcium-binding domain-containing protein 1 OS=Homo sapiens OX=9606 GN=EFCAB1 PE=2 SV=1
gig10715_mRNA1	sp|Q96SY0|INT14_HUMAN	Integrator complex subunit 14 OS=Homo sapiens OX=9606 GN=INTS14 PE=1 SV=2
gig10718_mRNA1	sp|Q9P2P1|NYNRI_HUMAN	Protein NYNRIN OS=Homo sapiens OX=9606 GN=NYNRIN PE=2 SV=3
gig1072_mRNA1	sp|O95807|TM50A_HUMAN	Transmembrane protein 50A OS=Homo sapiens OX=9606 GN=TMEM50A PE=1 SV=1
gig10720_mRNA2	sp|Q6ZNE9|RUFY4_HUMAN	RUN and FYVE domain-containing protein 4 OS=Homo sapiens OX=9606 GN=RUFY4 PE=1 SV=2
gig10721_mRNA1	sp|Q8WY64|MYLIP_HUMAN	E3 ubiquitin-protein ligase MYLIP OS=Homo sapiens OX=9606 GN=MYLIP PE=1 SV=2
gig10722_mRNA1	sp|Q9GZS0|DNAI2_HUMAN	Dynein intermediate chain 2, axonemal OS=Homo sapiens OX=9606 GN=DNAI2 PE=1 SV=2
gig10723_mRNA1	sp|Q5H9R7|PP6R3_HUMAN	Serine/threonine-protein phosphatase 6 regulatory subunit 3 OS=Homo sapiens OX=9606 GN=PPP6R3 PE=1 SV=2
gig10724_mRNA1	sp|Q15029|U5S1_HUMAN	116 kDa U5 small nuclear ribonucleoprotein component OS=Homo sapiens OX=9606 GN=EFTUD2 PE=1 SV=1
gig10726_mRNA1	sp|O00560|SDCB1_HUMAN	Syntenin-1 OS=Homo sapiens OX=9606 GN=SDCBP PE=1 SV=1
gig10727_mRNA1	sp|Q13564|ULA1_HUMAN	NEDD8-activating enzyme E1 regulatory subunit OS=Homo sapiens OX=9606 GN=NAE1 PE=1 SV=1
gig10728_mRNA1	sp|Q8TDN6|BRX1_HUMAN	Ribosome biogenesis protein BRX1 homolog OS=Homo sapiens OX=9606 GN=BRIX1 PE=1 SV=2
gig1073_mRNA1	sp|O95163|ELP1_HUMAN	Elongator complex protein 1 OS=Homo sapiens OX=9606 GN=ELP1 PE=1 SV=3
gig10734_mRNA1	sp|O60931|CTNS_HUMAN	Cystinosin OS=Homo sapiens OX=9606 GN=CTNS PE=1 SV=2
gig10737_mRNA1	sp|O60931|CTNS_HUMAN	Cystinosin OS=Homo sapiens OX=9606 GN=CTNS PE=1 SV=2
gig10738_mRNA1	sp|Q15007|FL2D_HUMAN	Pre-mRNA-splicing regulator WTAP OS=Homo sapiens OX=9606 GN=WTAP PE=1 SV=2
gig10739_mRNA1	sp|O15514|RPB4_HUMAN	DNA-directed RNA polymerase II subunit RPB4 OS=Homo sapiens OX=9606 GN=POLR2D PE=1 SV=1
gig1074_mRNA1	sp|Q7LBR1|CHM1B_HUMAN	Charged multivesicular body protein 1b OS=Homo sapiens OX=9606 GN=CHMP1B PE=1 SV=1
gig10740_mRNA2	sp|P21291|CSRP1_HUMAN	Cysteine and glycine-rich protein 1 OS=Homo sapiens OX=9606 GN=CSRP1 PE=1 SV=3
gig10741_mRNA1	sp|P09001|RM03_HUMAN	39S ribosomal protein L3, mitochondrial OS=Homo sapiens OX=9606 GN=MRPL3 PE=1 SV=1
gig10742_mRNA1	sp|Q96FJ2|DYL2_HUMAN	Dynein light chain 2, cytoplasmic OS=Homo sapiens OX=9606 GN=DYNLL2 PE=1 SV=1
gig10743_mRNA1	sp|Q494V2|CP100_HUMAN	Cilia- and flagella-associated protein 100 OS=Homo sapiens OX=9606 GN=CFAP100 PE=1 SV=1
gig10744_mRNA3	sp|O14926|FSCN2_HUMAN	Fascin-2 OS=Homo sapiens OX=9606 GN=FSCN2 PE=1 SV=1
gig10747_mRNA1	sp|Q7Z4M0|RE114_HUMAN	Meiotic recombination protein REC114 OS=Homo sapiens OX=9606 GN=REC114 PE=2 SV=2
gig10748_mRNA1	sp|Q96T60|PNKP_HUMAN	Bifunctional polynucleotide phosphatase/kinase OS=Homo sapiens OX=9606 GN=PNKP PE=1 SV=1
gig10749_mRNA1	sp|O75027|ABCB7_HUMAN	ATP-binding cassette sub-family B member 7, mitochondrial OS=Homo sapiens OX=9606 GN=ABCB7 PE=1 SV=2
gig10750_mRNA2	sp|Q13118|KLF10_HUMAN	Krueppel-like factor 10 OS=Homo sapiens OX=9606 GN=KLF10 PE=1 SV=1
gig10751_mRNA1	sp|O95185|UNC5C_HUMAN	Netrin receptor UNC5C OS=Homo sapiens OX=9606 GN=UNC5C PE=1 SV=2
gig10753_mRNA1	sp|O14901|KLF11_HUMAN	Krueppel-like factor 11 OS=Homo sapiens OX=9606 GN=KLF11 PE=1 SV=2
gig10755_mRNA1	sp|Q86WJ1|CHD1L_HUMAN	Chromodomain-helicase-DNA-binding protein 1-like OS=Homo sapiens OX=9606 GN=CHD1L PE=1 SV=3
gig10760_mRNA1	sp|Q00973|B4GN1_HUMAN	Beta-1,4 N-acetylgalactosaminyltransferase 1 OS=Homo sapiens OX=9606 GN=B4GALNT1 PE=1 SV=2
gig10762_mRNA1	sp|Q13190|STX5_HUMAN	Syntaxin-5 OS=Homo sapiens OX=9606 GN=STX5 PE=1 SV=2
gig10763_mRNA1	sp|Q86V81|THOC4_HUMAN	THO complex subunit 4 OS=Homo sapiens OX=9606 GN=ALYREF PE=1 SV=3
gig10766_mRNA1	sp|Q8TDF5|NETO1_HUMAN	Neuropilin and tolloid-like protein 1 OS=Homo sapiens OX=9606 GN=NETO1 PE=2 SV=2
gig10768_mRNA1	sp|Q9NWZ5|UCKL1_HUMAN	Uridine-cytidine kinase-like 1 OS=Homo sapiens OX=9606 GN=UCKL1 PE=1 SV=2
gig10769_mRNA2	sp|Q15397|PUM3_HUMAN	Pumilio homolog 3 OS=Homo sapiens OX=9606 GN=PUM3 PE=1 SV=3
gig1077_mRNA1	sp|P13861|KAP2_HUMAN	cAMP-dependent protein kinase type II-alpha regulatory subunit OS=Homo sapiens OX=9606 GN=PRKAR2A PE=1 SV=2
gig10774_mRNA1	sp|Q9Y5Z6|B3GT1_HUMAN	Beta-1,3-galactosyltransferase 1 OS=Homo sapiens OX=9606 GN=B3GALT1 PE=1 SV=1
gig10776_mRNA1	sp|O75752|B3GL1_HUMAN	UDP-GalNAc:beta-1,3-N-acetylgalactosaminyltransferase 1 OS=Homo sapiens OX=9606 GN=B3GALNT1 PE=1 SV=1
gig10777_mRNA1	sp|P12643|BMP2_HUMAN	Bone morphogenetic protein 2 OS=Homo sapiens OX=9606 GN=BMP2 PE=1 SV=1
gig10778_mRNA1	sp|Q96BP2|CHCH1_HUMAN	Coiled-coil-helix-coiled-coil-helix domain-containing protein 1 OS=Homo sapiens OX=9606 GN=CHCHD1 PE=1 SV=1
gig10779_mRNA1	sp|O60493|SNX3_HUMAN	Sorting nexin-3 OS=Homo sapiens OX=9606 GN=SNX3 PE=1 SV=3
gig1078_mRNA2	sp|Q9BRJ2|RM45_HUMAN	39S ribosomal protein L45, mitochondrial OS=Homo sapiens OX=9606 GN=MRPL45 PE=1 SV=2
gig10780_mRNA1	sp|Q7Z4L9|PPR42_HUMAN	Protein phosphatase 1 regulatory subunit 42 OS=Homo sapiens OX=9606 GN=PPP1R42 PE=2 SV=3
gig10781_mRNA1	sp|Q8NI36|WDR36_HUMAN	WD repeat-containing protein 36 OS=Homo sapiens OX=9606 GN=WDR36 PE=1 SV=1
gig10783_mRNA1	sp|Q13332|PTPRS_HUMAN	Receptor-type tyrosine-protein phosphatase S OS=Homo sapiens OX=9606 GN=PTPRS PE=1 SV=3
gig10784_mRNA1	sp|P55103|INHBC_HUMAN	Inhibin beta C chain OS=Homo sapiens OX=9606 GN=INHBC PE=2 SV=1
gig10785_mRNA1	sp|Q6ICB0|DESI1_HUMAN	Desumoylating isopeptidase 1 OS=Homo sapiens OX=9606 GN=DESI1 PE=1 SV=1
gig10788_mRNA1	sp|Q9Y6N1|COX11_HUMAN	Cytochrome c oxidase assembly protein COX11, mitochondrial OS=Homo sapiens OX=9606 GN=COX11 PE=1 SV=3
gig10789_mRNA2	sp|Q9BQI7|PSD2_HUMAN	PH and SEC7 domain-containing protein 2 OS=Homo sapiens OX=9606 GN=PSD2 PE=2 SV=3
gig10791_mRNA1	sp|P52747|ZN143_HUMAN	Zinc finger protein 143 OS=Homo sapiens OX=9606 GN=ZNF143 PE=1 SV=2
gig10792_mRNA1	sp|P52747|ZN143_HUMAN	Zinc finger protein 143 OS=Homo sapiens OX=9606 GN=ZNF143 PE=1 SV=2
gig10793_mRNA1	sp|P52747|ZN143_HUMAN	Zinc finger protein 143 OS=Homo sapiens OX=9606 GN=ZNF143 PE=1 SV=2
gig10794_mRNA1	sp|A0A0U1RQI7|KLF18_HUMAN	Kruppel-like factor 18 OS=Homo sapiens OX=9606 GN=KLF18 PE=3 SV=1
gig10795_mRNA1	sp|Q6ZNH5|ZN497_HUMAN	Zinc finger protein 497 OS=Homo sapiens OX=9606 GN=ZNF497 PE=1 SV=2
gig10797_mRNA1	sp|Q9Y5Z6|B3GT1_HUMAN	Beta-1,3-galactosyltransferase 1 OS=Homo sapiens OX=9606 GN=B3GALT1 PE=1 SV=1
gig10799_mRNA1	sp|Q9Y5Z6|B3GT1_HUMAN	Beta-1,3-galactosyltransferase 1 OS=Homo sapiens OX=9606 GN=B3GALT1 PE=1 SV=1
gig108_mRNA1	sp|Q5VTL8|PR38B_HUMAN	Pre-mRNA-splicing factor 38B OS=Homo sapiens OX=9606 GN=PRPF38B PE=1 SV=1
gig1080_mRNA3	sp|Q9Y6N7|ROBO1_HUMAN	Roundabout homolog 1 OS=Homo sapiens OX=9606 GN=ROBO1 PE=1 SV=1
gig10801_mRNA1	sp|Q63HM9|PLCX3_HUMAN	PI-PLC X domain-containing protein 3 OS=Homo sapiens OX=9606 GN=PLCXD3 PE=1 SV=2
gig10802_mRNA3	sp|Q63HM9|PLCX3_HUMAN	PI-PLC X domain-containing protein 3 OS=Homo sapiens OX=9606 GN=PLCXD3 PE=1 SV=2
gig10804_mRNA1	sp|Q6IEE7|T132E_HUMAN	Transmembrane protein 132E OS=Homo sapiens OX=9606 GN=TMEM132E PE=1 SV=2
gig10805_mRNA1	sp|Q8NEM0|MCPH1_HUMAN	Microcephalin OS=Homo sapiens OX=9606 GN=MCPH1 PE=1 SV=4
gig10806_mRNA1	sp|O60921|HUS1_HUMAN	Checkpoint protein HUS1 OS=Homo sapiens OX=9606 GN=HUS1 PE=1 SV=1
gig10807_mRNA1	sp|O15527|OGG1_HUMAN	N-glycosylase/DNA lyase OS=Homo sapiens OX=9606 GN=OGG1 PE=1 SV=2
gig10808_mRNA1	sp|Q5TKA1|LIN9_HUMAN	Protein lin-9 homolog OS=Homo sapiens OX=9606 GN=LIN9 PE=1 SV=1
gig10809_mRNA1	sp|P61601|NCALD_HUMAN	Neurocalcin-delta OS=Homo sapiens OX=9606 GN=NCALD PE=1 SV=2
gig1081_mRNA2	sp|P09544|WNT2_HUMAN	Protein Wnt-2 OS=Homo sapiens OX=9606 GN=WNT2 PE=2 SV=1
gig10812_mRNA1	sp|P67809|YBOX1_HUMAN	Y-box-binding protein 1 OS=Homo sapiens OX=9606 GN=YBX1 PE=1 SV=3
gig10813_mRNA1	sp|P36954|RPB9_HUMAN	DNA-directed RNA polymerase II subunit RPB9 OS=Homo sapiens OX=9606 GN=POLR2I PE=1 SV=1
gig10814_mRNA1	sp|Q9Y6Y0|NS1BP_HUMAN	Influenza virus NS1A-binding protein OS=Homo sapiens OX=9606 GN=IVNS1ABP PE=1 SV=3
gig10815_mRNA2	sp|O14645|IDLC_HUMAN	Axonemal dynein light intermediate polypeptide 1 OS=Homo sapiens OX=9606 GN=DNALI1 PE=1 SV=2
gig10816_mRNA1	sp|Q8WYP5|ELYS_HUMAN	Protein ELYS OS=Homo sapiens OX=9606 GN=AHCTF1 PE=1 SV=3
gig10817_mRNA1	sp|P22059|OSBP1_HUMAN	Oxysterol-binding protein 1 OS=Homo sapiens OX=9606 GN=OSBP PE=1 SV=1
gig10818_mRNA1	sp|Q969R2|OSBP2_HUMAN	Oxysterol-binding protein 2 OS=Homo sapiens OX=9606 GN=OSBP2 PE=1 SV=2
gig10819_mRNA1	sp|Q969R2|OSBP2_HUMAN	Oxysterol-binding protein 2 OS=Homo sapiens OX=9606 GN=OSBP2 PE=1 SV=2
gig1082_mRNA1	sp|Q99714|HCD2_HUMAN	3-hydroxyacyl-CoA dehydrogenase type-2 OS=Homo sapiens OX=9606 GN=HSD17B10 PE=1 SV=3
gig10820_mRNA1	sp|P19793|RXRA_HUMAN	Retinoic acid receptor RXR-alpha OS=Homo sapiens OX=9606 GN=RXRA PE=1 SV=1
gig10821_mRNA1	sp|Q15814|TBCC_HUMAN	Tubulin-specific chaperone C OS=Homo sapiens OX=9606 GN=TBCC PE=1 SV=2
gig10822_mRNA1	sp|Q9H307|PININ_HUMAN	Pinin OS=Homo sapiens OX=9606 GN=PNN PE=1 SV=5
gig10823_mRNA2	sp|P61289|PSME3_HUMAN	Proteasome activator complex subunit 3 OS=Homo sapiens OX=9606 GN=PSME3 PE=1 SV=1
gig10824_mRNA1	sp|Q7L7X3|TAOK1_HUMAN	Serine/threonine-protein kinase TAO1 OS=Homo sapiens OX=9606 GN=TAOK1 PE=1 SV=1
gig10825_mRNA1	sp|Q15436|SC23A_HUMAN	Protein transport protein Sec23A OS=Homo sapiens OX=9606 GN=SEC23A PE=1 SV=2
gig10826_mRNA1	sp|Q96PX1|RN157_HUMAN	E3 ubiquitin ligase RNF157 OS=Homo sapiens OX=9606 GN=RNF157 PE=1 SV=3
gig10827_mRNA1	sp|Q9Y4C4|MFHA1_HUMAN	Malignant fibrous histiocytoma-amplified sequence 1 OS=Homo sapiens OX=9606 GN=MFHAS1 PE=1 SV=2
gig10829_mRNA1	sp|P49755|TMEDA_HUMAN	Transmembrane emp24 domain-containing protein 10 OS=Homo sapiens OX=9606 GN=TMED10 PE=1 SV=2
gig10830_mRNA1	sp|O00462|MANBA_HUMAN	Beta-mannosidase OS=Homo sapiens OX=9606 GN=MANBA PE=1 SV=3
gig10831_mRNA2	sp|Q9UJS0|CMC2_HUMAN	Calcium-binding mitochondrial carrier protein Aralar2 OS=Homo sapiens OX=9606 GN=SLC25A13 PE=1 SV=2
gig10832_mRNA1	sp|Q00169|PIPNA_HUMAN	Phosphatidylinositol transfer protein alpha isoform OS=Homo sapiens OX=9606 GN=PITPNA PE=1 SV=2
gig10836_mRNA1	sp|Q15735|PI5PA_HUMAN	Phosphatidylinositol 4,5-bisphosphate 5-phosphatase A OS=Homo sapiens OX=9606 GN=INPP5J PE=1 SV=3
gig10839_mRNA1	sp|Q9HBW1|LRRC4_HUMAN	Leucine-rich repeat-containing protein 4 OS=Homo sapiens OX=9606 GN=LRRC4 PE=1 SV=2
gig10840_mRNA2	sp|Q15904|VAS1_HUMAN	V-type proton ATPase subunit S1 OS=Homo sapiens OX=9606 GN=ATP6AP1 PE=1 SV=2
gig10841_mRNA2	sp|Q8IY92|SLX4_HUMAN	Structure-specific endonuclease subunit SLX4 OS=Homo sapiens OX=9606 GN=SLX4 PE=1 SV=3
gig10842_mRNA1	sp|P42765|THIM_HUMAN	3-ketoacyl-CoA thiolase, mitochondrial OS=Homo sapiens OX=9606 GN=ACAA2 PE=1 SV=2
gig10843_mRNA1	sp|Q9BTX7|TTPAL_HUMAN	Alpha-tocopherol transfer protein-like OS=Homo sapiens OX=9606 GN=TTPAL PE=1 SV=2
gig10844_mRNA1	sp|Q7Z460|CLAP1_HUMAN	CLIP-associating protein 1 OS=Homo sapiens OX=9606 GN=CLASP1 PE=1 SV=1
gig10845_mRNA1	sp|O60725|ICMT_HUMAN	Protein-S-isoprenylcysteine O-methyltransferase OS=Homo sapiens OX=9606 GN=ICMT PE=1 SV=1
gig10846_mRNA1	sp|Q9NVV4|PAPD1_HUMAN	Poly(A) RNA polymerase, mitochondrial OS=Homo sapiens OX=9606 GN=MTPAP PE=1 SV=1
gig10847_mRNA1	sp|Q8NHQ8|RASF8_HUMAN	Ras association domain-containing protein 8 OS=Homo sapiens OX=9606 GN=RASSF8 PE=1 SV=2
gig10848_mRNA1	sp|Q658L1|SAXO2_HUMAN	Stabilizer of axonemal microtubules 2 OS=Homo sapiens OX=9606 GN=SAXO2 PE=1 SV=1
gig10849_mRNA1	sp|Q8WUD4|CCD12_HUMAN	Coiled-coil domain-containing protein 12 OS=Homo sapiens OX=9606 GN=CCDC12 PE=1 SV=1
gig10850_mRNA1	sp|Q13705|AVR2B_HUMAN	Activin receptor type-2B OS=Homo sapiens OX=9606 GN=ACVR2B PE=1 SV=3
gig10852_mRNA1	sp|P08247|SYPH_HUMAN	Synaptophysin OS=Homo sapiens OX=9606 GN=SYP PE=1 SV=3
gig10853_mRNA1	sp|Q8WZ82|OVCA2_HUMAN	Esterase OVCA2 OS=Homo sapiens OX=9606 GN=OVCA2 PE=1 SV=1
gig10855_mRNA1	sp|P67809|YBOX1_HUMAN	Y-box-binding protein 1 OS=Homo sapiens OX=9606 GN=YBX1 PE=1 SV=3
gig10856_mRNA1	sp|Q9Y4A5|TRRAP_HUMAN	Transformation/transcription domain-associated protein OS=Homo sapiens OX=9606 GN=TRRAP PE=1 SV=3
gig10857_mRNA2	sp|Q9Y4A5|TRRAP_HUMAN	Transformation/transcription domain-associated protein OS=Homo sapiens OX=9606 GN=TRRAP PE=1 SV=3
gig10858_mRNA1	sp|Q96DI7|SNR40_HUMAN	U5 small nuclear ribonucleoprotein 40 kDa protein OS=Homo sapiens OX=9606 GN=SNRNP40 PE=1 SV=1
gig10859_mRNA1	sp|Q8WW24|TEKT4_HUMAN	Tektin-4 OS=Homo sapiens OX=9606 GN=TEKT4 PE=1 SV=1
gig10860_mRNA1	sp|Q8WW24|TEKT4_HUMAN	Tektin-4 OS=Homo sapiens OX=9606 GN=TEKT4 PE=1 SV=1
gig10861_mRNA1	sp|Q8WW24|TEKT4_HUMAN	Tektin-4 OS=Homo sapiens OX=9606 GN=TEKT4 PE=1 SV=1
gig10862_mRNA1	sp|Q13002|GRIK2_HUMAN	Glutamate receptor ionotropic, kainate 2 OS=Homo sapiens OX=9606 GN=GRIK2 PE=1 SV=1
gig10863_mRNA3	sp|O43490|PROM1_HUMAN	Prominin-1 OS=Homo sapiens OX=9606 GN=PROM1 PE=1 SV=1
gig10864_mRNA5	sp|Q96MG8|PCMD1_HUMAN	Protein-L-isoaspartate O-methyltransferase domain-containing protein 1 OS=Homo sapiens OX=9606 GN=PCMTD1 PE=1 SV=2
gig10865_mRNA1	sp|Q9Y2R4|DDX52_HUMAN	Probable ATP-dependent RNA helicase DDX52 OS=Homo sapiens OX=9606 GN=DDX52 PE=1 SV=3
gig10866_mRNA1	sp|Q9Y2R4|DDX52_HUMAN	Probable ATP-dependent RNA helicase DDX52 OS=Homo sapiens OX=9606 GN=DDX52 PE=1 SV=3
gig10868_mRNA1	sp|Q71DI3|H32_HUMAN	Histone H3.2 OS=Homo sapiens OX=9606 GN=H3C15 PE=1 SV=3
gig10869_mRNA1	sp|Q8IZA3|H18_HUMAN	Histone H1.8 OS=Homo sapiens OX=9606 GN=H1-8 PE=2 SV=1
gig10870_mRNA1	sp|Q96NR8|RDH12_HUMAN	Retinol dehydrogenase 12 OS=Homo sapiens OX=9606 GN=RDH12 PE=1 SV=3
gig10871_mRNA1	sp|Q2TAA2|IAH1_HUMAN	Isoamyl acetate-hydrolyzing esterase 1 homolog OS=Homo sapiens OX=9606 GN=IAH1 PE=1 SV=1
gig10872_mRNA1	sp|Q92845|KIFA3_HUMAN	Kinesin-associated protein 3 OS=Homo sapiens OX=9606 GN=KIFAP3 PE=1 SV=2
gig10873_mRNA3	sp|Q6ZNA5|FRRS1_HUMAN	Ferric-chelate reductase 1 OS=Homo sapiens OX=9606 GN=FRRS1 PE=2 SV=2
gig10875_mRNA1	sp|P07741|APT_HUMAN	Adenine phosphoribosyltransferase OS=Homo sapiens OX=9606 GN=APRT PE=1 SV=2
gig10876_mRNA1	sp|Q659A1|ICE2_HUMAN	Little elongation complex subunit 2 OS=Homo sapiens OX=9606 GN=ICE2 PE=1 SV=2
gig10877_mRNA1	sp|P39019|RS19_HUMAN	40S ribosomal protein S19 OS=Homo sapiens OX=9606 GN=RPS19 PE=1 SV=2
gig10878_mRNA1	sp|Q7L014|DDX46_HUMAN	Probable ATP-dependent RNA helicase DDX46 OS=Homo sapiens OX=9606 GN=DDX46 PE=1 SV=2
gig10879_mRNA1	sp|Q9BVA0|KTNB1_HUMAN	Katanin p80 WD40 repeat-containing subunit B1 OS=Homo sapiens OX=9606 GN=KATNB1 PE=1 SV=1
gig10880_mRNA1	sp|Q02363|ID2_HUMAN	DNA-binding protein inhibitor ID-2 OS=Homo sapiens OX=9606 GN=ID2 PE=1 SV=1
gig10881_mRNA1	sp|O75351|VPS4B_HUMAN	Vacuolar protein sorting-associated protein 4B OS=Homo sapiens OX=9606 GN=VPS4B PE=1 SV=2
gig10882_mRNA1	sp|Q96IK5|GMCL1_HUMAN	Germ cell-less protein-like 1 OS=Homo sapiens OX=9606 GN=GMCL1 PE=1 SV=1
gig10885_mRNA1	sp|Q6L8Q7|PDE12_HUMAN	2',5'-phosphodiesterase 12 OS=Homo sapiens OX=9606 GN=PDE12 PE=1 SV=2
gig10886_mRNA1	sp|P61244|MAX_HUMAN	Protein max OS=Homo sapiens OX=9606 GN=MAX PE=1 SV=1
gig10887_mRNA2	sp|Q99732|LITAF_HUMAN	Lipopolysaccharide-induced tumor necrosis factor-alpha factor OS=Homo sapiens OX=9606 GN=LITAF PE=1 SV=2
gig10890_mRNA1	sp|Q96QC0|PP1RA_HUMAN	Serine/threonine-protein phosphatase 1 regulatory subunit 10 OS=Homo sapiens OX=9606 GN=PPP1R10 PE=1 SV=1
gig10891_mRNA1	sp|Q147X3|NAA30_HUMAN	N-alpha-acetyltransferase 30 OS=Homo sapiens OX=9606 GN=NAA30 PE=1 SV=1
gig10892_mRNA1	sp|O00423|EMAL1_HUMAN	Echinoderm microtubule-associated protein-like 1 OS=Homo sapiens OX=9606 GN=EML1 PE=1 SV=3
gig10894_mRNA1	sp|Q13033|STRN3_HUMAN	Striatin-3 OS=Homo sapiens OX=9606 GN=STRN3 PE=1 SV=3
gig10896_mRNA1	sp|P61981|1433G_HUMAN	14-3-3 protein gamma OS=Homo sapiens OX=9606 GN=YWHAG PE=1 SV=2
gig10897_mRNA1	sp|P49748|ACADV_HUMAN	Very long-chain specific acyl-CoA dehydrogenase, mitochondrial OS=Homo sapiens OX=9606 GN=ACADVL PE=1 SV=1
gig10898_mRNA1	sp|Q12834|CDC20_HUMAN	Cell division cycle protein 20 homolog OS=Homo sapiens OX=9606 GN=CDC20 PE=1 SV=2
gig10899_mRNA3	sp|Q13572|ITPK1_HUMAN	Inositol-tetrakisphosphate 1-kinase OS=Homo sapiens OX=9606 GN=ITPK1 PE=1 SV=2
gig109_mRNA1	sp|O15439|MRP4_HUMAN	Multidrug resistance-associated protein 4 OS=Homo sapiens OX=9606 GN=ABCC4 PE=1 SV=3
gig10900_mRNA1	sp|Q8NFU3|TSTD1_HUMAN	Thiosulfate:glutathione sulfurtransferase OS=Homo sapiens OX=9606 GN=TSTD1 PE=1 SV=3
gig10907_mRNA1	sp|Q9Y2H0|DLGP4_HUMAN	Disks large-associated protein 4 OS=Homo sapiens OX=9606 GN=DLGAP4 PE=1 SV=3
gig1091_mRNA1	sp|Q92552|RT27_HUMAN	28S ribosomal protein S27, mitochondrial OS=Homo sapiens OX=9606 GN=MRPS27 PE=1 SV=3
gig10910_mRNA2	sp|Q9BR61|ACBD6_HUMAN	Acyl-CoA-binding domain-containing protein 6 OS=Homo sapiens OX=9606 GN=ACBD6 PE=1 SV=1
gig10911_mRNA1	sp|P49459|UBE2A_HUMAN	Ubiquitin-conjugating enzyme E2 A OS=Homo sapiens OX=9606 GN=UBE2A PE=1 SV=2
gig10912_mRNA1	sp|Q9UMS4|PRP19_HUMAN	Pre-mRNA-processing factor 19 OS=Homo sapiens OX=9606 GN=PRPF19 PE=1 SV=1
gig10913_mRNA1	sp|Q06136|KDSR_HUMAN	3-ketodihydrosphingosine reductase OS=Homo sapiens OX=9606 GN=KDSR PE=1 SV=1
gig10915_mRNA1	sp|Q14517|FAT1_HUMAN	Protocadherin Fat 1 OS=Homo sapiens OX=9606 GN=FAT1 PE=1 SV=2
gig10916_mRNA1	sp|Q5T197|DCST1_HUMAN	E3 ubiquitin-protein ligase DCST1 OS=Homo sapiens OX=9606 GN=DCST1 PE=1 SV=1
gig10918_mRNA1	sp|Q5T197|DCST1_HUMAN	E3 ubiquitin-protein ligase DCST1 OS=Homo sapiens OX=9606 GN=DCST1 PE=1 SV=1
gig10919_mRNA2	sp|O94856|NFASC_HUMAN	Neurofascin OS=Homo sapiens OX=9606 GN=NFASC PE=1 SV=4
gig1092_mRNA2	sp|Q14847|LASP1_HUMAN	LIM and SH3 domain protein 1 OS=Homo sapiens OX=9606 GN=LASP1 PE=1 SV=2
gig10920_mRNA1	sp|Q16181|SEPT7_HUMAN	Septin-7 OS=Homo sapiens OX=9606 GN=SEPTIN7 PE=1 SV=2
gig10922_mRNA1	sp|Q9Y333|LSM2_HUMAN	U6 snRNA-associated Sm-like protein LSm2 OS=Homo sapiens OX=9606 GN=LSM2 PE=1 SV=1
gig10924_mRNA3	sp|Q96NL6|SCLT1_HUMAN	Sodium channel and clathrin linker 1 OS=Homo sapiens OX=9606 GN=SCLT1 PE=1 SV=2
gig10925_mRNA1	sp|Q8N9W5|DAAF3_HUMAN	Dynein assembly factor 3, axonemal OS=Homo sapiens OX=9606 GN=DNAAF3 PE=1 SV=4
gig10928_mRNA1	sp|O95685|PPR3D_HUMAN	Protein phosphatase 1 regulatory subunit 3D OS=Homo sapiens OX=9606 GN=PPP1R3D PE=1 SV=1
gig10929_mRNA1	sp|Q9NYU2|UGGG1_HUMAN	UDP-glucose:glycoprotein glucosyltransferase 1 OS=Homo sapiens OX=9606 GN=UGGT1 PE=1 SV=3
gig1093_mRNA1	sp|Q9H8W4|PKHF2_HUMAN	Pleckstrin homology domain-containing family F member 2 OS=Homo sapiens OX=9606 GN=PLEKHF2 PE=1 SV=1
gig10930_mRNA1	sp|Q6PJT7|ZC3HE_HUMAN	Zinc finger CCCH domain-containing protein 14 OS=Homo sapiens OX=9606 GN=ZC3H14 PE=1 SV=1
gig10931_mRNA5	sp|Q15147|PLCB4_HUMAN	1-phosphatidylinositol 4,5-bisphosphate phosphodiesterase beta-4 OS=Homo sapiens OX=9606 GN=PLCB4 PE=1 SV=3
gig10933_mRNA2	sp|Q9NW81|DMAC2_HUMAN	Distal membrane-arm assembly complex protein 2 OS=Homo sapiens OX=9606 GN=DMAC2 PE=1 SV=3
gig10934_mRNA1	sp|Q14746|COG2_HUMAN	Conserved oligomeric Golgi complex subunit 2 OS=Homo sapiens OX=9606 GN=COG2 PE=1 SV=1
gig10935_mRNA1	sp|Q15326|ZMY11_HUMAN	Zinc finger MYND domain-containing protein 11 OS=Homo sapiens OX=9606 GN=ZMYND11 PE=1 SV=2
gig10936_mRNA1	sp|Q15326|ZMY11_HUMAN	Zinc finger MYND domain-containing protein 11 OS=Homo sapiens OX=9606 GN=ZMYND11 PE=1 SV=2
gig10937_mRNA1	sp|Q9NTX7|RN146_HUMAN	E3 ubiquitin-protein ligase RNF146 OS=Homo sapiens OX=9606 GN=RNF146 PE=1 SV=1
gig1094_mRNA1	sp|Q96L42|KCNH8_HUMAN	Potassium voltage-gated channel subfamily H member 8 OS=Homo sapiens OX=9606 GN=KCNH8 PE=2 SV=2
gig10942_mRNA1	sp|P39880|CUX1_HUMAN	Homeobox protein cut-like 1 OS=Homo sapiens OX=9606 GN=CUX1 PE=1 SV=3
gig10944_mRNA5	sp|Q15599|NHRF2_HUMAN	Na(+)/H(+) exchange regulatory cofactor NHE-RF2 OS=Homo sapiens OX=9606 GN=SLC9A3R2 PE=1 SV=2
gig10945_mRNA1	sp|Q9Y490|TLN1_HUMAN	Talin-1 OS=Homo sapiens OX=9606 GN=TLN1 PE=1 SV=3
gig10948_mRNA1	sp|Q5SWX8|ODR4_HUMAN	Protein odr-4 homolog OS=Homo sapiens OX=9606 GN=ODR4 PE=1 SV=1
gig10949_mRNA1	sp|Q96GR4|ZDH12_HUMAN	Palmitoyltransferase ZDHHC12 OS=Homo sapiens OX=9606 GN=ZDHHC12 PE=2 SV=2
gig1095_mRNA1	sp|P50502|F10A1_HUMAN	Hsc70-interacting protein OS=Homo sapiens OX=9606 GN=ST13 PE=1 SV=2
gig10950_mRNA2	sp|O95259|KCNH1_HUMAN	Potassium voltage-gated channel subfamily H member 1 OS=Homo sapiens OX=9606 GN=KCNH1 PE=1 SV=1
gig10952_mRNA1	sp|P08134|RHOC_HUMAN	Rho-related GTP-binding protein RhoC OS=Homo sapiens OX=9606 GN=RHOC PE=1 SV=1
gig10953_mRNA1	sp|Q96DZ1|ERLEC_HUMAN	Endoplasmic reticulum lectin 1 OS=Homo sapiens OX=9606 GN=ERLEC1 PE=1 SV=1
gig10954_mRNA1	sp|Q13948|CASP_HUMAN	Protein CASP OS=Homo sapiens OX=9606 GN=CUX1 PE=1 SV=2
gig10955_mRNA1	sp|Q13948|CASP_HUMAN	Protein CASP OS=Homo sapiens OX=9606 GN=CUX1 PE=1 SV=2
gig10956_mRNA2	sp|Q96CW5|GCP3_HUMAN	Gamma-tubulin complex component 3 OS=Homo sapiens OX=9606 GN=TUBGCP3 PE=1 SV=2
gig10957_mRNA1	sp|Q6ULP2|AFTIN_HUMAN	Aftiphilin OS=Homo sapiens OX=9606 GN=AFTPH PE=1 SV=3
gig1096_mRNA3	sp|Q9NTG7|SIR3_HUMAN	NAD-dependent protein deacetylase sirtuin-3, mitochondrial OS=Homo sapiens OX=9606 GN=SIRT3 PE=1 SV=2
gig10961_mRNA1	sp|Q06190|P2R3A_HUMAN	Serine/threonine-protein phosphatase 2A regulatory subunit B'' subunit alpha OS=Homo sapiens OX=9606 GN=PPP2R3A PE=1 SV=1
gig10963_mRNA1	sp|Q9UHV7|MED13_HUMAN	Mediator of RNA polymerase II transcription subunit 13 OS=Homo sapiens OX=9606 GN=MED13 PE=1 SV=3
gig10964_mRNA1	sp|Q9NRF2|SH2B1_HUMAN	SH2B adapter protein 1 OS=Homo sapiens OX=9606 GN=SH2B1 PE=1 SV=3
gig10965_mRNA1	sp|O43639|NCK2_HUMAN	Cytoplasmic protein NCK2 OS=Homo sapiens OX=9606 GN=NCK2 PE=1 SV=2
gig10966_mRNA1	sp|Q9NZV8|KCND2_HUMAN	Potassium voltage-gated channel subfamily D member 2 OS=Homo sapiens OX=9606 GN=KCND2 PE=1 SV=2
gig10967_mRNA2	sp|O43639|NCK2_HUMAN	Cytoplasmic protein NCK2 OS=Homo sapiens OX=9606 GN=NCK2 PE=1 SV=2
gig10968_mRNA1	sp|O95487|SC24B_HUMAN	Protein transport protein Sec24B OS=Homo sapiens OX=9606 GN=SEC24B PE=1 SV=2
gig10969_mRNA4	sp|Q68DX3|FRPD2_HUMAN	FERM and PDZ domain-containing protein 2 OS=Homo sapiens OX=9606 GN=FRMPD2 PE=1 SV=3
gig1097_mRNA1	sp|P57721|PCBP3_HUMAN	Poly(rC)-binding protein 3 OS=Homo sapiens OX=9606 GN=PCBP3 PE=1 SV=2
gig10971_mRNA1	sp|Q6ZVE7|GOT1A_HUMAN	Vesicle transport protein GOT1A OS=Homo sapiens OX=9606 GN=GOLT1A PE=1 SV=1
gig10972_mRNA1	sp|Q13705|AVR2B_HUMAN	Activin receptor type-2B OS=Homo sapiens OX=9606 GN=ACVR2B PE=1 SV=3
gig10973_mRNA1	sp|O94973|AP2A2_HUMAN	AP-2 complex subunit alpha-2 OS=Homo sapiens OX=9606 GN=AP2A2 PE=1 SV=2
gig10974_mRNA1	sp|P52948|NUP98_HUMAN	Nuclear pore complex protein Nup98-Nup96 OS=Homo sapiens OX=9606 GN=NUP98 PE=1 SV=4
gig10975_mRNA1	sp|P52948|NUP98_HUMAN	Nuclear pore complex protein Nup98-Nup96 OS=Homo sapiens OX=9606 GN=NUP98 PE=1 SV=4
gig10976_mRNA1	sp|Q9NPQ8|RIC8A_HUMAN	Synembryn-A OS=Homo sapiens OX=9606 GN=RIC8A PE=1 SV=3
gig10977_mRNA1	sp|Q8WXG6|MADD_HUMAN	MAP kinase-activating death domain protein OS=Homo sapiens OX=9606 GN=MADD PE=1 SV=2
gig10978_mRNA1	sp|Q8WXG6|MADD_HUMAN	MAP kinase-activating death domain protein OS=Homo sapiens OX=9606 GN=MADD PE=1 SV=2
gig1098_mRNA1	sp|Q12986|NFX1_HUMAN	Transcriptional repressor NF-X1 OS=Homo sapiens OX=9606 GN=NFX1 PE=1 SV=2
gig10982_mRNA1	sp|Q12769|NU160_HUMAN	Nuclear pore complex protein Nup160 OS=Homo sapiens OX=9606 GN=NUP160 PE=1 SV=3
gig10983_mRNA1	sp|Q6PGP7|TTC37_HUMAN	Tetratricopeptide repeat protein 37 OS=Homo sapiens OX=9606 GN=TTC37 PE=1 SV=1
gig10984_mRNA2	sp|Q9UQ13|SHOC2_HUMAN	Leucine-rich repeat protein SHOC-2 OS=Homo sapiens OX=9606 GN=SHOC2 PE=1 SV=2
gig10985_mRNA1	sp|Q7Z7G8|VP13B_HUMAN	Vacuolar protein sorting-associated protein 13B OS=Homo sapiens OX=9606 GN=VPS13B PE=1 SV=2
gig10986_mRNA1	sp|Q9BY42|RTF2_HUMAN	Replication termination factor 2 OS=Homo sapiens OX=9606 GN=RTF2 PE=1 SV=3
gig10987_mRNA1	sp|Q96LI9|CX058_HUMAN	Putative uncharacterized protein CXorf58 OS=Homo sapiens OX=9606 GN=CXorf58 PE=2 SV=2
gig10988_mRNA1	sp|Q502W6|VWA3B_HUMAN	von Willebrand factor A domain-containing protein 3B OS=Homo sapiens OX=9606 GN=VWA3B PE=1 SV=3
gig10989_mRNA2	sp|Q9Y6D9|MD1L1_HUMAN	Mitotic spindle assembly checkpoint protein MAD1 OS=Homo sapiens OX=9606 GN=MAD1L1 PE=1 SV=2
gig1099_mRNA1	sp|Q5SGD2|PPM1L_HUMAN	Protein phosphatase 1L OS=Homo sapiens OX=9606 GN=PPM1L PE=1 SV=1
gig10990_mRNA1	sp|P62879|GBB2_HUMAN	Guanine nucleotide-binding protein G(I)/G(S)/G(T) subunit beta-2 OS=Homo sapiens OX=9606 GN=GNB2 PE=1 SV=3
gig10991_mRNA1	sp|P08574|CY1_HUMAN	Cytochrome c1, heme protein, mitochondrial OS=Homo sapiens OX=9606 GN=CYC1 PE=1 SV=3
gig10994_mRNA1	sp|Q14694|UBP10_HUMAN	Ubiquitin carboxyl-terminal hydrolase 10 OS=Homo sapiens OX=9606 GN=USP10 PE=1 SV=2
gig10995_mRNA2	sp|Q9UNW1|MINP1_HUMAN	Multiple inositol polyphosphate phosphatase 1 OS=Homo sapiens OX=9606 GN=MINPP1 PE=1 SV=1
gig10996_mRNA1	sp|Q9Y6N5|SQOR_HUMAN	Sulfide:quinone oxidoreductase, mitochondrial OS=Homo sapiens OX=9606 GN=SQOR PE=1 SV=1
gig10998_mRNA1	sp|A6NEN9|CX065_HUMAN	Uncharacterized protein CXorf65 OS=Homo sapiens OX=9606 GN=CXorf65 PE=4 SV=1
gig10999_mRNA4	sp|Q9BQC3|DPH2_HUMAN	2-(3-amino-3-carboxypropyl)histidine synthase subunit 2 OS=Homo sapiens OX=9606 GN=DPH2 PE=1 SV=1
gig110_mRNA1	sp|Q9Y625|GPC6_HUMAN	Glypican-6 OS=Homo sapiens OX=9606 GN=GPC6 PE=1 SV=1
gig11000_mRNA1	sp|O15245|S22A1_HUMAN	Solute carrier family 22 member 1 OS=Homo sapiens OX=9606 GN=SLC22A1 PE=1 SV=2
gig11001_mRNA1	sp|O15245|S22A1_HUMAN	Solute carrier family 22 member 1 OS=Homo sapiens OX=9606 GN=SLC22A1 PE=1 SV=2
gig11002_mRNA1	sp|Q6UWM5|GPRL1_HUMAN	GLIPR1-like protein 1 OS=Homo sapiens OX=9606 GN=GLIPR1L1 PE=1 SV=2
gig11005_mRNA1	sp|Q14410|GLPK2_HUMAN	Glycerol kinase 2 OS=Homo sapiens OX=9606 GN=GK2 PE=2 SV=2
gig11006_mRNA1	sp|O14964|HGS_HUMAN	Hepatocyte growth factor-regulated tyrosine kinase substrate OS=Homo sapiens OX=9606 GN=HGS PE=1 SV=1
gig11008_mRNA1	sp|Q9C0D3|ZY11B_HUMAN	Protein zyg-11 homolog B OS=Homo sapiens OX=9606 GN=ZYG11B PE=1 SV=2
gig11010_mRNA1	sp|Q8NEP3|DAAF1_HUMAN	Dynein assembly factor 1, axonemal OS=Homo sapiens OX=9606 GN=DNAAF1 PE=1 SV=5
gig11011_mRNA1	sp|Q8IXI2|MIRO1_HUMAN	Mitochondrial Rho GTPase 1 OS=Homo sapiens OX=9606 GN=RHOT1 PE=1 SV=2
gig11012_mRNA1	sp|Q9BSK1|ZN577_HUMAN	Zinc finger protein 577 OS=Homo sapiens OX=9606 GN=ZNF577 PE=2 SV=3
gig11013_mRNA1	sp|A8MYZ6|FOXO6_HUMAN	Forkhead box protein O6 OS=Homo sapiens OX=9606 GN=FOXO6 PE=1 SV=1
gig11017_mRNA2	sp|O75691|UTP20_HUMAN	Small subunit processome component 20 homolog OS=Homo sapiens OX=9606 GN=UTP20 PE=1 SV=3
gig1102_mRNA1	sp|O00442|RTCA_HUMAN	RNA 3'-terminal phosphate cyclase OS=Homo sapiens OX=9606 GN=RTCA PE=1 SV=1
gig11022_mRNA1	sp|Q9BRD0|BUD13_HUMAN	BUD13 homolog OS=Homo sapiens OX=9606 GN=BUD13 PE=1 SV=1
gig11025_mRNA2	sp|Q16649|NFIL3_HUMAN	Nuclear factor interleukin-3-regulated protein OS=Homo sapiens OX=9606 GN=NFIL3 PE=1 SV=2
gig11034_mRNA1	sp|P57076|CF298_HUMAN	Cilia- and flagella-associated protein 298 OS=Homo sapiens OX=9606 GN=CFAP298 PE=1 SV=1
gig11035_mRNA1	sp|O14908|GIPC1_HUMAN	PDZ domain-containing protein GIPC1 OS=Homo sapiens OX=9606 GN=GIPC1 PE=1 SV=2
gig11037_mRNA1	sp|P06493|CDK1_HUMAN	Cyclin-dependent kinase 1 OS=Homo sapiens OX=9606 GN=CDK1 PE=1 SV=3
gig11038_mRNA1	sp|Q13563|PKD2_HUMAN	Polycystin-2 OS=Homo sapiens OX=9606 GN=PKD2 PE=1 SV=3
gig1104_mRNA2	sp|Q13946|PDE7A_HUMAN	High affinity cAMP-specific 3',5'-cyclic phosphodiesterase 7A OS=Homo sapiens OX=9606 GN=PDE7A PE=1 SV=2
gig11043_mRNA1	sp|P55040|GEM_HUMAN	GTP-binding protein GEM OS=Homo sapiens OX=9606 GN=GEM PE=1 SV=1
gig11046_mRNA1	sp|Q96PU9|ODF3A_HUMAN	Outer dense fiber protein 3 OS=Homo sapiens OX=9606 GN=ODF3 PE=1 SV=1
gig11047_mRNA1	sp|P78318|IGBP1_HUMAN	Immunoglobulin-binding protein 1 OS=Homo sapiens OX=9606 GN=IGBP1 PE=1 SV=1
gig11048_mRNA1	sp|Q96AT1|K1143_HUMAN	Uncharacterized protein KIAA1143 OS=Homo sapiens OX=9606 GN=KIAA1143 PE=1 SV=2
gig11049_mRNA2	sp|P61011|SRP54_HUMAN	Signal recognition particle 54 kDa protein OS=Homo sapiens OX=9606 GN=SRP54 PE=1 SV=1
gig11050_mRNA1	sp|O43809|CPSF5_HUMAN	Cleavage and polyadenylation specificity factor subunit 5 OS=Homo sapiens OX=9606 GN=NUDT21 PE=1 SV=1
gig11052_mRNA2	sp|P68371|TBB4B_HUMAN	Tubulin beta-4B chain OS=Homo sapiens OX=9606 GN=TUBB4B PE=1 SV=1
gig11053_mRNA1	sp|O95405|ZFYV9_HUMAN	Zinc finger FYVE domain-containing protein 9 OS=Homo sapiens OX=9606 GN=ZFYVE9 PE=1 SV=2
gig11056_mRNA3	sp|Q92734|TFG_HUMAN	Protein TFG OS=Homo sapiens OX=9606 GN=TFG PE=1 SV=2
gig11057_mRNA1	sp|P68371|TBB4B_HUMAN	Tubulin beta-4B chain OS=Homo sapiens OX=9606 GN=TUBB4B PE=1 SV=1
gig11058_mRNA1	sp|Q5SYC1|CLVS2_HUMAN	Clavesin-2 OS=Homo sapiens OX=9606 GN=CLVS2 PE=1 SV=1
gig11059_mRNA1	sp|O60268|K0513_HUMAN	Uncharacterized protein KIAA0513 OS=Homo sapiens OX=9606 GN=KIAA0513 PE=1 SV=1
gig11060_mRNA1	sp|O75414|NDK6_HUMAN	Nucleoside diphosphate kinase 6 OS=Homo sapiens OX=9606 GN=NME6 PE=1 SV=3
gig11062_mRNA1	sp|Q9UBT2|SAE2_HUMAN	SUMO-activating enzyme subunit 2 OS=Homo sapiens OX=9606 GN=UBA2 PE=1 SV=2
gig11063_mRNA1	sp|Q9Y5B9|SP16H_HUMAN	FACT complex subunit SPT16 OS=Homo sapiens OX=9606 GN=SUPT16H PE=1 SV=1
gig11064_mRNA1	sp|O15072|ATS3_HUMAN	A disintegrin and metalloproteinase with thrombospondin motifs 3 OS=Homo sapiens OX=9606 GN=ADAMTS3 PE=1 SV=4
gig11065_mRNA1	sp|P26927|HGFL_HUMAN	Hepatocyte growth factor-like protein OS=Homo sapiens OX=9606 GN=MST1 PE=1 SV=2
gig11066_mRNA3	sp|Q8TDD5|MCLN3_HUMAN	Mucolipin-3 OS=Homo sapiens OX=9606 GN=MCOLN3 PE=1 SV=1
gig11067_mRNA1	sp|Q9UPY8|MARE3_HUMAN	Microtubule-associated protein RP/EB family member 3 OS=Homo sapiens OX=9606 GN=MAPRE3 PE=1 SV=1
gig11071_mRNA1	sp|Q96N46|TTC14_HUMAN	Tetratricopeptide repeat protein 14 OS=Homo sapiens OX=9606 GN=TTC14 PE=1 SV=1
gig11072_mRNA1	sp|Q9NUM3|S39A9_HUMAN	Zinc transporter ZIP9 OS=Homo sapiens OX=9606 GN=SLC39A9 PE=1 SV=2
gig11073_mRNA2	sp|Q01658|NC2B_HUMAN	Protein Dr1 OS=Homo sapiens OX=9606 GN=DR1 PE=1 SV=1
gig11074_mRNA1	sp|P11217|PYGM_HUMAN	Glycogen phosphorylase, muscle form OS=Homo sapiens OX=9606 GN=PYGM PE=1 SV=6
gig11075_mRNA1	sp|Q53G59|KLH12_HUMAN	Kelch-like protein 12 OS=Homo sapiens OX=9606 GN=KLHL12 PE=1 SV=2
gig11076_mRNA2	sp|Q8WXU2|DAAF4_HUMAN	Dynein assembly factor 4, axonemal OS=Homo sapiens OX=9606 GN=DNAAF4 PE=1 SV=2
gig11077_mRNA1	sp|Q96QA6|YPEL2_HUMAN	Protein yippee-like 2 OS=Homo sapiens OX=9606 GN=YPEL2 PE=1 SV=1
gig1108_mRNA1	sp|Q9Y535|RPC8_HUMAN	DNA-directed RNA polymerase III subunit RPC8 OS=Homo sapiens OX=9606 GN=POLR3H PE=1 SV=1
gig11081_mRNA1	sp|Q8TE12|LMX1A_HUMAN	LIM homeobox transcription factor 1-alpha OS=Homo sapiens OX=9606 GN=LMX1A PE=1 SV=1
gig11082_mRNA1	sp|Q5T0N5|FBP1L_HUMAN	Formin-binding protein 1-like OS=Homo sapiens OX=9606 GN=FNBP1L PE=1 SV=3
gig11083_mRNA1	sp|Q96BX8|MOB3A_HUMAN	MOB kinase activator 3A OS=Homo sapiens OX=9606 GN=MOB3A PE=1 SV=1
gig11084_mRNA1	sp|Q9UEY8|ADDG_HUMAN	Gamma-adducin OS=Homo sapiens OX=9606 GN=ADD3 PE=1 SV=1
gig11085_mRNA1	sp|Q9H9V9|JMJD4_HUMAN	2-oxoglutarate and iron-dependent oxygenase JMJD4 OS=Homo sapiens OX=9606 GN=JMJD4 PE=1 SV=2
gig11086_mRNA1	sp|Q9Y573|IPP_HUMAN	Actin-binding protein IPP OS=Homo sapiens OX=9606 GN=IPP PE=1 SV=1
gig11087_mRNA1	sp|Q13507|TRPC3_HUMAN	Short transient receptor potential channel 3 OS=Homo sapiens OX=9606 GN=TRPC3 PE=1 SV=3
gig11089_mRNA1	sp|Q9H089|LSG1_HUMAN	Large subunit GTPase 1 homolog OS=Homo sapiens OX=9606 GN=LSG1 PE=1 SV=2
gig1109_mRNA1	sp|Q8N461|FXL16_HUMAN	F-box/LRR-repeat protein 16 OS=Homo sapiens OX=9606 GN=FBXL16 PE=2 SV=2
gig11091_mRNA2	sp|Q9UHR6|ZNHI2_HUMAN	Zinc finger HIT domain-containing protein 2 OS=Homo sapiens OX=9606 GN=ZNHIT2 PE=1 SV=1
gig11092_mRNA1	sp|Q9H9F9|ARP5_HUMAN	Actin-related protein 5 OS=Homo sapiens OX=9606 GN=ACTR5 PE=1 SV=2
gig11094_mRNA1	sp|Q695T7|S6A19_HUMAN	Sodium-dependent neutral amino acid transporter B(0)AT1 OS=Homo sapiens OX=9606 GN=SLC6A19 PE=1 SV=1
gig11095_mRNA1	sp|Q9H2U1|DHX36_HUMAN	ATP-dependent DNA/RNA helicase DHX36 OS=Homo sapiens OX=9606 GN=DHX36 PE=1 SV=2
gig11097_mRNA1	sp|Q6P158|DHX57_HUMAN	Putative ATP-dependent RNA helicase DHX57 OS=Homo sapiens OX=9606 GN=DHX57 PE=1 SV=2
gig11098_mRNA1	sp|Q6P158|DHX57_HUMAN	Putative ATP-dependent RNA helicase DHX57 OS=Homo sapiens OX=9606 GN=DHX57 PE=1 SV=2
gig111_mRNA1	sp|Q9UL03|INT6_HUMAN	Integrator complex subunit 6 OS=Homo sapiens OX=9606 GN=INTS6 PE=1 SV=1
gig11107_mRNA1	sp|Q9Y252|RNF6_HUMAN	E3 ubiquitin-protein ligase RNF6 OS=Homo sapiens OX=9606 GN=RNF6 PE=1 SV=1
gig11108_mRNA1	sp|Q8N3X1|FNBP4_HUMAN	Formin-binding protein 4 OS=Homo sapiens OX=9606 GN=FNBP4 PE=1 SV=3
gig11109_mRNA1	sp|P46779|RL28_HUMAN	60S ribosomal protein L28 OS=Homo sapiens OX=9606 GN=RPL28 PE=1 SV=3
gig1111_mRNA1	sp|Q96JB1|DYH8_HUMAN	Dynein heavy chain 8, axonemal OS=Homo sapiens OX=9606 GN=DNAH8 PE=1 SV=2
gig11113_mRNA1	sp|Q9ULV4|COR1C_HUMAN	Coronin-1C OS=Homo sapiens OX=9606 GN=CORO1C PE=1 SV=1
gig11114_mRNA1	sp|Q9NWY4|HPF1_HUMAN	Histone PARylation factor 1 OS=Homo sapiens OX=9606 GN=HPF1 PE=1 SV=2
gig11116_mRNA1	sp|Q9BZA7|PC11X_HUMAN	Protocadherin-11 X-linked OS=Homo sapiens OX=9606 GN=PCDH11X PE=2 SV=1
gig11117_mRNA1	sp|Q08174|PCDH1_HUMAN	Protocadherin-1 OS=Homo sapiens OX=9606 GN=PCDH1 PE=1 SV=2
gig11118_mRNA1	sp|P12883|MYH7_HUMAN	Myosin-7 OS=Homo sapiens OX=9606 GN=MYH7 PE=1 SV=5
gig1112_mRNA1	sp|Q13496|MTM1_HUMAN	Myotubularin OS=Homo sapiens OX=9606 GN=MTM1 PE=1 SV=2
gig11120_mRNA1	sp|O15066|KIF3B_HUMAN	Kinesin-like protein KIF3B OS=Homo sapiens OX=9606 GN=KIF3B PE=1 SV=1
gig11121_mRNA1	sp|Q9Y324|FCF1_HUMAN	rRNA-processing protein FCF1 homolog OS=Homo sapiens OX=9606 GN=FCF1 PE=1 SV=1
gig11122_mRNA1	sp|Q9BTF0|THUM2_HUMAN	THUMP domain-containing protein 2 OS=Homo sapiens OX=9606 GN=THUMPD2 PE=2 SV=2
gig11126_mRNA1	sp|P52564|MP2K6_HUMAN	Dual specificity mitogen-activated protein kinase kinase 6 OS=Homo sapiens OX=9606 GN=MAP2K6 PE=1 SV=1
gig11128_mRNA1	sp|P0DPH8|TBA3D_HUMAN	Tubulin alpha-3D chain OS=Homo sapiens OX=9606 GN=TUBA3D PE=1 SV=1
gig11129_mRNA1	sp|Q71U36|TBA1A_HUMAN	Tubulin alpha-1A chain OS=Homo sapiens OX=9606 GN=TUBA1A PE=1 SV=1
gig11130_mRNA1	sp|Q08623|HDHD1_HUMAN	Pseudouridine-5'-phosphatase OS=Homo sapiens OX=9606 GN=PUDP PE=1 SV=3
gig1114_mRNA1	sp|P57740|NU107_HUMAN	Nuclear pore complex protein Nup107 OS=Homo sapiens OX=9606 GN=NUP107 PE=1 SV=1
gig11140_mRNA1	sp|Q9UNQ0|ABCG2_HUMAN	Broad substrate specificity ATP-binding cassette transporter ABCG2 OS=Homo sapiens OX=9606 GN=ABCG2 PE=1 SV=3
gig11142_mRNA1	sp|P62244|RS15A_HUMAN	40S ribosomal protein S15a OS=Homo sapiens OX=9606 GN=RPS15A PE=1 SV=2
gig11143_mRNA1	sp|P55201|BRPF1_HUMAN	Peregrin OS=Homo sapiens OX=9606 GN=BRPF1 PE=1 SV=2
gig11146_mRNA2	sp|Q7RTY8|TMPS7_HUMAN	Transmembrane protease serine 7 OS=Homo sapiens OX=9606 GN=TMPRSS7 PE=2 SV=3
gig11148_mRNA1	sp|Q9NWU2|GID8_HUMAN	Glucose-induced degradation protein 8 homolog OS=Homo sapiens OX=9606 GN=GID8 PE=1 SV=1
gig11149_mRNA1	sp|Q9NWU2|GID8_HUMAN	Glucose-induced degradation protein 8 homolog OS=Homo sapiens OX=9606 GN=GID8 PE=1 SV=1
gig1115_mRNA1	sp|Q9H7E2|TDRD3_HUMAN	Tudor domain-containing protein 3 OS=Homo sapiens OX=9606 GN=TDRD3 PE=1 SV=1
gig11150_mRNA1	sp|Q9BQF6|SENP7_HUMAN	Sentrin-specific protease 7 OS=Homo sapiens OX=9606 GN=SENP7 PE=1 SV=4
gig11152_mRNA1	sp|Q96LJ7|DHRS1_HUMAN	Dehydrogenase/reductase SDR family member 1 OS=Homo sapiens OX=9606 GN=DHRS1 PE=1 SV=1
gig11153_mRNA1	sp|Q8IVD9|NUDC3_HUMAN	NudC domain-containing protein 3 OS=Homo sapiens OX=9606 GN=NUDCD3 PE=1 SV=3
gig11154_mRNA1	sp|Q9NQZ6|ZC4H2_HUMAN	Zinc finger C4H2 domain-containing protein OS=Homo sapiens OX=9606 GN=ZC4H2 PE=1 SV=1
gig11157_mRNA1	sp|Q9H714|PACER_HUMAN	Protein associated with UVRAG as autophagy enhancer OS=Homo sapiens OX=9606 GN=RUBCNL PE=1 SV=3
gig11159_mRNA1	sp|Q9HD20|AT131_HUMAN	Manganese-transporting ATPase 13A1 OS=Homo sapiens OX=9606 GN=ATP13A1 PE=1 SV=2
gig1116_mRNA1	sp|P19367|HXK1_HUMAN	Hexokinase-1 OS=Homo sapiens OX=9606 GN=HK1 PE=1 SV=3
gig11160_mRNA3	sp|P34981|TRFR_HUMAN	Thyrotropin-releasing hormone receptor OS=Homo sapiens OX=9606 GN=TRHR PE=1 SV=1
gig11162_mRNA1	sp|Q9Y4F1|FARP1_HUMAN	FERM, ARHGEF and pleckstrin domain-containing protein 1 OS=Homo sapiens OX=9606 GN=FARP1 PE=1 SV=1
gig11163_mRNA1	sp|P63027|VAMP2_HUMAN	Vesicle-associated membrane protein 2 OS=Homo sapiens OX=9606 GN=VAMP2 PE=1 SV=3
gig11167_mRNA1	sp|Q6ZN04|MEX3B_HUMAN	RNA-binding protein MEX3B OS=Homo sapiens OX=9606 GN=MEX3B PE=1 SV=1
gig11168_mRNA1	sp|P50552|VASP_HUMAN	Vasodilator-stimulated phosphoprotein OS=Homo sapiens OX=9606 GN=VASP PE=1 SV=3
gig1117_mRNA1	sp|P35556|FBN2_HUMAN	Fibrillin-2 OS=Homo sapiens OX=9606 GN=FBN2 PE=1 SV=3
gig11171_mRNA2	sp|Q99653|CHP1_HUMAN	Calcineurin B homologous protein 1 OS=Homo sapiens OX=9606 GN=CHP1 PE=1 SV=3
gig11172_mRNA1	sp|Q96M95|CCD42_HUMAN	Coiled-coil domain-containing protein 42 OS=Homo sapiens OX=9606 GN=CCDC42 PE=1 SV=2
gig11173_mRNA2	sp|Q53EV4|LRC23_HUMAN	Leucine-rich repeat-containing protein 23 OS=Homo sapiens OX=9606 GN=LRRC23 PE=1 SV=2
gig11174_mRNA3	sp|P43146|DCC_HUMAN	Netrin receptor DCC OS=Homo sapiens OX=9606 GN=DCC PE=1 SV=2
gig11177_mRNA1	sp|O94967|WDR47_HUMAN	WD repeat-containing protein 47 OS=Homo sapiens OX=9606 GN=WDR47 PE=1 SV=1
gig11178_mRNA2	sp|Q6YHU6|THADA_HUMAN	Thyroid adenoma-associated protein OS=Homo sapiens OX=9606 GN=THADA PE=1 SV=1
gig11181_mRNA1	sp|P49798|RGS4_HUMAN	Regulator of G-protein signaling 4 OS=Homo sapiens OX=9606 GN=RGS4 PE=1 SV=1
gig11182_mRNA1	sp|Q9NPC2|KCNK9_HUMAN	Potassium channel subfamily K member 9 OS=Homo sapiens OX=9606 GN=KCNK9 PE=1 SV=1
gig11186_mRNA1	sp|O95416|SOX14_HUMAN	Transcription factor SOX-14 OS=Homo sapiens OX=9606 GN=SOX14 PE=1 SV=1
gig1119_mRNA1	sp|Q19AV6|ZSWM7_HUMAN	Zinc finger SWIM domain-containing protein 7 OS=Homo sapiens OX=9606 GN=ZSWIM7 PE=1 SV=1
gig11191_mRNA1	sp|P07900|HS90A_HUMAN	Heat shock protein HSP 90-alpha OS=Homo sapiens OX=9606 GN=HSP90AA1 PE=1 SV=5
gig11192_mRNA1	sp|P07900|HS90A_HUMAN	Heat shock protein HSP 90-alpha OS=Homo sapiens OX=9606 GN=HSP90AA1 PE=1 SV=5
gig11193_mRNA3	sp|P07900|HS90A_HUMAN	Heat shock protein HSP 90-alpha OS=Homo sapiens OX=9606 GN=HSP90AA1 PE=1 SV=5
gig11194_mRNA3	sp|P43686|PRS6B_HUMAN	26S proteasome regulatory subunit 6B OS=Homo sapiens OX=9606 GN=PSMC4 PE=1 SV=2
gig11195_mRNA1	sp|P84077|ARF1_HUMAN	ADP-ribosylation factor 1 OS=Homo sapiens OX=9606 GN=ARF1 PE=1 SV=2
gig11197_mRNA2	sp|Q96S44|PRPK_HUMAN	EKC/KEOPS complex subunit TP53RK OS=Homo sapiens OX=9606 GN=TP53RK PE=1 SV=2
gig11198_mRNA4	sp|Q8N6V9|TEX9_HUMAN	Testis-expressed protein 9 OS=Homo sapiens OX=9606 GN=TEX9 PE=1 SV=1
gig11199_mRNA1	sp|O95395|GCNT3_HUMAN	Beta-1,3-galactosyl-O-glycosyl-glycoprotein beta-1,6-N-acetylglucosaminyltransferase 3 OS=Homo sapiens OX=9606 GN=GCNT3 PE=2 SV=1
gig112_mRNA1	sp|Q5JSJ4|INT6L_HUMAN	Integrator complex subunit 6-like OS=Homo sapiens OX=9606 GN=INTS6L PE=1 SV=1
gig1120_mRNA1	sp|Q9H063|MAF1_HUMAN	Repressor of RNA polymerase III transcription MAF1 homolog OS=Homo sapiens OX=9606 GN=MAF1 PE=1 SV=2
gig11200_mRNA1	sp|O95395|GCNT3_HUMAN	Beta-1,3-galactosyl-O-glycosyl-glycoprotein beta-1,6-N-acetylglucosaminyltransferase 3 OS=Homo sapiens OX=9606 GN=GCNT3 PE=2 SV=1
gig11201_mRNA1	sp|P57103|NAC3_HUMAN	Sodium/calcium exchanger 3 OS=Homo sapiens OX=9606 GN=SLC8A3 PE=1 SV=2
gig11202_mRNA1	sp|Q9NVG8|TBC13_HUMAN	TBC1 domain family member 13 OS=Homo sapiens OX=9606 GN=TBC1D13 PE=1 SV=3
gig11204_mRNA1	sp|Q15831|STK11_HUMAN	Serine/threonine-protein kinase STK11 OS=Homo sapiens OX=9606 GN=STK11 PE=1 SV=1
gig11206_mRNA1	sp|P46060|RAGP1_HUMAN	Ran GTPase-activating protein 1 OS=Homo sapiens OX=9606 GN=RANGAP1 PE=1 SV=1
gig11209_mRNA3	sp|Q15257|PTPA_HUMAN	Serine/threonine-protein phosphatase 2A activator OS=Homo sapiens OX=9606 GN=PTPA PE=1 SV=3
gig1121_mRNA1	sp|O15245|S22A1_HUMAN	Solute carrier family 22 member 1 OS=Homo sapiens OX=9606 GN=SLC22A1 PE=1 SV=2
gig11210_mRNA3	sp|Q16769|QPCT_HUMAN	Glutaminyl-peptide cyclotransferase OS=Homo sapiens OX=9606 GN=QPCT PE=1 SV=1
gig11211_mRNA1	sp|Q6UWM5|GPRL1_HUMAN	GLIPR1-like protein 1 OS=Homo sapiens OX=9606 GN=GLIPR1L1 PE=1 SV=2
gig11212_mRNA1	sp|Q9HCC6|HES4_HUMAN	Transcription factor HES-4 OS=Homo sapiens OX=9606 GN=HES4 PE=2 SV=1
gig11214_mRNA1	sp|P11142|HSP7C_HUMAN	Heat shock cognate 71 kDa protein OS=Homo sapiens OX=9606 GN=HSPA8 PE=1 SV=1
gig11215_mRNA1	sp|Q9UHB6|LIMA1_HUMAN	LIM domain and actin-binding protein 1 OS=Homo sapiens OX=9606 GN=LIMA1 PE=1 SV=1
gig11216_mRNA2	sp|Q9NY27|PP4R2_HUMAN	Serine/threonine-protein phosphatase 4 regulatory subunit 2 OS=Homo sapiens OX=9606 GN=PPP4R2 PE=1 SV=3
gig11218_mRNA1	sp|O15550|KDM6A_HUMAN	Lysine-specific demethylase 6A OS=Homo sapiens OX=9606 GN=KDM6A PE=1 SV=2
gig11219_mRNA1	sp|Q96ST2|IWS1_HUMAN	Protein IWS1 homolog OS=Homo sapiens OX=9606 GN=IWS1 PE=1 SV=2
gig1122_mRNA1	sp|Q9H015|S22A4_HUMAN	Solute carrier family 22 member 4 OS=Homo sapiens OX=9606 GN=SLC22A4 PE=1 SV=3
gig11221_mRNA1	sp|P46976|GLYG_HUMAN	Glycogenin-1 OS=Homo sapiens OX=9606 GN=GYG1 PE=1 SV=4
gig11222_mRNA1	sp|Q9H160|ING2_HUMAN	Inhibitor of growth protein 2 OS=Homo sapiens OX=9606 GN=ING2 PE=1 SV=2
gig11223_mRNA1	sp|Q9NXB0|MKS1_HUMAN	Meckel syndrome type 1 protein OS=Homo sapiens OX=9606 GN=MKS1 PE=1 SV=2
gig11226_mRNA5	sp|A8MPS7|YDJC_HUMAN	Carbohydrate deacetylase OS=Homo sapiens OX=9606 GN=YDJC PE=1 SV=1
gig11227_mRNA3	sp|A8MU46|SMTL1_HUMAN	Smoothelin-like protein 1 OS=Homo sapiens OX=9606 GN=SMTNL1 PE=1 SV=2
gig11228_mRNA1	sp|Q86VX9|MON1A_HUMAN	Vacuolar fusion protein MON1 homolog A OS=Homo sapiens OX=9606 GN=MON1A PE=1 SV=3
gig1123_mRNA1	sp|O76082|S22A5_HUMAN	Solute carrier family 22 member 5 OS=Homo sapiens OX=9606 GN=SLC22A5 PE=1 SV=1
gig11232_mRNA1	sp|Q9BXC9|BBS2_HUMAN	Bardet-Biedl syndrome 2 protein OS=Homo sapiens OX=9606 GN=BBS2 PE=1 SV=1
gig11233_mRNA1	sp|Q9Y3P9|RBGP1_HUMAN	Rab GTPase-activating protein 1 OS=Homo sapiens OX=9606 GN=RABGAP1 PE=1 SV=3
gig11234_mRNA1	sp|Q14978|NOLC1_HUMAN	Nucleolar and coiled-body phosphoprotein 1 OS=Homo sapiens OX=9606 GN=NOLC1 PE=1 SV=2
gig11235_mRNA1	sp|Q9H9S4|CB39L_HUMAN	Calcium-binding protein 39-like OS=Homo sapiens OX=9606 GN=CAB39L PE=1 SV=3
gig11236_mRNA1	sp|Q9BVG8|KIFC3_HUMAN	Kinesin-like protein KIFC3 OS=Homo sapiens OX=9606 GN=KIFC3 PE=1 SV=4
gig11239_mRNA1	sp|P98155|VLDLR_HUMAN	Very low-density lipoprotein receptor OS=Homo sapiens OX=9606 GN=VLDLR PE=1 SV=1
gig1124_mRNA1	sp|Q9Y226|S22AD_HUMAN	Solute carrier family 22 member 13 OS=Homo sapiens OX=9606 GN=SLC22A13 PE=2 SV=2
gig11240_mRNA1	sp|P20273|CD22_HUMAN	B-cell receptor CD22 OS=Homo sapiens OX=9606 GN=CD22 PE=1 SV=2
gig11242_mRNA1	sp|Q8IWV8|UBR2_HUMAN	E3 ubiquitin-protein ligase UBR2 OS=Homo sapiens OX=9606 GN=UBR2 PE=1 SV=1
gig11243_mRNA1	sp|Q15311|RBP1_HUMAN	RalA-binding protein 1 OS=Homo sapiens OX=9606 GN=RALBP1 PE=1 SV=3
gig11246_mRNA1	sp|Q96CW1|AP2M1_HUMAN	AP-2 complex subunit mu OS=Homo sapiens OX=9606 GN=AP2M1 PE=1 SV=2
gig11247_mRNA1	sp|P0C7P0|CISD3_HUMAN	CDGSH iron-sulfur domain-containing protein 3, mitochondrial OS=Homo sapiens OX=9606 GN=CISD3 PE=1 SV=1
gig11248_mRNA1	sp|P0C7P0|CISD3_HUMAN	CDGSH iron-sulfur domain-containing protein 3, mitochondrial OS=Homo sapiens OX=9606 GN=CISD3 PE=1 SV=1
gig11249_mRNA1	sp|Q9Y2Z9|COQ6_HUMAN	Ubiquinone biosynthesis monooxygenase COQ6, mitochondrial OS=Homo sapiens OX=9606 GN=COQ6 PE=1 SV=2
gig1125_mRNA1	sp|Q9Y226|S22AD_HUMAN	Solute carrier family 22 member 13 OS=Homo sapiens OX=9606 GN=SLC22A13 PE=2 SV=2
gig11250_mRNA1	sp|Q99538|LGMN_HUMAN	Legumain OS=Homo sapiens OX=9606 GN=LGMN PE=1 SV=1
gig11251_mRNA1	sp|Q99538|LGMN_HUMAN	Legumain OS=Homo sapiens OX=9606 GN=LGMN PE=1 SV=1
gig11256_mRNA1	sp|Q9Y6L7|TLL2_HUMAN	Tolloid-like protein 2 OS=Homo sapiens OX=9606 GN=TLL2 PE=1 SV=1
gig11258_mRNA3	sp|P40818|UBP8_HUMAN	Ubiquitin carboxyl-terminal hydrolase 8 OS=Homo sapiens OX=9606 GN=USP8 PE=1 SV=1
gig11259_mRNA2	sp|Q8NCU4|CC191_HUMAN	Coiled-coil domain-containing protein 191 OS=Homo sapiens OX=9606 GN=CCDC191 PE=2 SV=1
gig11261_mRNA1	sp|O14512|SOCS7_HUMAN	Suppressor of cytokine signaling 7 OS=Homo sapiens OX=9606 GN=SOCS7 PE=1 SV=2
gig11262_mRNA3	sp|P15923|TFE2_HUMAN	Transcription factor E2-alpha OS=Homo sapiens OX=9606 GN=TCF3 PE=1 SV=1
gig11263_mRNA3	sp|P49281|NRAM2_HUMAN	Natural resistance-associated macrophage protein 2 OS=Homo sapiens OX=9606 GN=SLC11A2 PE=1 SV=2
gig11264_mRNA1	sp|Q08AD1|CAMP2_HUMAN	Calmodulin-regulated spectrin-associated protein 2 OS=Homo sapiens OX=9606 GN=CAMSAP2 PE=1 SV=3
gig11269_mRNA1	sp|Q8IUK5|PLDX1_HUMAN	Plexin domain-containing protein 1 OS=Homo sapiens OX=9606 GN=PLXDC1 PE=1 SV=2
gig11270_mRNA1	sp|Q9NVS9|PNPO_HUMAN	Pyridoxine-5'-phosphate oxidase OS=Homo sapiens OX=9606 GN=PNPO PE=1 SV=1
gig11271_mRNA1	sp|Q8TED4|G6PT3_HUMAN	Glucose-6-phosphate exchanger SLC37A2 OS=Homo sapiens OX=9606 GN=SLC37A2 PE=2 SV=2
gig11272_mRNA1	sp|Q7RTX9|MOT14_HUMAN	Monocarboxylate transporter 14 OS=Homo sapiens OX=9606 GN=SLC16A14 PE=2 SV=1
gig11273_mRNA2	sp|Q8NBF6|AVL9_HUMAN	Late secretory pathway protein AVL9 homolog OS=Homo sapiens OX=9606 GN=AVL9 PE=1 SV=1
gig11274_mRNA1	sp|Q9BTD8|RBM42_HUMAN	RNA-binding protein 42 OS=Homo sapiens OX=9606 GN=RBM42 PE=1 SV=1
gig11276_mRNA1	sp|P49840|GSK3A_HUMAN	Glycogen synthase kinase-3 alpha OS=Homo sapiens OX=9606 GN=GSK3A PE=1 SV=2
gig11277_mRNA1	sp|Q9NXL6|SIDT1_HUMAN	SID1 transmembrane family member 1 OS=Homo sapiens OX=9606 GN=SIDT1 PE=2 SV=2
gig11279_mRNA1	sp|Q9UBU6|FA8A1_HUMAN	Protein FAM8A1 OS=Homo sapiens OX=9606 GN=FAM8A1 PE=1 SV=1
gig1128_mRNA3	sp|Q8WTW4|NPRL2_HUMAN	GATOR complex protein NPRL2 OS=Homo sapiens OX=9606 GN=NPRL2 PE=1 SV=2
gig11280_mRNA1	sp|Q14155|ARHG7_HUMAN	Rho guanine nucleotide exchange factor 7 OS=Homo sapiens OX=9606 GN=ARHGEF7 PE=1 SV=2
gig11281_mRNA1	sp|P14416|DRD2_HUMAN	D(2) dopamine receptor OS=Homo sapiens OX=9606 GN=DRD2 PE=1 SV=2
gig11282_mRNA2	sp|P14416|DRD2_HUMAN	D(2) dopamine receptor OS=Homo sapiens OX=9606 GN=DRD2 PE=1 SV=2
gig11283_mRNA1	sp|Q8WU90|ZC3HF_HUMAN	Zinc finger CCCH domain-containing protein 15 OS=Homo sapiens OX=9606 GN=ZC3H15 PE=1 SV=1
gig11285_mRNA1	sp|Q93062|RBPMS_HUMAN	RNA-binding protein with multiple splicing OS=Homo sapiens OX=9606 GN=RBPMS PE=1 SV=1
gig11286_mRNA2	sp|P15036|ETS2_HUMAN	Protein C-ets-2 OS=Homo sapiens OX=9606 GN=ETS2 PE=1 SV=1
gig11287_mRNA1	sp|P39059|COFA1_HUMAN	Collagen alpha-1(XV) chain OS=Homo sapiens OX=9606 GN=COL15A1 PE=1 SV=2
gig11289_mRNA1	sp|Q14331|FRG1_HUMAN	Protein FRG1 OS=Homo sapiens OX=9606 GN=FRG1 PE=1 SV=1
gig1129_mRNA1	sp|P15056|BRAF_HUMAN	Serine/threonine-protein kinase B-raf OS=Homo sapiens OX=9606 GN=BRAF PE=1 SV=4
gig11290_mRNA1	sp|Q9Y3Q4|HCN4_HUMAN	Potassium/sodium hyperpolarization-activated cyclic nucleotide-gated channel 4 OS=Homo sapiens OX=9606 GN=HCN4 PE=1 SV=1
gig11293_mRNA1	sp|P84022|SMAD3_HUMAN	Mothers against decapentaplegic homolog 3 OS=Homo sapiens OX=9606 GN=SMAD3 PE=1 SV=1
gig11294_mRNA1	sp|Q7Z7K0|COXM1_HUMAN	COX assembly mitochondrial protein homolog OS=Homo sapiens OX=9606 GN=CMC1 PE=1 SV=1
gig11295_mRNA1	sp|Q92900|RENT1_HUMAN	Regulator of nonsense transcripts 1 OS=Homo sapiens OX=9606 GN=UPF1 PE=1 SV=2
gig11298_mRNA1	sp|Q9HC56|PCDH9_HUMAN	Protocadherin-9 OS=Homo sapiens OX=9606 GN=PCDH9 PE=1 SV=2
gig11299_mRNA1	sp|Q09328|MGT5A_HUMAN	Alpha-1,6-mannosylglycoprotein 6-beta-N-acetylglucosaminyltransferase A OS=Homo sapiens OX=9606 GN=MGAT5 PE=1 SV=1
gig1130_mRNA1	sp|P49407|ARRB1_HUMAN	Beta-arrestin-1 OS=Homo sapiens OX=9606 GN=ARRB1 PE=1 SV=2
gig11300_mRNA1	sp|Q96FJ2|DYL2_HUMAN	Dynein light chain 2, cytoplasmic OS=Homo sapiens OX=9606 GN=DYNLL2 PE=1 SV=1
gig11301_mRNA1	sp|P63167|DYL1_HUMAN	Dynein light chain 1, cytoplasmic OS=Homo sapiens OX=9606 GN=DYNLL1 PE=1 SV=1
gig11303_mRNA1	sp|Q96FJ2|DYL2_HUMAN	Dynein light chain 2, cytoplasmic OS=Homo sapiens OX=9606 GN=DYNLL2 PE=1 SV=1
gig11304_mRNA1	sp|Q96FJ2|DYL2_HUMAN	Dynein light chain 2, cytoplasmic OS=Homo sapiens OX=9606 GN=DYNLL2 PE=1 SV=1
gig11309_mRNA1	sp|O95461|LARG1_HUMAN	LARGE xylosyl- and glucuronyltransferase 1 OS=Homo sapiens OX=9606 GN=LARGE1 PE=1 SV=1
gig1131_mRNA2	sp|P51957|NEK4_HUMAN	Serine/threonine-protein kinase Nek4 OS=Homo sapiens OX=9606 GN=NEK4 PE=1 SV=2
gig11310_mRNA2	sp|Q9NS00|C1GLT_HUMAN	Glycoprotein-N-acetylgalactosamine 3-beta-galactosyltransferase 1 OS=Homo sapiens OX=9606 GN=C1GALT1 PE=1 SV=1
gig11311_mRNA1	sp|Q9NYN1|RASLC_HUMAN	Ras-like protein family member 12 OS=Homo sapiens OX=9606 GN=RASL12 PE=1 SV=1
gig11312_mRNA1	sp|Q9UK97|FBX9_HUMAN	F-box only protein 9 OS=Homo sapiens OX=9606 GN=FBXO9 PE=1 SV=1
gig11313_mRNA1	sp|Q96RS0|TGS1_HUMAN	Trimethylguanosine synthase OS=Homo sapiens OX=9606 GN=TGS1 PE=1 SV=3
gig11314_mRNA1	sp|Q9UBU7|DBF4A_HUMAN	Protein DBF4 homolog A OS=Homo sapiens OX=9606 GN=DBF4 PE=1 SV=1
gig11316_mRNA1	sp|Q9NS00|C1GLT_HUMAN	Glycoprotein-N-acetylgalactosamine 3-beta-galactosyltransferase 1 OS=Homo sapiens OX=9606 GN=C1GALT1 PE=1 SV=1
gig11318_mRNA1	sp|Q9NS00|C1GLT_HUMAN	Glycoprotein-N-acetylgalactosamine 3-beta-galactosyltransferase 1 OS=Homo sapiens OX=9606 GN=C1GALT1 PE=1 SV=1
gig11319_mRNA2	sp|Q5VT52|RPRD2_HUMAN	Regulation of nuclear pre-mRNA domain-containing protein 2 OS=Homo sapiens OX=9606 GN=RPRD2 PE=1 SV=1
gig1132_mRNA1	sp|Q5RKV6|EXOS6_HUMAN	Exosome complex component MTR3 OS=Homo sapiens OX=9606 GN=EXOSC6 PE=1 SV=1
gig11320_mRNA1	sp|Q9Y2G5|OFUT2_HUMAN	GDP-fucose protein O-fucosyltransferase 2 OS=Homo sapiens OX=9606 GN=POFUT2 PE=1 SV=3
gig11321_mRNA1	sp|Q9H8X9|ZDH11_HUMAN	Palmitoyltransferase ZDHHC11 OS=Homo sapiens OX=9606 GN=ZDHHC11 PE=1 SV=1
gig11322_mRNA1	sp|Q00765|REEP5_HUMAN	Receptor expression-enhancing protein 5 OS=Homo sapiens OX=9606 GN=REEP5 PE=1 SV=3
gig11324_mRNA1	sp|Q9UJZ1|STML2_HUMAN	Stomatin-like protein 2, mitochondrial OS=Homo sapiens OX=9606 GN=STOML2 PE=1 SV=1
gig11325_mRNA1	sp|P67775|PP2AA_HUMAN	Serine/threonine-protein phosphatase 2A catalytic subunit alpha isoform OS=Homo sapiens OX=9606 GN=PPP2CA PE=1 SV=1
gig11326_mRNA1	sp|P0DN79|CBSL_HUMAN	Cystathionine beta-synthase-like protein OS=Homo sapiens OX=9606 GN=CBSL PE=1 SV=1
gig11327_mRNA1	sp|Q9H5H4|ZN768_HUMAN	Zinc finger protein 768 OS=Homo sapiens OX=9606 GN=ZNF768 PE=1 SV=2
gig11328_mRNA1	sp|Q8TF09|DLRB2_HUMAN	Dynein light chain roadblock-type 2 OS=Homo sapiens OX=9606 GN=DYNLRB2 PE=1 SV=1
gig11329_mRNA1	sp|O14521|DHSD_HUMAN	Succinate dehydrogenase [ubiquinone] cytochrome b small subunit, mitochondrial OS=Homo sapiens OX=9606 GN=SDHD PE=1 SV=1
gig1133_mRNA1	sp|Q8NDH3|PEPL1_HUMAN	Probable aminopeptidase NPEPL1 OS=Homo sapiens OX=9606 GN=NPEPL1 PE=1 SV=3
gig11330_mRNA1	sp|Q96Q05|TPPC9_HUMAN	Trafficking protein particle complex subunit 9 OS=Homo sapiens OX=9606 GN=TRAPPC9 PE=1 SV=2
gig11334_mRNA1	sp|Q8WVN8|UB2Q2_HUMAN	Ubiquitin-conjugating enzyme E2 Q2 OS=Homo sapiens OX=9606 GN=UBE2Q2 PE=1 SV=1
gig11335_mRNA1	sp|Q9Y2H2|SAC2_HUMAN	Phosphatidylinositide phosphatase SAC2 OS=Homo sapiens OX=9606 GN=INPP5F PE=1 SV=3
gig11336_mRNA1	sp|Q9Y2H2|SAC2_HUMAN	Phosphatidylinositide phosphatase SAC2 OS=Homo sapiens OX=9606 GN=INPP5F PE=1 SV=3
gig11337_mRNA1	sp|P35348|ADA1A_HUMAN	Alpha-1A adrenergic receptor OS=Homo sapiens OX=9606 GN=ADRA1A PE=1 SV=2
gig11338_mRNA1	sp|Q9UQE7|SMC3_HUMAN	Structural maintenance of chromosomes protein 3 OS=Homo sapiens OX=9606 GN=SMC3 PE=1 SV=2
gig11339_mRNA1	sp|Q99717|SMAD5_HUMAN	Mothers against decapentaplegic homolog 5 OS=Homo sapiens OX=9606 GN=SMAD5 PE=1 SV=1
gig1134_mRNA3	sp|Q14185|DOCK1_HUMAN	Dedicator of cytokinesis protein 1 OS=Homo sapiens OX=9606 GN=DOCK1 PE=1 SV=2
gig11342_mRNA1	sp|Q96NB3|ZN830_HUMAN	Zinc finger protein 830 OS=Homo sapiens OX=9606 GN=ZNF830 PE=1 SV=2
gig11344_mRNA1	sp|Q7Z6J4|FGD2_HUMAN	FYVE, RhoGEF and PH domain-containing protein 2 OS=Homo sapiens OX=9606 GN=FGD2 PE=1 SV=1
gig11346_mRNA1	sp|Q06055|AT5G2_HUMAN	ATP synthase F(0) complex subunit C2, mitochondrial OS=Homo sapiens OX=9606 GN=ATP5MC2 PE=1 SV=1
gig11348_mRNA1	sp|Q7L7X3|TAOK1_HUMAN	Serine/threonine-protein kinase TAO1 OS=Homo sapiens OX=9606 GN=TAOK1 PE=1 SV=1
gig1135_mRNA1	sp|Q5U5Z8|CBPC2_HUMAN	Cytosolic carboxypeptidase 2 OS=Homo sapiens OX=9606 GN=AGBL2 PE=1 SV=2
gig11350_mRNA1	sp|O75251|NDUS7_HUMAN	NADH dehydrogenase [ubiquinone] iron-sulfur protein 7, mitochondrial OS=Homo sapiens OX=9606 GN=NDUFS7 PE=1 SV=3
gig11351_mRNA1	sp|Q9Y3B2|EXOS1_HUMAN	Exosome complex component CSL4 OS=Homo sapiens OX=9606 GN=EXOSC1 PE=1 SV=1
gig11352_mRNA1	sp|Q8WUH2|TGFA1_HUMAN	Transforming growth factor-beta receptor-associated protein 1 OS=Homo sapiens OX=9606 GN=TGFBRAP1 PE=1 SV=1
gig11353_mRNA1	sp|Q6JEL2|KLH10_HUMAN	Kelch-like protein 10 OS=Homo sapiens OX=9606 GN=KLHL10 PE=1 SV=1
gig11354_mRNA2	sp|Q8WUM4|PDC6I_HUMAN	Programmed cell death 6-interacting protein OS=Homo sapiens OX=9606 GN=PDCD6IP PE=1 SV=1
gig11355_mRNA1	sp|Q6ZW49|PAXI1_HUMAN	PAX-interacting protein 1 OS=Homo sapiens OX=9606 GN=PAXIP1 PE=1 SV=2
gig11356_mRNA3	sp|P29074|PTN4_HUMAN	Tyrosine-protein phosphatase non-receptor type 4 OS=Homo sapiens OX=9606 GN=PTPN4 PE=1 SV=1
gig11358_mRNA1	sp|P37088|SCNNA_HUMAN	Amiloride-sensitive sodium channel subunit alpha OS=Homo sapiens OX=9606 GN=SCNN1A PE=1 SV=1
gig11359_mRNA1	sp|Q96CP7|TLCD1_HUMAN	TLC domain-containing protein 1 OS=Homo sapiens OX=9606 GN=TLCD1 PE=1 SV=1
gig1136_mRNA1	sp|P0DI81|TPC2A_HUMAN	Trafficking protein particle complex subunit 2 OS=Homo sapiens OX=9606 GN=TRAPPC2 PE=1 SV=1
gig11362_mRNA1	sp|Q9UP83|COG5_HUMAN	Conserved oligomeric Golgi complex subunit 5 OS=Homo sapiens OX=9606 GN=COG5 PE=1 SV=3
gig11363_mRNA2	sp|Q8TDD1|DDX54_HUMAN	ATP-dependent RNA helicase DDX54 OS=Homo sapiens OX=9606 GN=DDX54 PE=1 SV=2
gig11364_mRNA1	sp|Q9BRU9|UTP23_HUMAN	rRNA-processing protein UTP23 homolog OS=Homo sapiens OX=9606 GN=UTP23 PE=1 SV=2
gig11365_mRNA1	sp|Q6ZRS2|SRCAP_HUMAN	Helicase SRCAP OS=Homo sapiens OX=9606 GN=SRCAP PE=1 SV=3
gig11366_mRNA1	sp|Q6ZRS2|SRCAP_HUMAN	Helicase SRCAP OS=Homo sapiens OX=9606 GN=SRCAP PE=1 SV=3
gig11367_mRNA2	sp|Q15813|TBCE_HUMAN	Tubulin-specific chaperone E OS=Homo sapiens OX=9606 GN=TBCE PE=1 SV=1
gig11368_mRNA1	sp|P55316|FOXG1_HUMAN	Forkhead box protein G1 OS=Homo sapiens OX=9606 GN=FOXG1 PE=1 SV=2
gig11369_mRNA1	sp|Q9Y6R9|CCD61_HUMAN	Coiled-coil domain-containing protein 61 OS=Homo sapiens OX=9606 GN=CCDC61 PE=1 SV=3
gig1137_mRNA1	sp|O95757|HS74L_HUMAN	Heat shock 70 kDa protein 4L OS=Homo sapiens OX=9606 GN=HSPA4L PE=1 SV=3
gig11370_mRNA1	sp|P62253|UB2G1_HUMAN	Ubiquitin-conjugating enzyme E2 G1 OS=Homo sapiens OX=9606 GN=UBE2G1 PE=1 SV=3
gig11371_mRNA1	sp|P35222|CTNB1_HUMAN	Catenin beta-1 OS=Homo sapiens OX=9606 GN=CTNNB1 PE=1 SV=1
gig11372_mRNA1	sp|Q6P3W7|SCYL2_HUMAN	SCY1-like protein 2 OS=Homo sapiens OX=9606 GN=SCYL2 PE=1 SV=1
gig11374_mRNA1	sp|P10809|CH60_HUMAN	60 kDa heat shock protein, mitochondrial OS=Homo sapiens OX=9606 GN=HSPD1 PE=1 SV=2
gig11375_mRNA1	sp|P10809|CH60_HUMAN	60 kDa heat shock protein, mitochondrial OS=Homo sapiens OX=9606 GN=HSPD1 PE=1 SV=2
gig11377_mRNA1	sp|Q13233|M3K1_HUMAN	Mitogen-activated protein kinase kinase kinase 1 OS=Homo sapiens OX=9606 GN=MAP3K1 PE=1 SV=4
gig1138_mRNA1	sp|Q96SZ5|AEDO_HUMAN	2-aminoethanethiol dioxygenase OS=Homo sapiens OX=9606 GN=ADO PE=1 SV=2
gig11380_mRNA1	sp|P30837|AL1B1_HUMAN	Aldehyde dehydrogenase X, mitochondrial OS=Homo sapiens OX=9606 GN=ALDH1B1 PE=1 SV=3
gig11381_mRNA3	sp|P47895|AL1A3_HUMAN	Aldehyde dehydrogenase family 1 member A3 OS=Homo sapiens OX=9606 GN=ALDH1A3 PE=1 SV=2
gig11382_mRNA1	sp|Q7Z6E9|RBBP6_HUMAN	E3 ubiquitin-protein ligase RBBP6 OS=Homo sapiens OX=9606 GN=RBBP6 PE=1 SV=1
gig11385_mRNA1	sp|Q17RW2|COOA1_HUMAN	Collagen alpha-1(XXIV) chain OS=Homo sapiens OX=9606 GN=COL24A1 PE=1 SV=2
gig11388_mRNA1	sp|Q53GS7|GLE1_HUMAN	Nucleoporin GLE1 OS=Homo sapiens OX=9606 GN=GLE1 PE=1 SV=2
gig11389_mRNA1	sp|Q14623|IHH_HUMAN	Indian hedgehog protein OS=Homo sapiens OX=9606 GN=IHH PE=1 SV=4
gig1139_mRNA1	sp|Q9BXF9|TEKT3_HUMAN	Tektin-3 OS=Homo sapiens OX=9606 GN=TEKT3 PE=1 SV=1
gig11394_mRNA2	sp|Q9Y6C9|MTCH2_HUMAN	Mitochondrial carrier homolog 2 OS=Homo sapiens OX=9606 GN=MTCH2 PE=1 SV=1
gig11396_mRNA1	sp|O14638|ENPP3_HUMAN	Ectonucleotide pyrophosphatase/phosphodiesterase family member 3 OS=Homo sapiens OX=9606 GN=ENPP3 PE=1 SV=2
gig11397_mRNA1	sp|Q9Y6X5|ENPP4_HUMAN	Bis(5'-adenosyl)-triphosphatase ENPP4 OS=Homo sapiens OX=9606 GN=ENPP4 PE=1 SV=3
gig11398_mRNA2	sp|Q05932|FOLC_HUMAN	Folylpolyglutamate synthase, mitochondrial OS=Homo sapiens OX=9606 GN=FPGS PE=1 SV=3
gig11399_mRNA1	sp|Q05932|FOLC_HUMAN	Folylpolyglutamate synthase, mitochondrial OS=Homo sapiens OX=9606 GN=FPGS PE=1 SV=3
gig1140_mRNA1	sp|P62269|RS18_HUMAN	40S ribosomal protein S18 OS=Homo sapiens OX=9606 GN=RPS18 PE=1 SV=3
gig11400_mRNA2	sp|Q9NZN8|CNOT2_HUMAN	CCR4-NOT transcription complex subunit 2 OS=Homo sapiens OX=9606 GN=CNOT2 PE=1 SV=1
gig11401_mRNA1	sp|Q7Z5Y7|KCD20_HUMAN	BTB/POZ domain-containing protein KCTD20 OS=Homo sapiens OX=9606 GN=KCTD20 PE=1 SV=1
gig1141_mRNA1	sp|P22001|KCNA3_HUMAN	Potassium voltage-gated channel subfamily A member 3 OS=Homo sapiens OX=9606 GN=KCNA3 PE=1 SV=3
gig11419_mRNA2	sp|Q14012|KCC1A_HUMAN	Calcium/calmodulin-dependent protein kinase type 1 OS=Homo sapiens OX=9606 GN=CAMK1 PE=1 SV=1
gig1142_mRNA2	sp|Q9UJJ7|RUSD1_HUMAN	RNA pseudouridylate synthase domain-containing protein 1 OS=Homo sapiens OX=9606 GN=RPUSD1 PE=1 SV=1
gig11421_mRNA1	sp|Q15418|KS6A1_HUMAN	Ribosomal protein S6 kinase alpha-1 OS=Homo sapiens OX=9606 GN=RPS6KA1 PE=1 SV=2
gig11423_mRNA1	sp|Q09472|EP300_HUMAN	Histone acetyltransferase p300 OS=Homo sapiens OX=9606 GN=EP300 PE=1 SV=2
gig11428_mRNA1	sp|Q00577|PURA_HUMAN	Transcriptional activator protein Pur-alpha OS=Homo sapiens OX=9606 GN=PURA PE=1 SV=2
gig11429_mRNA2	sp|O14775|GNB5_HUMAN	Guanine nucleotide-binding protein subunit beta-5 OS=Homo sapiens OX=9606 GN=GNB5 PE=1 SV=2
gig11430_mRNA5	sp|O14672|ADA10_HUMAN	Disintegrin and metalloproteinase domain-containing protein 10 OS=Homo sapiens OX=9606 GN=ADAM10 PE=1 SV=1
gig11431_mRNA1	sp|P82987|ATL3_HUMAN	ADAMTS-like protein 3 OS=Homo sapiens OX=9606 GN=ADAMTSL3 PE=1 SV=4
gig11432_mRNA2	sp|Q96Q11|TRNT1_HUMAN	CCA tRNA nucleotidyltransferase 1, mitochondrial OS=Homo sapiens OX=9606 GN=TRNT1 PE=1 SV=2
gig11433_mRNA1	sp|Q96Q11|TRNT1_HUMAN	CCA tRNA nucleotidyltransferase 1, mitochondrial OS=Homo sapiens OX=9606 GN=TRNT1 PE=1 SV=2
gig11434_mRNA1	sp|Q96HN2|SAHH3_HUMAN	Adenosylhomocysteinase 3 OS=Homo sapiens OX=9606 GN=AHCYL2 PE=1 SV=1
gig11435_mRNA1	sp|Q96EY1|DNJA3_HUMAN	DnaJ homolog subfamily A member 3, mitochondrial OS=Homo sapiens OX=9606 GN=DNAJA3 PE=1 SV=2
gig11437_mRNA1	sp|P57060|RWD2B_HUMAN	RWD domain-containing protein 2B OS=Homo sapiens OX=9606 GN=RWDD2B PE=1 SV=1
gig11439_mRNA1	sp|P49146|NPY2R_HUMAN	Neuropeptide Y receptor type 2 OS=Homo sapiens OX=9606 GN=NPY2R PE=1 SV=1
gig1144_mRNA1	sp|Q15746|MYLK_HUMAN	Myosin light chain kinase, smooth muscle OS=Homo sapiens OX=9606 GN=MYLK PE=1 SV=4
gig11440_mRNA1	sp|Q5D1E8|ZC12A_HUMAN	Endoribonuclease ZC3H12A OS=Homo sapiens OX=9606 GN=ZC3H12A PE=1 SV=1
gig11441_mRNA1	sp|Q00722|PLCB2_HUMAN	1-phosphatidylinositol 4,5-bisphosphate phosphodiesterase beta-2 OS=Homo sapiens OX=9606 GN=PLCB2 PE=1 SV=2
gig11442_mRNA1	sp|Q7RTX9|MOT14_HUMAN	Monocarboxylate transporter 14 OS=Homo sapiens OX=9606 GN=SLC16A14 PE=2 SV=1
gig11444_mRNA1	sp|Q96FJ2|DYL2_HUMAN	Dynein light chain 2, cytoplasmic OS=Homo sapiens OX=9606 GN=DYNLL2 PE=1 SV=1
gig11445_mRNA1	sp|Q96FJ2|DYL2_HUMAN	Dynein light chain 2, cytoplasmic OS=Homo sapiens OX=9606 GN=DYNLL2 PE=1 SV=1
gig11446_mRNA1	sp|Q53GQ0|DHB12_HUMAN	Very-long-chain 3-oxoacyl-CoA reductase OS=Homo sapiens OX=9606 GN=HSD17B12 PE=1 SV=2
gig11447_mRNA1	sp|P21860|ERBB3_HUMAN	Receptor tyrosine-protein kinase erbB-3 OS=Homo sapiens OX=9606 GN=ERBB3 PE=1 SV=1
gig11449_mRNA1	sp|O95861|BPNT1_HUMAN	3'(2'),5'-bisphosphate nucleotidase 1 OS=Homo sapiens OX=9606 GN=BPNT1 PE=1 SV=1
gig1145_mRNA1	sp|P34947|GRK5_HUMAN	G protein-coupled receptor kinase 5 OS=Homo sapiens OX=9606 GN=GRK5 PE=1 SV=1
gig11450_mRNA1	sp|P51911|CNN1_HUMAN	Calponin-1 OS=Homo sapiens OX=9606 GN=CNN1 PE=1 SV=2
gig11451_mRNA1	sp|Q9Y5B6|PAXB1_HUMAN	PAX3- and PAX7-binding protein 1 OS=Homo sapiens OX=9606 GN=PAXBP1 PE=1 SV=2
gig11453_mRNA2	sp|Q9UKX3|MYH13_HUMAN	Myosin-13 OS=Homo sapiens OX=9606 GN=MYH13 PE=2 SV=2
gig11454_mRNA2	sp|Q5VT06|CE350_HUMAN	Centrosome-associated protein 350 OS=Homo sapiens OX=9606 GN=CEP350 PE=1 SV=1
gig11455_mRNA1	sp|P18615|NELFE_HUMAN	Negative elongation factor E OS=Homo sapiens OX=9606 GN=NELFE PE=1 SV=3
gig11457_mRNA1	sp|P20618|PSB1_HUMAN	Proteasome subunit beta type-1 OS=Homo sapiens OX=9606 GN=PSMB1 PE=1 SV=2
gig11458_mRNA1	sp|Q0VAA2|LR74A_HUMAN	Leucine-rich repeat-containing protein 74A OS=Homo sapiens OX=9606 GN=LRRC74A PE=2 SV=2
gig11459_mRNA1	sp|P28907|CD38_HUMAN	ADP-ribosyl cyclase/cyclic ADP-ribose hydrolase 1 OS=Homo sapiens OX=9606 GN=CD38 PE=1 SV=2
gig1146_mRNA1	sp|P55061|BI1_HUMAN	Bax inhibitor 1 OS=Homo sapiens OX=9606 GN=TMBIM6 PE=1 SV=2
gig11463_mRNA1	sp|P14416|DRD2_HUMAN	D(2) dopamine receptor OS=Homo sapiens OX=9606 GN=DRD2 PE=1 SV=2
gig11464_mRNA1	sp|Q9UKV8|AGO2_HUMAN	Protein argonaute-2 OS=Homo sapiens OX=9606 GN=AGO2 PE=1 SV=3
gig11465_mRNA1	sp|Q14587|ZN268_HUMAN	Zinc finger protein 268 OS=Homo sapiens OX=9606 GN=ZNF268 PE=1 SV=2
gig11467_mRNA1	sp|Q6Y7W6|GGYF2_HUMAN	GRB10-interacting GYF protein 2 OS=Homo sapiens OX=9606 GN=GIGYF2 PE=1 SV=1
gig11468_mRNA1	sp|P0DP25|CALM3_HUMAN	Calmodulin-3 OS=Homo sapiens OX=9606 GN=CALM3 PE=1 SV=1
gig11469_mRNA1	sp|Q6IWH7|ANO7_HUMAN	Anoctamin-7 OS=Homo sapiens OX=9606 GN=ANO7 PE=1 SV=2
gig1147_mRNA2	sp|P04181|OAT_HUMAN	Ornithine aminotransferase, mitochondrial OS=Homo sapiens OX=9606 GN=OAT PE=1 SV=1
gig11471_mRNA1	sp|P13010|XRCC5_HUMAN	X-ray repair cross-complementing protein 5 OS=Homo sapiens OX=9606 GN=XRCC5 PE=1 SV=3
gig11473_mRNA2	sp|P11362|FGFR1_HUMAN	Fibroblast growth factor receptor 1 OS=Homo sapiens OX=9606 GN=FGFR1 PE=1 SV=3
gig11474_mRNA1	sp|Q9ULJ7|ANR50_HUMAN	Ankyrin repeat domain-containing protein 50 OS=Homo sapiens OX=9606 GN=ANKRD50 PE=1 SV=4
gig11475_mRNA1	sp|Q14254|FLOT2_HUMAN	Flotillin-2 OS=Homo sapiens OX=9606 GN=FLOT2 PE=1 SV=2
gig11476_mRNA1	sp|Q14254|FLOT2_HUMAN	Flotillin-2 OS=Homo sapiens OX=9606 GN=FLOT2 PE=1 SV=2
gig11477_mRNA1	sp|A1A4V9|CC189_HUMAN	Coiled-coil domain-containing protein 189 OS=Homo sapiens OX=9606 GN=CCDC189 PE=2 SV=1
gig11478_mRNA1	sp|P35250|RFC2_HUMAN	Replication factor C subunit 2 OS=Homo sapiens OX=9606 GN=RFC2 PE=1 SV=3
gig11480_mRNA1	sp|P11142|HSP7C_HUMAN	Heat shock cognate 71 kDa protein OS=Homo sapiens OX=9606 GN=HSPA8 PE=1 SV=1
gig11481_mRNA1	sp|P11142|HSP7C_HUMAN	Heat shock cognate 71 kDa protein OS=Homo sapiens OX=9606 GN=HSPA8 PE=1 SV=1
gig11482_mRNA1	sp|Q96GW9|SYMM_HUMAN	Methionine--tRNA ligase, mitochondrial OS=Homo sapiens OX=9606 GN=MARS2 PE=1 SV=2
gig11484_mRNA1	sp|P98175|RBM10_HUMAN	RNA-binding protein 10 OS=Homo sapiens OX=9606 GN=RBM10 PE=1 SV=3
gig11485_mRNA1	sp|Q9NWK9|BCD1_HUMAN	Box C/D snoRNA protein 1 OS=Homo sapiens OX=9606 GN=ZNHIT6 PE=1 SV=1
gig11486_mRNA1	sp|O60925|PFD1_HUMAN	Prefoldin subunit 1 OS=Homo sapiens OX=9606 GN=PFDN1 PE=1 SV=2
gig11487_mRNA1	sp|Q8N9N7|LRC57_HUMAN	Leucine-rich repeat-containing protein 57 OS=Homo sapiens OX=9606 GN=LRRC57 PE=1 SV=1
gig11488_mRNA1	sp|A4D2B0|MBLC1_HUMAN	Metallo-beta-lactamase domain-containing protein 1 OS=Homo sapiens OX=9606 GN=MBLAC1 PE=1 SV=1
gig1149_mRNA1	sp|Q15057|ACAP2_HUMAN	Arf-GAP with coiled-coil, ANK repeat and PH domain-containing protein 2 OS=Homo sapiens OX=9606 GN=ACAP2 PE=1 SV=3
gig11491_mRNA1	sp|Q6ZVM7|TM1L2_HUMAN	TOM1-like protein 2 OS=Homo sapiens OX=9606 GN=TOM1L2 PE=1 SV=1
gig11494_mRNA1	sp|Q9Y3D2|MSRB2_HUMAN	Methionine-R-sulfoxide reductase B2, mitochondrial OS=Homo sapiens OX=9606 GN=MSRB2 PE=1 SV=2
gig11495_mRNA2	sp|Q15326|ZMY11_HUMAN	Zinc finger MYND domain-containing protein 11 OS=Homo sapiens OX=9606 GN=ZMYND11 PE=1 SV=2
gig11496_mRNA1	sp|Q93008|USP9X_HUMAN	Probable ubiquitin carboxyl-terminal hydrolase FAF-X OS=Homo sapiens OX=9606 GN=USP9X PE=1 SV=4
gig11499_mRNA1	sp|Q9UHL4|DPP2_HUMAN	Dipeptidyl peptidase 2 OS=Homo sapiens OX=9606 GN=DPP7 PE=1 SV=3
gig115_mRNA1	sp|Q9NRY4|RHG35_HUMAN	Rho GTPase-activating protein 35 OS=Homo sapiens OX=9606 GN=ARHGAP35 PE=1 SV=3
gig1150_mRNA1	sp|Q8IWQ3|BRSK2_HUMAN	Serine/threonine-protein kinase BRSK2 OS=Homo sapiens OX=9606 GN=BRSK2 PE=1 SV=3
gig11502_mRNA3	sp|Q99797|MIPEP_HUMAN	Mitochondrial intermediate peptidase OS=Homo sapiens OX=9606 GN=MIPEP PE=1 SV=2
gig11503_mRNA1	sp|P63172|DYLT1_HUMAN	Dynein light chain Tctex-type 1 OS=Homo sapiens OX=9606 GN=DYNLT1 PE=1 SV=1
gig11504_mRNA1	sp|P24863|CCNC_HUMAN	Cyclin-C OS=Homo sapiens OX=9606 GN=CCNC PE=1 SV=2
gig11506_mRNA1	sp|Q8NCA5|FA98A_HUMAN	Protein FAM98A OS=Homo sapiens OX=9606 GN=FAM98A PE=1 SV=2
gig11507_mRNA1	sp|Q9C005|DPY30_HUMAN	Protein dpy-30 homolog OS=Homo sapiens OX=9606 GN=DPY30 PE=1 SV=1
gig11508_mRNA1	sp|Q13526|PIN1_HUMAN	Peptidyl-prolyl cis-trans isomerase NIMA-interacting 1 OS=Homo sapiens OX=9606 GN=PIN1 PE=1 SV=1
gig11512_mRNA1	sp|O75663|TIPRL_HUMAN	TIP41-like protein OS=Homo sapiens OX=9606 GN=TIPRL PE=1 SV=2
gig11513_mRNA1	sp|Q92535|PIGC_HUMAN	Phosphatidylinositol N-acetylglucosaminyltransferase subunit C OS=Homo sapiens OX=9606 GN=PIGC PE=1 SV=1
gig11514_mRNA1	sp|Q13405|RM49_HUMAN	39S ribosomal protein L49, mitochondrial OS=Homo sapiens OX=9606 GN=MRPL49 PE=1 SV=1
gig11515_mRNA1	sp|Q9Y2M5|KLH20_HUMAN	Kelch-like protein 20 OS=Homo sapiens OX=9606 GN=KLHL20 PE=1 SV=4
gig11517_mRNA1	sp|Q9Y6W6|DUS10_HUMAN	Dual specificity protein phosphatase 10 OS=Homo sapiens OX=9606 GN=DUSP10 PE=1 SV=1
gig11518_mRNA1	sp|Q9Y6W6|DUS10_HUMAN	Dual specificity protein phosphatase 10 OS=Homo sapiens OX=9606 GN=DUSP10 PE=1 SV=1
gig1152_mRNA1	sp|P23975|SC6A2_HUMAN	Sodium-dependent noradrenaline transporter OS=Homo sapiens OX=9606 GN=SLC6A2 PE=1 SV=1
gig11525_mRNA1	sp|O00370|LORF2_HUMAN	LINE-1 retrotransposable element ORF2 protein OS=Homo sapiens OX=9606 PE=1 SV=1
gig11526_mRNA2	sp|Q9BU23|LMF2_HUMAN	Lipase maturation factor 2 OS=Homo sapiens OX=9606 GN=LMF2 PE=1 SV=2
gig11527_mRNA1	sp|Q96J87|CELF6_HUMAN	CUGBP Elav-like family member 6 OS=Homo sapiens OX=9606 GN=CELF6 PE=1 SV=1
gig11528_mRNA1	sp|Q9BZC1|CELF4_HUMAN	CUGBP Elav-like family member 4 OS=Homo sapiens OX=9606 GN=CELF4 PE=1 SV=1
gig11529_mRNA1	sp|P48643|TCPE_HUMAN	T-complex protein 1 subunit epsilon OS=Homo sapiens OX=9606 GN=CCT5 PE=1 SV=1
gig11530_mRNA2	sp|P14618|KPYM_HUMAN	Pyruvate kinase PKM OS=Homo sapiens OX=9606 GN=PKM PE=1 SV=4
gig11531_mRNA1	sp|Q15185|TEBP_HUMAN	Prostaglandin E synthase 3 OS=Homo sapiens OX=9606 GN=PTGES3 PE=1 SV=1
gig11533_mRNA1	sp|O15014|ZN609_HUMAN	Zinc finger protein 609 OS=Homo sapiens OX=9606 GN=ZNF609 PE=1 SV=2
gig11535_mRNA2	sp|Q9UBC0|HNF6_HUMAN	Hepatocyte nuclear factor 6 OS=Homo sapiens OX=9606 GN=ONECUT1 PE=2 SV=1
gig11538_mRNA1	sp|Q15797|SMAD1_HUMAN	Mothers against decapentaplegic homolog 1 OS=Homo sapiens OX=9606 GN=SMAD1 PE=1 SV=1
gig11539_mRNA1	sp|P11586|C1TC_HUMAN	C-1-tetrahydrofolate synthase, cytoplasmic OS=Homo sapiens OX=9606 GN=MTHFD1 PE=1 SV=3
gig1154_mRNA1	sp|Q9BYC8|RM32_HUMAN	39S ribosomal protein L32, mitochondrial OS=Homo sapiens OX=9606 GN=MRPL32 PE=1 SV=1
gig11540_mRNA1	sp|Q8TF42|UBS3B_HUMAN	Ubiquitin-associated and SH3 domain-containing protein B OS=Homo sapiens OX=9606 GN=UBASH3B PE=1 SV=2
gig11542_mRNA1	sp|Q9UHP6|RSP14_HUMAN	Radial spoke head 14 homolog OS=Homo sapiens OX=9606 GN=RSPH14 PE=1 SV=1
gig11543_mRNA1	sp|Q0VFZ6|CC173_HUMAN	Coiled-coil domain-containing protein 173 OS=Homo sapiens OX=9606 GN=CCDC173 PE=2 SV=2
gig11544_mRNA1	sp|Q0VFZ6|CC173_HUMAN	Coiled-coil domain-containing protein 173 OS=Homo sapiens OX=9606 GN=CCDC173 PE=2 SV=2
gig11545_mRNA1	sp|P11441|UBL4A_HUMAN	Ubiquitin-like protein 4A OS=Homo sapiens OX=9606 GN=UBL4A PE=1 SV=1
gig11546_mRNA1	sp|Q4VC05|BCL7A_HUMAN	B-cell CLL/lymphoma 7 protein family member A OS=Homo sapiens OX=9606 GN=BCL7A PE=1 SV=1
gig11548_mRNA1	sp|Q6JEL2|KLH10_HUMAN	Kelch-like protein 10 OS=Homo sapiens OX=9606 GN=KLHL10 PE=1 SV=1
gig11552_mRNA1	sp|Q8N0Z6|TTC5_HUMAN	Tetratricopeptide repeat protein 5 OS=Homo sapiens OX=9606 GN=TTC5 PE=1 SV=2
gig11553_mRNA2	sp|Q16566|KCC4_HUMAN	Calcium/calmodulin-dependent protein kinase type IV OS=Homo sapiens OX=9606 GN=CAMK4 PE=1 SV=1
gig11554_mRNA2	sp|P63244|RACK1_HUMAN	Receptor of activated protein C kinase 1 OS=Homo sapiens OX=9606 GN=RACK1 PE=1 SV=3
gig11556_mRNA1	sp|Q96IC2|REXO5_HUMAN	RNA exonuclease 5 OS=Homo sapiens OX=9606 GN=REXO5 PE=2 SV=1
gig11557_mRNA1	sp|Q96FJ2|DYL2_HUMAN	Dynein light chain 2, cytoplasmic OS=Homo sapiens OX=9606 GN=DYNLL2 PE=1 SV=1
gig11558_mRNA1	sp|P82673|RT35_HUMAN	28S ribosomal protein S35, mitochondrial OS=Homo sapiens OX=9606 GN=MRPS35 PE=1 SV=1
gig11559_mRNA1	sp|Q5GH76|XKR4_HUMAN	XK-related protein 4 OS=Homo sapiens OX=9606 GN=XKR4 PE=2 SV=1
gig11560_mRNA1	sp|O00712|NFIB_HUMAN	Nuclear factor 1 B-type OS=Homo sapiens OX=9606 GN=NFIB PE=1 SV=2
gig11561_mRNA1	sp|P36543|VATE1_HUMAN	V-type proton ATPase subunit E 1 OS=Homo sapiens OX=9606 GN=ATP6V1E1 PE=1 SV=1
gig11563_mRNA1	sp|Q5T1H1|EYS_HUMAN	Protein eyes shut homolog OS=Homo sapiens OX=9606 GN=EYS PE=1 SV=5
gig11564_mRNA2	sp|Q92903|CDS1_HUMAN	Phosphatidate cytidylyltransferase 1 OS=Homo sapiens OX=9606 GN=CDS1 PE=1 SV=2
gig11565_mRNA2	sp|Q8N0W5|IQCK_HUMAN	IQ domain-containing protein K OS=Homo sapiens OX=9606 GN=IQCK PE=2 SV=1
gig11566_mRNA1	sp|Q7Z4T9|CFA91_HUMAN	Cilia- and flagella-associated protein 91 OS=Homo sapiens OX=9606 GN=CFAP91 PE=1 SV=3
gig11567_mRNA2	sp|Q13685|AAMP_HUMAN	Angio-associated migratory cell protein OS=Homo sapiens OX=9606 GN=AAMP PE=1 SV=2
gig11568_mRNA1	sp|O95995|DRC4_HUMAN	Dynein regulatory complex subunit 4 OS=Homo sapiens OX=9606 GN=GAS8 PE=1 SV=1
gig11569_mRNA1	sp|Q96FJ2|DYL2_HUMAN	Dynein light chain 2, cytoplasmic OS=Homo sapiens OX=9606 GN=DYNLL2 PE=1 SV=1
gig1157_mRNA1	sp|O14813|PHX2A_HUMAN	Paired mesoderm homeobox protein 2A OS=Homo sapiens OX=9606 GN=PHOX2A PE=1 SV=2
gig11570_mRNA2	sp|Q86V15|CASZ1_HUMAN	Zinc finger protein castor homolog 1 OS=Homo sapiens OX=9606 GN=CASZ1 PE=1 SV=4
gig11571_mRNA1	sp|Q96J01|THOC3_HUMAN	THO complex subunit 3 OS=Homo sapiens OX=9606 GN=THOC3 PE=1 SV=1
gig11572_mRNA1	sp|Q9H936|GHC1_HUMAN	Mitochondrial glutamate carrier 1 OS=Homo sapiens OX=9606 GN=SLC25A22 PE=1 SV=1
gig11573_mRNA1	sp|P22676|CALB2_HUMAN	Calretinin OS=Homo sapiens OX=9606 GN=CALB2 PE=2 SV=2
gig11574_mRNA1	sp|O95747|OXSR1_HUMAN	Serine/threonine-protein kinase OSR1 OS=Homo sapiens OX=9606 GN=OXSR1 PE=1 SV=1
gig11575_mRNA1	sp|Q86U44|MTA70_HUMAN	N6-adenosine-methyltransferase catalytic subunit OS=Homo sapiens OX=9606 GN=METTL3 PE=1 SV=2
gig11576_mRNA1	sp|Q9UNM6|PSD13_HUMAN	26S proteasome non-ATPase regulatory subunit 13 OS=Homo sapiens OX=9606 GN=PSMD13 PE=1 SV=2
gig11585_mRNA1	sp|Q9UJQ4|SALL4_HUMAN	Sal-like protein 4 OS=Homo sapiens OX=9606 GN=SALL4 PE=1 SV=1
gig11586_mRNA1	sp|Q96DA2|RB39B_HUMAN	Ras-related protein Rab-39B OS=Homo sapiens OX=9606 GN=RAB39B PE=1 SV=1
gig11587_mRNA1	sp|O15405|TOX3_HUMAN	TOX high mobility group box family member 3 OS=Homo sapiens OX=9606 GN=TOX3 PE=1 SV=2
gig11588_mRNA2	sp|Q15334|L2GL1_HUMAN	Lethal(2) giant larvae protein homolog 1 OS=Homo sapiens OX=9606 GN=LLGL1 PE=1 SV=3
gig11589_mRNA1	sp|Q8NHS0|DNJB8_HUMAN	DnaJ homolog subfamily B member 8 OS=Homo sapiens OX=9606 GN=DNAJB8 PE=1 SV=1
gig11591_mRNA1	sp|Q8IVL0|NAV3_HUMAN	Neuron navigator 3 OS=Homo sapiens OX=9606 GN=NAV3 PE=1 SV=3
gig11592_mRNA1	sp|Q14247|SRC8_HUMAN	Src substrate cortactin OS=Homo sapiens OX=9606 GN=CTTN PE=1 SV=2
gig11594_mRNA1	sp|Q9NP58|ABCB6_HUMAN	ATP-binding cassette sub-family B member 6, mitochondrial OS=Homo sapiens OX=9606 GN=ABCB6 PE=1 SV=1
gig11595_mRNA1	sp|Q6P6B7|ANR16_HUMAN	Ankyrin repeat domain-containing protein 16 OS=Homo sapiens OX=9606 GN=ANKRD16 PE=1 SV=1
gig11597_mRNA1	sp|Q13042|CDC16_HUMAN	Cell division cycle protein 16 homolog OS=Homo sapiens OX=9606 GN=CDC16 PE=1 SV=2
gig11598_mRNA1	sp|Q8IU80|TMPS6_HUMAN	Transmembrane protease serine 6 OS=Homo sapiens OX=9606 GN=TMPRSS6 PE=1 SV=3
gig1160_mRNA1	sp|Q9H3Z4|DNJC5_HUMAN	DnaJ homolog subfamily C member 5 OS=Homo sapiens OX=9606 GN=DNAJC5 PE=1 SV=1
gig11600_mRNA2	sp|Q9BWQ8|LFG2_HUMAN	Protein lifeguard 2 OS=Homo sapiens OX=9606 GN=FAIM2 PE=1 SV=1
gig11601_mRNA1	sp|P61018|RAB4B_HUMAN	Ras-related protein Rab-4B OS=Homo sapiens OX=9606 GN=RAB4B PE=1 SV=1
gig11602_mRNA2	sp|P32519|ELF1_HUMAN	ETS-related transcription factor Elf-1 OS=Homo sapiens OX=9606 GN=ELF1 PE=1 SV=2
gig11604_mRNA1	sp|O14579|COPE_HUMAN	Coatomer subunit epsilon OS=Homo sapiens OX=9606 GN=COPE PE=1 SV=3
gig11605_mRNA2	sp|Q99523|SORT_HUMAN	Sortilin OS=Homo sapiens OX=9606 GN=SORT1 PE=1 SV=3
gig11607_mRNA1	sp|Q9NZJ4|SACS_HUMAN	Sacsin OS=Homo sapiens OX=9606 GN=SACS PE=1 SV=2
gig11609_mRNA1	sp|Q9NZJ4|SACS_HUMAN	Sacsin OS=Homo sapiens OX=9606 GN=SACS PE=1 SV=2
gig1161_mRNA1	sp|Q8WXF0|SRS12_HUMAN	Serine/arginine-rich splicing factor 12 OS=Homo sapiens OX=9606 GN=SRSF12 PE=2 SV=1
gig11611_mRNA1	sp|P49959|MRE11_HUMAN	Double-strand break repair protein MRE11 OS=Homo sapiens OX=9606 GN=MRE11 PE=1 SV=3
gig11612_mRNA1	sp|P48739|PIPNB_HUMAN	Phosphatidylinositol transfer protein beta isoform OS=Homo sapiens OX=9606 GN=PITPNB PE=1 SV=2
gig11613_mRNA1	sp|P21281|VATB2_HUMAN	V-type proton ATPase subunit B, brain isoform OS=Homo sapiens OX=9606 GN=ATP6V1B2 PE=1 SV=3
gig11616_mRNA1	sp|P18077|RL35A_HUMAN	60S ribosomal protein L35a OS=Homo sapiens OX=9606 GN=RPL35A PE=1 SV=2
gig11617_mRNA2	sp|Q5MNV8|FBX47_HUMAN	F-box only protein 47 OS=Homo sapiens OX=9606 GN=FBXO47 PE=2 SV=2
gig11618_mRNA1	sp|Q2MV58|TECT1_HUMAN	Tectonic-1 OS=Homo sapiens OX=9606 GN=TCTN1 PE=2 SV=2
gig1162_mRNA1	sp|Q4G0J3|LARP7_HUMAN	La-related protein 7 OS=Homo sapiens OX=9606 GN=LARP7 PE=1 SV=1
gig11621_mRNA1	sp|P60709|ACTB_HUMAN	Actin, cytoplasmic 1 OS=Homo sapiens OX=9606 GN=ACTB PE=1 SV=1
gig11622_mRNA1	sp|Q5VZF2|MBNL2_HUMAN	Muscleblind-like protein 2 OS=Homo sapiens OX=9606 GN=MBNL2 PE=1 SV=2
gig11625_mRNA1	sp|O43290|SNUT1_HUMAN	U4/U6.U5 tri-snRNP-associated protein 1 OS=Homo sapiens OX=9606 GN=SART1 PE=1 SV=1
gig11628_mRNA1	sp|Q9P2J2|TUTLA_HUMAN	Protein turtle homolog A OS=Homo sapiens OX=9606 GN=IGSF9 PE=1 SV=2
gig11632_mRNA2	sp|Q6PIY5|ARMD1_HUMAN	Armadillo-like helical domain containing protein 1 OS=Homo sapiens OX=9606 GN=ARMH1 PE=2 SV=2
gig11633_mRNA1	sp|P55072|TERA_HUMAN	Transitional endoplasmic reticulum ATPase OS=Homo sapiens OX=9606 GN=VCP PE=1 SV=4
gig11634_mRNA1	sp|P11387|TOP1_HUMAN	DNA topoisomerase 1 OS=Homo sapiens OX=9606 GN=TOP1 PE=1 SV=2
gig11636_mRNA2	sp|Q8IXJ6|SIR2_HUMAN	NAD-dependent protein deacetylase sirtuin-2 OS=Homo sapiens OX=9606 GN=SIRT2 PE=1 SV=2
gig11637_mRNA1	sp|Q9ULJ6|ZMIZ1_HUMAN	Zinc finger MIZ domain-containing protein 1 OS=Homo sapiens OX=9606 GN=ZMIZ1 PE=1 SV=3
gig11638_mRNA1	sp|Q9BY84|DUS16_HUMAN	Dual specificity protein phosphatase 16 OS=Homo sapiens OX=9606 GN=DUSP16 PE=1 SV=1
gig11639_mRNA1	sp|Q8NFH3|NUP43_HUMAN	Nucleoporin Nup43 OS=Homo sapiens OX=9606 GN=NUP43 PE=1 SV=1
gig1164_mRNA1	sp|P00558|PGK1_HUMAN	Phosphoglycerate kinase 1 OS=Homo sapiens OX=9606 GN=PGK1 PE=1 SV=3
gig11640_mRNA1	sp|Q9UJX2|CDC23_HUMAN	Cell division cycle protein 23 homolog OS=Homo sapiens OX=9606 GN=CDC23 PE=1 SV=3
gig11641_mRNA3	sp|Q9NUY8|TBC23_HUMAN	TBC1 domain family member 23 OS=Homo sapiens OX=9606 GN=TBC1D23 PE=1 SV=3
gig11642_mRNA1	sp|Q9NWB7|IFT57_HUMAN	Intraflagellar transport protein 57 homolog OS=Homo sapiens OX=9606 GN=IFT57 PE=1 SV=1
gig11643_mRNA1	sp|O95168|NDUB4_HUMAN	NADH dehydrogenase [ubiquinone] 1 beta subcomplex subunit 4 OS=Homo sapiens OX=9606 GN=NDUFB4 PE=1 SV=3
gig11645_mRNA1	sp|Q6UXB8|PI16_HUMAN	Peptidase inhibitor 16 OS=Homo sapiens OX=9606 GN=PI16 PE=1 SV=1
gig11647_mRNA1	sp|Q9H0B8|CRLD2_HUMAN	Cysteine-rich secretory protein LCCL domain-containing 2 OS=Homo sapiens OX=9606 GN=CRISPLD2 PE=2 SV=1
gig11648_mRNA1	sp|Q9H0B8|CRLD2_HUMAN	Cysteine-rich secretory protein LCCL domain-containing 2 OS=Homo sapiens OX=9606 GN=CRISPLD2 PE=2 SV=1
gig11649_mRNA1	sp|Q15050|RRS1_HUMAN	Ribosome biogenesis regulatory protein homolog OS=Homo sapiens OX=9606 GN=RRS1 PE=1 SV=2
gig11649_mRNA6	sp|Q9H0B8|CRLD2_HUMAN	Cysteine-rich secretory protein LCCL domain-containing 2 OS=Homo sapiens OX=9606 GN=CRISPLD2 PE=2 SV=1
gig1165_mRNA1	sp|O75094|SLIT3_HUMAN	Slit homolog 3 protein OS=Homo sapiens OX=9606 GN=SLIT3 PE=2 SV=3
gig11650_mRNA1	sp|O43692|PI15_HUMAN	Peptidase inhibitor 15 OS=Homo sapiens OX=9606 GN=PI15 PE=1 SV=1
gig11651_mRNA2	sp|Q8NDZ6|T161B_HUMAN	Transmembrane protein 161B OS=Homo sapiens OX=9606 GN=TMEM161B PE=2 SV=1
gig11653_mRNA1	sp|Q8IZQ1|WDFY3_HUMAN	WD repeat and FYVE domain-containing protein 3 OS=Homo sapiens OX=9606 GN=WDFY3 PE=1 SV=2
gig11654_mRNA1	sp|Q8IZQ1|WDFY3_HUMAN	WD repeat and FYVE domain-containing protein 3 OS=Homo sapiens OX=9606 GN=WDFY3 PE=1 SV=2
gig11655_mRNA1	sp|Q96Q15|SMG1_HUMAN	Serine/threonine-protein kinase SMG1 OS=Homo sapiens OX=9606 GN=SMG1 PE=1 SV=3
gig11657_mRNA1	sp|Q96Q15|SMG1_HUMAN	Serine/threonine-protein kinase SMG1 OS=Homo sapiens OX=9606 GN=SMG1 PE=1 SV=3
gig11659_mRNA2	sp|P43681|ACHA4_HUMAN	Neuronal acetylcholine receptor subunit alpha-4 OS=Homo sapiens OX=9606 GN=CHRNA4 PE=1 SV=2
gig1166_mRNA1	sp|O75093|SLIT1_HUMAN	Slit homolog 1 protein OS=Homo sapiens OX=9606 GN=SLIT1 PE=1 SV=4
gig11660_mRNA1	sp|P36544|ACHA7_HUMAN	Neuronal acetylcholine receptor subunit alpha-7 OS=Homo sapiens OX=9606 GN=CHRNA7 PE=1 SV=5
gig11661_mRNA1	sp|P33947|ERD22_HUMAN	ER lumen protein-retaining receptor 2 OS=Homo sapiens OX=9606 GN=KDELR2 PE=1 SV=1
gig11662_mRNA1	sp|Q02878|RL6_HUMAN	60S ribosomal protein L6 OS=Homo sapiens OX=9606 GN=RPL6 PE=1 SV=3
gig11670_mRNA1	sp|Q14160|SCRIB_HUMAN	Protein scribble homolog OS=Homo sapiens OX=9606 GN=SCRIB PE=1 SV=4
gig11671_mRNA1	sp|Q86XN7|PRSR1_HUMAN	Proline and serine-rich protein 1 OS=Homo sapiens OX=9606 GN=PROSER1 PE=1 SV=2
gig11673_mRNA1	sp|Q9BPX6|MICU1_HUMAN	Calcium uptake protein 1, mitochondrial OS=Homo sapiens OX=9606 GN=MICU1 PE=1 SV=1
gig11674_mRNA1	sp|Q76L83|ASXL2_HUMAN	Putative Polycomb group protein ASXL2 OS=Homo sapiens OX=9606 GN=ASXL2 PE=1 SV=1
gig11676_mRNA1	sp|Q6PKC3|TXD11_HUMAN	Thioredoxin domain-containing protein 11 OS=Homo sapiens OX=9606 GN=TXNDC11 PE=1 SV=2
gig11678_mRNA4	sp|Q9ULC5|ACSL5_HUMAN	Long-chain-fatty-acid--CoA ligase 5 OS=Homo sapiens OX=9606 GN=ACSL5 PE=1 SV=1
gig11679_mRNA1	sp|Q96MW5|COG8_HUMAN	Conserved oligomeric Golgi complex subunit 8 OS=Homo sapiens OX=9606 GN=COG8 PE=1 SV=2
gig11680_mRNA1	sp|P49406|RM19_HUMAN	39S ribosomal protein L19, mitochondrial OS=Homo sapiens OX=9606 GN=MRPL19 PE=1 SV=2
gig11681_mRNA2	sp|Q9NQ40|S52A3_HUMAN	Solute carrier family 52, riboflavin transporter, member 3 OS=Homo sapiens OX=9606 GN=SLC52A3 PE=1 SV=4
gig11682_mRNA1	sp|Q13153|PAK1_HUMAN	Serine/threonine-protein kinase PAK 1 OS=Homo sapiens OX=9606 GN=PAK1 PE=1 SV=2
gig11683_mRNA1	sp|Q13153|PAK1_HUMAN	Serine/threonine-protein kinase PAK 1 OS=Homo sapiens OX=9606 GN=PAK1 PE=1 SV=2
gig11686_mRNA1	sp|Q13976|KGP1_HUMAN	cGMP-dependent protein kinase 1 OS=Homo sapiens OX=9606 GN=PRKG1 PE=1 SV=3
gig11687_mRNA1	sp|Q9BT78|CSN4_HUMAN	COP9 signalosome complex subunit 4 OS=Homo sapiens OX=9606 GN=COPS4 PE=1 SV=1
gig11688_mRNA1	sp|P55884|EIF3B_HUMAN	Eukaryotic translation initiation factor 3 subunit B OS=Homo sapiens OX=9606 GN=EIF3B PE=1 SV=3
gig11689_mRNA1	sp|Q96T49|PP16B_HUMAN	Protein phosphatase 1 regulatory inhibitor subunit 16B OS=Homo sapiens OX=9606 GN=PPP1R16B PE=1 SV=1
gig11691_mRNA1	sp|Q8NAV1|PR38A_HUMAN	Pre-mRNA-splicing factor 38A OS=Homo sapiens OX=9606 GN=PRPF38A PE=1 SV=1
gig11694_mRNA1	sp|Q9Y6A4|CFA20_HUMAN	Cilia- and flagella-associated protein 20 OS=Homo sapiens OX=9606 GN=CFAP20 PE=1 SV=1
gig11695_mRNA1	sp|Q96MV1|TLCD4_HUMAN	TLC domain-containing protein 4 OS=Homo sapiens OX=9606 GN=TLCD4 PE=1 SV=1
gig11697_mRNA1	sp|P54727|RD23B_HUMAN	UV excision repair protein RAD23 homolog B OS=Homo sapiens OX=9606 GN=RAD23B PE=1 SV=1
gig11698_mRNA1	sp|Q9NR30|DDX21_HUMAN	Nucleolar RNA helicase 2 OS=Homo sapiens OX=9606 GN=DDX21 PE=1 SV=5
gig11699_mRNA1	sp|Q9NR30|DDX21_HUMAN	Nucleolar RNA helicase 2 OS=Homo sapiens OX=9606 GN=DDX21 PE=1 SV=5
gig117_mRNA1	sp|P20309|ACM3_HUMAN	Muscarinic acetylcholine receptor M3 OS=Homo sapiens OX=9606 GN=CHRM3 PE=1 SV=1
gig1170_mRNA2	sp|Q9UKB1|FBW1B_HUMAN	F-box/WD repeat-containing protein 11 OS=Homo sapiens OX=9606 GN=FBXW11 PE=1 SV=1
gig11700_mRNA2	sp|Q63HQ2|EGFLA_HUMAN	Pikachurin OS=Homo sapiens OX=9606 GN=EGFLAM PE=1 SV=2
gig11701_mRNA1	sp|Q15825|ACHA6_HUMAN	Neuronal acetylcholine receptor subunit alpha-6 OS=Homo sapiens OX=9606 GN=CHRNA6 PE=1 SV=1
gig11703_mRNA1	sp|Q8N5G2|MACOI_HUMAN	Macoilin OS=Homo sapiens OX=9606 GN=MACO1 PE=1 SV=1
gig11704_mRNA1	sp|O75970|MPDZ_HUMAN	Multiple PDZ domain protein OS=Homo sapiens OX=9606 GN=MPDZ PE=1 SV=2
gig11706_mRNA1	sp|O75970|MPDZ_HUMAN	Multiple PDZ domain protein OS=Homo sapiens OX=9606 GN=MPDZ PE=1 SV=2
gig11707_mRNA1	sp|P50876|R144A_HUMAN	E3 ubiquitin-protein ligase RNF144A OS=Homo sapiens OX=9606 GN=RNF144A PE=1 SV=2
gig11708_mRNA2	sp|P78337|PITX1_HUMAN	Pituitary homeobox 1 OS=Homo sapiens OX=9606 GN=PITX1 PE=1 SV=2
gig11709_mRNA1	sp|O14645|IDLC_HUMAN	Axonemal dynein light intermediate polypeptide 1 OS=Homo sapiens OX=9606 GN=DNALI1 PE=1 SV=2
gig1171_mRNA1	sp|Q9NW82|WDR70_HUMAN	WD repeat-containing protein 70 OS=Homo sapiens OX=9606 GN=WDR70 PE=1 SV=1
gig11710_mRNA4	sp|Q9Y210|TRPC6_HUMAN	Short transient receptor potential channel 6 OS=Homo sapiens OX=9606 GN=TRPC6 PE=1 SV=1
gig11711_mRNA3	sp|Q9H069|DRC3_HUMAN	Dynein regulatory complex subunit 3 OS=Homo sapiens OX=9606 GN=DRC3 PE=1 SV=2
gig11712_mRNA2	sp|Q16739|CEGT_HUMAN	Ceramide glucosyltransferase OS=Homo sapiens OX=9606 GN=UGCG PE=1 SV=1
gig11715_mRNA1	sp|Q15573|TAF1A_HUMAN	TATA box-binding protein-associated factor RNA polymerase I subunit A OS=Homo sapiens OX=9606 GN=TAF1A PE=1 SV=1
gig11716_mRNA2	sp|Q9UNX4|WDR3_HUMAN	WD repeat-containing protein 3 OS=Homo sapiens OX=9606 GN=WDR3 PE=1 SV=1
gig11717_mRNA2	sp|Q9H6X5|CS044_HUMAN	Uncharacterized protein C19orf44 OS=Homo sapiens OX=9606 GN=C19orf44 PE=1 SV=1
gig11718_mRNA3	sp|Q9BRY0|S39A3_HUMAN	Zinc transporter ZIP3 OS=Homo sapiens OX=9606 GN=SLC39A3 PE=1 SV=2
gig11719_mRNA1	sp|Q9Y4C4|MFHA1_HUMAN	Malignant fibrous histiocytoma-amplified sequence 1 OS=Homo sapiens OX=9606 GN=MFHAS1 PE=1 SV=2
gig1172_mRNA1	sp|O95153|RIMB1_HUMAN	Peripheral-type benzodiazepine receptor-associated protein 1 OS=Homo sapiens OX=9606 GN=TSPOAP1 PE=1 SV=2
gig11720_mRNA2	sp|Q9UJA2|CRLS1_HUMAN	Cardiolipin synthase (CMP-forming) OS=Homo sapiens OX=9606 GN=CRLS1 PE=1 SV=1
gig11721_mRNA1	sp|P42285|MTREX_HUMAN	Exosome RNA helicase MTR4 OS=Homo sapiens OX=9606 GN=MTREX PE=1 SV=3
gig11723_mRNA1	sp|Q9NZF1|PLAC8_HUMAN	Placenta-specific gene 8 protein OS=Homo sapiens OX=9606 GN=PLAC8 PE=2 SV=1
gig11724_mRNA1	sp|Q9BYD5|CNFN_HUMAN	Cornifelin OS=Homo sapiens OX=9606 GN=CNFN PE=1 SV=2
gig11726_mRNA1	sp|P10606|COX5B_HUMAN	Cytochrome c oxidase subunit 5B, mitochondrial OS=Homo sapiens OX=9606 GN=COX5B PE=1 SV=2
gig11729_mRNA1	sp|Q12972|PP1R8_HUMAN	Nuclear inhibitor of protein phosphatase 1 OS=Homo sapiens OX=9606 GN=PPP1R8 PE=1 SV=2
gig11730_mRNA1	sp|Q12972|PP1R8_HUMAN	Nuclear inhibitor of protein phosphatase 1 OS=Homo sapiens OX=9606 GN=PPP1R8 PE=1 SV=2
gig11733_mRNA2	sp|A0A1B0GVX0|LITAD_HUMAN	LITAF domain-containing protein OS=Homo sapiens OX=9606 GN=LITAFD PE=5 SV=1
gig11735_mRNA1	sp|O75367|H2AY_HUMAN	Core histone macro-H2A.1 OS=Homo sapiens OX=9606 GN=MACROH2A1 PE=1 SV=4
gig11736_mRNA1	sp|Q9NT62|ATG3_HUMAN	Ubiquitin-like-conjugating enzyme ATG3 OS=Homo sapiens OX=9606 GN=ATG3 PE=1 SV=1
gig1174_mRNA1	sp|Q53F19|NCBP3_HUMAN	Nuclear cap-binding protein subunit 3 OS=Homo sapiens OX=9606 GN=NCBP3 PE=1 SV=2
gig11741_mRNA1	sp|Q9P2P1|NYNRI_HUMAN	Protein NYNRIN OS=Homo sapiens OX=9606 GN=NYNRIN PE=2 SV=3
gig11744_mRNA1	sp|Q9NZF1|PLAC8_HUMAN	Placenta-specific gene 8 protein OS=Homo sapiens OX=9606 GN=PLAC8 PE=2 SV=1
gig11745_mRNA2	sp|Q9NUX5|POTE1_HUMAN	Protection of telomeres protein 1 OS=Homo sapiens OX=9606 GN=POT1 PE=1 SV=1
gig11746_mRNA3	sp|Q6P3S6|FBX42_HUMAN	F-box only protein 42 OS=Homo sapiens OX=9606 GN=FBXO42 PE=1 SV=1
gig11751_mRNA4	sp|Q6ZMB5|T184A_HUMAN	Transmembrane protein 184A OS=Homo sapiens OX=9606 GN=TMEM184A PE=1 SV=1
gig11753_mRNA1	sp|Q9Y2G4|ANKR6_HUMAN	Ankyrin repeat domain-containing protein 6 OS=Homo sapiens OX=9606 GN=ANKRD6 PE=2 SV=3
gig11754_mRNA1	sp|P46781|RS9_HUMAN	40S ribosomal protein S9 OS=Homo sapiens OX=9606 GN=RPS9 PE=1 SV=3
gig11755_mRNA1	sp|Q9Y2W2|WBP11_HUMAN	WW domain-binding protein 11 OS=Homo sapiens OX=9606 GN=WBP11 PE=1 SV=1
gig11756_mRNA2	sp|Q15149|PLEC_HUMAN	Plectin OS=Homo sapiens OX=9606 GN=PLEC PE=1 SV=3
gig11757_mRNA1	sp|Q96EB6|SIR1_HUMAN	NAD-dependent protein deacetylase sirtuin-1 OS=Homo sapiens OX=9606 GN=SIRT1 PE=1 SV=2
gig11758_mRNA1	sp|O95402|MED26_HUMAN	Mediator of RNA polymerase II transcription subunit 26 OS=Homo sapiens OX=9606 GN=MED26 PE=1 SV=2
gig11759_mRNA1	sp|Q6ZMY6|WDR88_HUMAN	WD repeat-containing protein 88 OS=Homo sapiens OX=9606 GN=WDR88 PE=2 SV=2
gig11761_mRNA1	sp|Q8N6M3|FITM2_HUMAN	Fat storage-inducing transmembrane protein 2 OS=Homo sapiens OX=9606 GN=FITM2 PE=1 SV=1
gig11765_mRNA2	sp|O43897|TLL1_HUMAN	Tolloid-like protein 1 OS=Homo sapiens OX=9606 GN=TLL1 PE=1 SV=1
gig11766_mRNA1	sp|P00747|PLMN_HUMAN	Plasminogen OS=Homo sapiens OX=9606 GN=PLG PE=1 SV=2
gig11767_mRNA1	sp|Q8NDT2|RB15B_HUMAN	Putative RNA-binding protein 15B OS=Homo sapiens OX=9606 GN=RBM15B PE=1 SV=3
gig11768_mRNA1	sp|Q9Y259|CHKB_HUMAN	Choline/ethanolamine kinase OS=Homo sapiens OX=9606 GN=CHKB PE=1 SV=3
gig11769_mRNA1	sp|Q9NY33|DPP3_HUMAN	Dipeptidyl peptidase 3 OS=Homo sapiens OX=9606 GN=DPP3 PE=1 SV=2
gig11770_mRNA1	sp|Q7KZF4|SND1_HUMAN	Staphylococcal nuclease domain-containing protein 1 OS=Homo sapiens OX=9606 GN=SND1 PE=1 SV=1
gig11771_mRNA1	sp|Q7KZF4|SND1_HUMAN	Staphylococcal nuclease domain-containing protein 1 OS=Homo sapiens OX=9606 GN=SND1 PE=1 SV=1
gig11772_mRNA1	sp|Q6PCB6|AB17C_HUMAN	Alpha/beta hydrolase domain-containing protein 17C OS=Homo sapiens OX=9606 GN=ABHD17C PE=1 SV=2
gig11773_mRNA1	sp|P18887|XRCC1_HUMAN	DNA repair protein XRCC1 OS=Homo sapiens OX=9606 GN=XRCC1 PE=1 SV=2
gig11776_mRNA1	sp|Q9UBE8|NLK_HUMAN	Serine/threonine-protein kinase NLK OS=Homo sapiens OX=9606 GN=NLK PE=1 SV=2
gig1178_mRNA1	sp|P50440|GATM_HUMAN	Glycine amidinotransferase, mitochondrial OS=Homo sapiens OX=9606 GN=GATM PE=1 SV=1
gig11780_mRNA1	sp|Q9H4G4|GAPR1_HUMAN	Golgi-associated plant pathogenesis-related protein 1 OS=Homo sapiens OX=9606 GN=GLIPR2 PE=1 SV=3
gig11782_mRNA1	sp|Q96PD7|DGAT2_HUMAN	Diacylglycerol O-acyltransferase 2 OS=Homo sapiens OX=9606 GN=DGAT2 PE=1 SV=2
gig11783_mRNA1	sp|Q96PD6|MOGT1_HUMAN	2-acylglycerol O-acyltransferase 1 OS=Homo sapiens OX=9606 GN=MOGAT1 PE=2 SV=2
gig11785_mRNA1	sp|O15372|EIF3H_HUMAN	Eukaryotic translation initiation factor 3 subunit H OS=Homo sapiens OX=9606 GN=EIF3H PE=1 SV=1
gig11786_mRNA2	sp|Q6UX73|CP089_HUMAN	UPF0764 protein C16orf89 OS=Homo sapiens OX=9606 GN=C16orf89 PE=1 SV=2
gig11787_mRNA1	sp|Q9H4K1|RIBC2_HUMAN	RIB43A-like with coiled-coils protein 2 OS=Homo sapiens OX=9606 GN=RIBC2 PE=1 SV=2
gig1179_mRNA1	sp|P50440|GATM_HUMAN	Glycine amidinotransferase, mitochondrial OS=Homo sapiens OX=9606 GN=GATM PE=1 SV=1
gig11792_mRNA1	sp|A6NFY7|SDHF1_HUMAN	Succinate dehydrogenase assembly factor 1, mitochondrial OS=Homo sapiens OX=9606 GN=SDHAF1 PE=1 SV=1
gig11793_mRNA1	sp|Q96BW9|TAM41_HUMAN	Phosphatidate cytidylyltransferase, mitochondrial OS=Homo sapiens OX=9606 GN=TAMM41 PE=1 SV=2
gig11797_mRNA1	sp|Q8IZ41|RASEF_HUMAN	Ras and EF-hand domain-containing protein OS=Homo sapiens OX=9606 GN=RASEF PE=1 SV=1
gig118_mRNA1	sp|P30874|SSR2_HUMAN	Somatostatin receptor type 2 OS=Homo sapiens OX=9606 GN=SSTR2 PE=1 SV=1
gig1180_mRNA1	sp|P53355|DAPK1_HUMAN	Death-associated protein kinase 1 OS=Homo sapiens OX=9606 GN=DAPK1 PE=1 SV=6
gig11800_mRNA1	sp|Q9ULT8|HECD1_HUMAN	E3 ubiquitin-protein ligase HECTD1 OS=Homo sapiens OX=9606 GN=HECTD1 PE=1 SV=3
gig11811_mRNA1	sp|P11142|HSP7C_HUMAN	Heat shock cognate 71 kDa protein OS=Homo sapiens OX=9606 GN=HSPA8 PE=1 SV=1
gig11813_mRNA2	sp|P51513|NOVA1_HUMAN	RNA-binding protein Nova-1 OS=Homo sapiens OX=9606 GN=NOVA1 PE=1 SV=2
gig11814_mRNA1	sp|Q92805|GOGA1_HUMAN	Golgin subfamily A member 1 OS=Homo sapiens OX=9606 GN=GOLGA1 PE=1 SV=3
gig11815_mRNA2	sp|Q8TEB9|RHBL4_HUMAN	Rhomboid-related protein 4 OS=Homo sapiens OX=9606 GN=RHBDD1 PE=1 SV=1
gig11816_mRNA1	sp|Q92796|DLG3_HUMAN	Disks large homolog 3 OS=Homo sapiens OX=9606 GN=DLG3 PE=1 SV=2
gig11817_mRNA2	sp|P08514|ITA2B_HUMAN	Integrin alpha-IIb OS=Homo sapiens OX=9606 GN=ITGA2B PE=1 SV=3
gig1182_mRNA1	sp|Q13467|FZD5_HUMAN	Frizzled-5 OS=Homo sapiens OX=9606 GN=FZD5 PE=1 SV=2
gig11820_mRNA1	sp|Q9BRT6|LLPH_HUMAN	Protein LLP homolog OS=Homo sapiens OX=9606 GN=LLPH PE=1 SV=1
gig11821_mRNA1	sp|P35269|T2FA_HUMAN	General transcription factor IIF subunit 1 OS=Homo sapiens OX=9606 GN=GTF2F1 PE=1 SV=2
gig11822_mRNA1	sp|P62136|PP1A_HUMAN	Serine/threonine-protein phosphatase PP1-alpha catalytic subunit OS=Homo sapiens OX=9606 GN=PPP1CA PE=1 SV=1
gig11823_mRNA2	sp|Q7L622|G2E3_HUMAN	G2/M phase-specific E3 ubiquitin-protein ligase OS=Homo sapiens OX=9606 GN=G2E3 PE=1 SV=1
gig11824_mRNA1	sp|Q9H0E9|BRD8_HUMAN	Bromodomain-containing protein 8 OS=Homo sapiens OX=9606 GN=BRD8 PE=1 SV=2
gig11825_mRNA1	sp|Q9UM13|APC10_HUMAN	Anaphase-promoting complex subunit 10 OS=Homo sapiens OX=9606 GN=ANAPC10 PE=1 SV=1
gig11826_mRNA1	sp|Q01082|SPTB2_HUMAN	Spectrin beta chain, non-erythrocytic 1 OS=Homo sapiens OX=9606 GN=SPTBN1 PE=1 SV=2
gig11827_mRNA1	sp|P48728|GCST_HUMAN	Aminomethyltransferase, mitochondrial OS=Homo sapiens OX=9606 GN=AMT PE=1 SV=1
gig11829_mRNA1	sp|Q9ULB1|NRX1A_HUMAN	Neurexin-1 OS=Homo sapiens OX=9606 GN=NRXN1 PE=1 SV=1
gig11831_mRNA3	sp|Q9NPI1|BRD7_HUMAN	Bromodomain-containing protein 7 OS=Homo sapiens OX=9606 GN=BRD7 PE=1 SV=1
gig11833_mRNA1	sp|Q9BTE1|DCTN5_HUMAN	Dynactin subunit 5 OS=Homo sapiens OX=9606 GN=DCTN5 PE=1 SV=1
gig11834_mRNA1	sp|Q9BTE1|DCTN5_HUMAN	Dynactin subunit 5 OS=Homo sapiens OX=9606 GN=DCTN5 PE=1 SV=1
gig11835_mRNA1	sp|P61201|CSN2_HUMAN	COP9 signalosome complex subunit 2 OS=Homo sapiens OX=9606 GN=COPS2 PE=1 SV=1
gig11836_mRNA1	sp|Q96RS6|NUDC1_HUMAN	NudC domain-containing protein 1 OS=Homo sapiens OX=9606 GN=NUDCD1 PE=1 SV=2
gig11837_mRNA1	sp|P61266|STX1B_HUMAN	Syntaxin-1B OS=Homo sapiens OX=9606 GN=STX1B PE=1 SV=1
gig11838_mRNA2	sp|Q99689|FEZ1_HUMAN	Fasciculation and elongation protein zeta-1 OS=Homo sapiens OX=9606 GN=FEZ1 PE=1 SV=1
gig11839_mRNA1	sp|Q9UI95|MD2L2_HUMAN	Mitotic spindle assembly checkpoint protein MAD2B OS=Homo sapiens OX=9606 GN=MAD2L2 PE=1 SV=2
gig11840_mRNA1	sp|P20933|ASPG_HUMAN	N(4)-(beta-N-acetylglucosaminyl)-L-asparaginase OS=Homo sapiens OX=9606 GN=AGA PE=1 SV=2
gig11841_mRNA3	sp|P20933|ASPG_HUMAN	N(4)-(beta-N-acetylglucosaminyl)-L-asparaginase OS=Homo sapiens OX=9606 GN=AGA PE=1 SV=2
gig11842_mRNA1	sp|Q9BUQ8|DDX23_HUMAN	Probable ATP-dependent RNA helicase DDX23 OS=Homo sapiens OX=9606 GN=DDX23 PE=1 SV=3
gig11843_mRNA2	sp|Q05519|SRS11_HUMAN	Serine/arginine-rich splicing factor 11 OS=Homo sapiens OX=9606 GN=SRSF11 PE=1 SV=1
gig11844_mRNA1	sp|Q9GZP9|DERL2_HUMAN	Derlin-2 OS=Homo sapiens OX=9606 GN=DERL2 PE=1 SV=1
gig11847_mRNA1	sp|P08754|GNAI3_HUMAN	Guanine nucleotide-binding protein G(i) subunit alpha OS=Homo sapiens OX=9606 GN=GNAI3 PE=1 SV=3
gig11849_mRNA1	sp|O95396|MOCS3_HUMAN	Adenylyltransferase and sulfurtransferase MOCS3 OS=Homo sapiens OX=9606 GN=MOCS3 PE=1 SV=1
gig1185_mRNA1	sp|P18827|SDC1_HUMAN	Syndecan-1 OS=Homo sapiens OX=9606 GN=SDC1 PE=1 SV=3
gig11852_mRNA1	sp|O75396|SC22B_HUMAN	Vesicle-trafficking protein SEC22b OS=Homo sapiens OX=9606 GN=SEC22B PE=1 SV=4
gig11854_mRNA1	sp|P49407|ARRB1_HUMAN	Beta-arrestin-1 OS=Homo sapiens OX=9606 GN=ARRB1 PE=1 SV=2
gig11855_mRNA1	sp|Q9BV19|CA050_HUMAN	Uncharacterized protein C1orf50 OS=Homo sapiens OX=9606 GN=C1orf50 PE=1 SV=2
gig11856_mRNA1	sp|P08908|5HT1A_HUMAN	5-hydroxytryptamine receptor 1A OS=Homo sapiens OX=9606 GN=HTR1A PE=1 SV=3
gig1186_mRNA1	sp|P43308|SSRB_HUMAN	Translocon-associated protein subunit beta OS=Homo sapiens OX=9606 GN=SSR2 PE=1 SV=1
gig11864_mRNA2	sp|O00571|DDX3X_HUMAN	ATP-dependent RNA helicase DDX3X OS=Homo sapiens OX=9606 GN=DDX3X PE=1 SV=3
gig11865_mRNA1	sp|Q96I51|RCC1L_HUMAN	RCC1-like G exchanging factor-like protein OS=Homo sapiens OX=9606 GN=RCC1L PE=1 SV=2
gig11866_mRNA1	sp|Q96LL9|DJC30_HUMAN	DnaJ homolog subfamily C member 30, mitochondrial OS=Homo sapiens OX=9606 GN=DNAJC30 PE=1 SV=3
gig11869_mRNA1	sp|Q9H993|ARMT1_HUMAN	Damage-control phosphatase ARMT1 OS=Homo sapiens OX=9606 GN=ARMT1 PE=1 SV=1
gig11870_mRNA2	sp|Q8N413|S2545_HUMAN	Solute carrier family 25 member 45 OS=Homo sapiens OX=9606 GN=SLC25A45 PE=2 SV=2
gig11872_mRNA1	sp|P49902|5NTC_HUMAN	Cytosolic purine 5'-nucleotidase OS=Homo sapiens OX=9606 GN=NT5C2 PE=1 SV=1
gig11873_mRNA1	sp|Q13330|MTA1_HUMAN	Metastasis-associated protein MTA1 OS=Homo sapiens OX=9606 GN=MTA1 PE=1 SV=2
gig11888_mRNA2	sp|Q9Y6W6|DUS10_HUMAN	Dual specificity protein phosphatase 10 OS=Homo sapiens OX=9606 GN=DUSP10 PE=1 SV=1
gig11891_mRNA2	sp|P05455|LA_HUMAN	Lupus La protein OS=Homo sapiens OX=9606 GN=SSB PE=1 SV=2
gig11892_mRNA1	sp|O75319|DUS11_HUMAN	RNA/RNP complex-1-interacting phosphatase OS=Homo sapiens OX=9606 GN=DUSP11 PE=1 SV=2
gig11893_mRNA4	sp|Q4G0Z9|MCMD2_HUMAN	Minichromosome maintenance domain-containing protein 2 OS=Homo sapiens OX=9606 GN=MCMDC2 PE=1 SV=3
gig11895_mRNA1	sp|Q15070|OXA1L_HUMAN	Mitochondrial inner membrane protein OXA1L OS=Homo sapiens OX=9606 GN=OXA1L PE=1 SV=3
gig11897_mRNA1	sp|Q9C0E4|GRIP2_HUMAN	Glutamate receptor-interacting protein 2 OS=Homo sapiens OX=9606 GN=GRIP2 PE=1 SV=4
gig11898_mRNA1	sp|Q9BZV1|UBXN6_HUMAN	UBX domain-containing protein 6 OS=Homo sapiens OX=9606 GN=UBXN6 PE=1 SV=1
gig11899_mRNA1	sp|Q9Y295|DRG1_HUMAN	Developmentally-regulated GTP-binding protein 1 OS=Homo sapiens OX=9606 GN=DRG1 PE=1 SV=1
gig1190_mRNA2	sp|O43897|TLL1_HUMAN	Tolloid-like protein 1 OS=Homo sapiens OX=9606 GN=TLL1 PE=1 SV=1
gig11900_mRNA1	sp|Q5JTJ3|COA6_HUMAN	Cytochrome c oxidase assembly factor 6 homolog OS=Homo sapiens OX=9606 GN=COA6 PE=1 SV=1
gig11901_mRNA1	sp|Q9ULU8|CAPS1_HUMAN	Calcium-dependent secretion activator 1 OS=Homo sapiens OX=9606 GN=CADPS PE=1 SV=3
gig11903_mRNA1	sp|P49411|EFTU_HUMAN	Elongation factor Tu, mitochondrial OS=Homo sapiens OX=9606 GN=TUFM PE=1 SV=2
gig11904_mRNA1	sp|Q9Y3E2|BOLA1_HUMAN	BolA-like protein 1 OS=Homo sapiens OX=9606 GN=BOLA1 PE=1 SV=1
gig11906_mRNA1	sp|P61218|RPAB2_HUMAN	DNA-directed RNA polymerases I, II, and III subunit RPABC2 OS=Homo sapiens OX=9606 GN=POLR2F PE=1 SV=1
gig11907_mRNA2	sp|Q9BVC4|LST8_HUMAN	Target of rapamycin complex subunit LST8 OS=Homo sapiens OX=9606 GN=MLST8 PE=1 SV=1
gig11908_mRNA4	sp|P23471|PTPRZ_HUMAN	Receptor-type tyrosine-protein phosphatase zeta OS=Homo sapiens OX=9606 GN=PTPRZ1 PE=1 SV=4
gig11909_mRNA1	sp|Q8N1B3|CCNQ_HUMAN	Cyclin-Q OS=Homo sapiens OX=9606 GN=CCNQ PE=1 SV=2
gig11910_mRNA1	sp|P39086|GRIK1_HUMAN	Glutamate receptor ionotropic, kainate 1 OS=Homo sapiens OX=9606 GN=GRIK1 PE=1 SV=1
gig11911_mRNA1	sp|Q96EY7|PTCD3_HUMAN	Pentatricopeptide repeat domain-containing protein 3, mitochondrial OS=Homo sapiens OX=9606 GN=PTCD3 PE=1 SV=3
gig11912_mRNA1	sp|Q8N5Y2|MS3L1_HUMAN	Male-specific lethal 3 homolog OS=Homo sapiens OX=9606 GN=MSL3 PE=1 SV=1
gig11913_mRNA1	sp|Q92841|DDX17_HUMAN	Probable ATP-dependent RNA helicase DDX17 OS=Homo sapiens OX=9606 GN=DDX17 PE=1 SV=2
gig11914_mRNA1	sp|Q13698|CAC1S_HUMAN	Voltage-dependent L-type calcium channel subunit alpha-1S OS=Homo sapiens OX=9606 GN=CACNA1S PE=1 SV=4
gig11915_mRNA1	sp|O60308|CE104_HUMAN	Centrosomal protein of 104 kDa OS=Homo sapiens OX=9606 GN=CEP104 PE=1 SV=1
gig11917_mRNA1	sp|O75153|CLU_HUMAN	Clustered mitochondria protein homolog OS=Homo sapiens OX=9606 GN=CLUH PE=1 SV=2
gig11918_mRNA1	sp|P61081|UBC12_HUMAN	NEDD8-conjugating enzyme Ubc12 OS=Homo sapiens OX=9606 GN=UBE2M PE=1 SV=1
gig1192_mRNA1	sp|Q9NZN5|ARHGC_HUMAN	Rho guanine nucleotide exchange factor 12 OS=Homo sapiens OX=9606 GN=ARHGEF12 PE=1 SV=1
gig1193_mRNA1	sp|Q12791|KCMA1_HUMAN	Calcium-activated potassium channel subunit alpha-1 OS=Homo sapiens OX=9606 GN=KCNMA1 PE=1 SV=2
gig11933_mRNA2	sp|Q9H8H2|DDX31_HUMAN	Probable ATP-dependent RNA helicase DDX31 OS=Homo sapiens OX=9606 GN=DDX31 PE=1 SV=2
gig11934_mRNA1	sp|Q9H8H2|DDX31_HUMAN	Probable ATP-dependent RNA helicase DDX31 OS=Homo sapiens OX=9606 GN=DDX31 PE=1 SV=2
gig11937_mRNA1	sp|Q9P2E7|PCD10_HUMAN	Protocadherin-10 OS=Homo sapiens OX=9606 GN=PCDH10 PE=1 SV=2
gig11938_mRNA1	sp|Q9Y5H9|PCDA2_HUMAN	Protocadherin alpha-2 OS=Homo sapiens OX=9606 GN=PCDHA2 PE=1 SV=1
gig11940_mRNA1	sp|O00391|QSOX1_HUMAN	Sulfhydryl oxidase 1 OS=Homo sapiens OX=9606 GN=QSOX1 PE=1 SV=3
gig11941_mRNA2	sp|P12270|TPR_HUMAN	Nucleoprotein TPR OS=Homo sapiens OX=9606 GN=TPR PE=1 SV=3
gig11943_mRNA2	sp|Q8TAM2|TTC8_HUMAN	Tetratricopeptide repeat protein 8 OS=Homo sapiens OX=9606 GN=TTC8 PE=1 SV=2
gig11944_mRNA1	sp|Q7L523|RRAGA_HUMAN	Ras-related GTP-binding protein A OS=Homo sapiens OX=9606 GN=RRAGA PE=1 SV=1
gig11945_mRNA1	sp|Q9UJW0|DCTN4_HUMAN	Dynactin subunit 4 OS=Homo sapiens OX=9606 GN=DCTN4 PE=1 SV=1
gig11946_mRNA1	sp|Q9UJW0|DCTN4_HUMAN	Dynactin subunit 4 OS=Homo sapiens OX=9606 GN=DCTN4 PE=1 SV=1
gig11947_mRNA1	sp|O15042|SR140_HUMAN	U2 snRNP-associated SURP motif-containing protein OS=Homo sapiens OX=9606 GN=U2SURP PE=1 SV=2
gig11949_mRNA4	sp|P61129|ZC3H6_HUMAN	Zinc finger CCCH domain-containing protein 6 OS=Homo sapiens OX=9606 GN=ZC3H6 PE=1 SV=2
gig11950_mRNA2	sp|Q96IG2|FXL20_HUMAN	F-box/LRR-repeat protein 20 OS=Homo sapiens OX=9606 GN=FBXL20 PE=1 SV=2
gig11951_mRNA2	sp|O00391|QSOX1_HUMAN	Sulfhydryl oxidase 1 OS=Homo sapiens OX=9606 GN=QSOX1 PE=1 SV=3
gig11953_mRNA1	sp|O14733|MP2K7_HUMAN	Dual specificity mitogen-activated protein kinase kinase 7 OS=Homo sapiens OX=9606 GN=MAP2K7 PE=1 SV=2
gig11957_mRNA1	sp|Q6ZV89|SH2D5_HUMAN	SH2 domain-containing protein 5 OS=Homo sapiens OX=9606 GN=SH2D5 PE=1 SV=2
gig11958_mRNA3	sp|Q9H3D4|P63_HUMAN	Tumor protein 63 OS=Homo sapiens OX=9606 GN=TP63 PE=1 SV=1
gig11960_mRNA1	sp|Q6PCB5|RSBNL_HUMAN	Lysine-specific demethylase RSBN1L OS=Homo sapiens OX=9606 GN=RSBN1L PE=1 SV=2
gig11961_mRNA1	sp|O14980|XPO1_HUMAN	Exportin-1 OS=Homo sapiens OX=9606 GN=XPO1 PE=1 SV=1
gig11962_mRNA2	sp|Q86TL0|ATG4D_HUMAN	Cysteine protease ATG4D OS=Homo sapiens OX=9606 GN=ATG4D PE=1 SV=1
gig11963_mRNA1	sp|Q9BYC9|RM20_HUMAN	39S ribosomal protein L20, mitochondrial OS=Homo sapiens OX=9606 GN=MRPL20 PE=1 SV=1
gig11964_mRNA1	sp|P35609|ACTN2_HUMAN	Alpha-actinin-2 OS=Homo sapiens OX=9606 GN=ACTN2 PE=1 SV=1
gig11965_mRNA1	sp|Q9BUR4|TCAB1_HUMAN	Telomerase Cajal body protein 1 OS=Homo sapiens OX=9606 GN=WRAP53 PE=1 SV=1
gig11966_mRNA1	sp|Q86U28|ISCA2_HUMAN	Iron-sulfur cluster assembly 2 homolog, mitochondrial OS=Homo sapiens OX=9606 GN=ISCA2 PE=1 SV=2
gig11967_mRNA1	sp|P23258|TBG1_HUMAN	Tubulin gamma-1 chain OS=Homo sapiens OX=9606 GN=TUBG1 PE=1 SV=2
gig11968_mRNA1	sp|Q6DN90|IQEC1_HUMAN	IQ motif and SEC7 domain-containing protein 1 OS=Homo sapiens OX=9606 GN=IQSEC1 PE=1 SV=1
gig11970_mRNA1	sp|Q9BQ69|MACD1_HUMAN	ADP-ribose glycohydrolase MACROD1 OS=Homo sapiens OX=9606 GN=MACROD1 PE=1 SV=2
gig11972_mRNA1	sp|P18124|RL7_HUMAN	60S ribosomal protein L7 OS=Homo sapiens OX=9606 GN=RPL7 PE=1 SV=1
gig11973_mRNA3	sp|P47897|SYQ_HUMAN	Glutamine--tRNA ligase OS=Homo sapiens OX=9606 GN=QARS1 PE=1 SV=1
gig11975_mRNA1	sp|P0DP25|CALM3_HUMAN	Calmodulin-3 OS=Homo sapiens OX=9606 GN=CALM3 PE=1 SV=1
gig11976_mRNA1	sp|O15182|CETN3_HUMAN	Centrin-3 OS=Homo sapiens OX=9606 GN=CETN3 PE=1 SV=2
gig11980_mRNA1	sp|Q9BY41|HDAC8_HUMAN	Histone deacetylase 8 OS=Homo sapiens OX=9606 GN=HDAC8 PE=1 SV=2
gig11984_mRNA3	sp|P48553|TPC10_HUMAN	Trafficking protein particle complex subunit 10 OS=Homo sapiens OX=9606 GN=TRAPPC10 PE=1 SV=2
gig11985_mRNA1	sp|Q96C23|GALM_HUMAN	Galactose mutarotase OS=Homo sapiens OX=9606 GN=GALM PE=1 SV=1
gig11986_mRNA1	sp|P53611|PGTB2_HUMAN	Geranylgeranyl transferase type-2 subunit beta OS=Homo sapiens OX=9606 GN=RABGGTB PE=1 SV=2
gig11988_mRNA1	sp|P46100|ATRX_HUMAN	Transcriptional regulator ATRX OS=Homo sapiens OX=9606 GN=ATRX PE=1 SV=5
gig11989_mRNA1	sp|P00491|PNPH_HUMAN	Purine nucleoside phosphorylase OS=Homo sapiens OX=9606 GN=PNP PE=1 SV=2
gig11990_mRNA1	sp|P00491|PNPH_HUMAN	Purine nucleoside phosphorylase OS=Homo sapiens OX=9606 GN=PNP PE=1 SV=2
gig11991_mRNA1	sp|Q9BXY5|CAYP2_HUMAN	Calcyphosin-2 OS=Homo sapiens OX=9606 GN=CAPS2 PE=2 SV=2
gig11993_mRNA1	sp|P11388|TOP2A_HUMAN	DNA topoisomerase 2-alpha OS=Homo sapiens OX=9606 GN=TOP2A PE=1 SV=3
gig11994_mRNA1	sp|P11388|TOP2A_HUMAN	DNA topoisomerase 2-alpha OS=Homo sapiens OX=9606 GN=TOP2A PE=1 SV=3
gig11997_mRNA1	sp|Q5T1Q4|S35F1_HUMAN	Solute carrier family 35 member F1 OS=Homo sapiens OX=9606 GN=SLC35F1 PE=1 SV=2
gig11998_mRNA1	sp|P0C7P0|CISD3_HUMAN	CDGSH iron-sulfur domain-containing protein 3, mitochondrial OS=Homo sapiens OX=9606 GN=CISD3 PE=1 SV=1
gig11999_mRNA1	sp|O95394|AGM1_HUMAN	Phosphoacetylglucosamine mutase OS=Homo sapiens OX=9606 GN=PGM3 PE=1 SV=1
gig12_mRNA1	sp|Q9H4G4|GAPR1_HUMAN	Golgi-associated plant pathogenesis-related protein 1 OS=Homo sapiens OX=9606 GN=GLIPR2 PE=1 SV=3
gig1200_mRNA3	sp|Q99933|BAG1_HUMAN	BAG family molecular chaperone regulator 1 OS=Homo sapiens OX=9606 GN=BAG1 PE=1 SV=4
gig12001_mRNA1	sp|Q96DN5|TBC31_HUMAN	TBC1 domain family member 31 OS=Homo sapiens OX=9606 GN=TBC1D31 PE=1 SV=2
gig12002_mRNA1	sp|Q86SR1|GLT10_HUMAN	Polypeptide N-acetylgalactosaminyltransferase 10 OS=Homo sapiens OX=9606 GN=GALNT10 PE=1 SV=2
gig12003_mRNA1	sp|P53582|MAP11_HUMAN	Methionine aminopeptidase 1 OS=Homo sapiens OX=9606 GN=METAP1 PE=1 SV=2
gig12004_mRNA4	sp|Q14678|KANK1_HUMAN	KN motif and ankyrin repeat domain-containing protein 1 OS=Homo sapiens OX=9606 GN=KANK1 PE=1 SV=3
gig12005_mRNA2	sp|Q96C24|SYTL4_HUMAN	Synaptotagmin-like protein 4 OS=Homo sapiens OX=9606 GN=SYTL4 PE=1 SV=2
gig12006_mRNA1	sp|Q6ZSZ6|TSH1_HUMAN	Teashirt homolog 1 OS=Homo sapiens OX=9606 GN=TSHZ1 PE=1 SV=2
gig12010_mRNA1	sp|Q9Y2V2|CHSP1_HUMAN	Calcium-regulated heat-stable protein 1 OS=Homo sapiens OX=9606 GN=CARHSP1 PE=1 SV=2
gig12011_mRNA3	sp|Q9H0I3|CC113_HUMAN	Coiled-coil domain-containing protein 113 OS=Homo sapiens OX=9606 GN=CCDC113 PE=1 SV=1
gig12013_mRNA2	sp|P17097|ZNF7_HUMAN	Zinc finger protein 7 OS=Homo sapiens OX=9606 GN=ZNF7 PE=1 SV=1
gig12014_mRNA1	sp|P55196|AFAD_HUMAN	Afadin OS=Homo sapiens OX=9606 GN=AFDN PE=1 SV=3
gig12017_mRNA1	sp|Q96FL8|S47A1_HUMAN	Multidrug and toxin extrusion protein 1 OS=Homo sapiens OX=9606 GN=SLC47A1 PE=1 SV=1
gig12018_mRNA1	sp|P37108|SRP14_HUMAN	Signal recognition particle 14 kDa protein OS=Homo sapiens OX=9606 GN=SRP14 PE=1 SV=2
gig12019_mRNA1	sp|P06241|FYN_HUMAN	Tyrosine-protein kinase Fyn OS=Homo sapiens OX=9606 GN=FYN PE=1 SV=3
gig12020_mRNA2	sp|Q9UKB3|DJC12_HUMAN	DnaJ homolog subfamily C member 12 OS=Homo sapiens OX=9606 GN=DNAJC12 PE=1 SV=1
gig12023_mRNA1	sp|O95631|NET1_HUMAN	Netrin-1 OS=Homo sapiens OX=9606 GN=NTN1 PE=1 SV=2
gig12024_mRNA1	sp|Q15691|MARE1_HUMAN	Microtubule-associated protein RP/EB family member 1 OS=Homo sapiens OX=9606 GN=MAPRE1 PE=1 SV=3
gig12025_mRNA1	sp|Q9H7B2|RPF2_HUMAN	Ribosome production factor 2 homolog OS=Homo sapiens OX=9606 GN=RPF2 PE=1 SV=2
gig12026_mRNA2	sp|Q86WR0|CCD25_HUMAN	Coiled-coil domain-containing protein 25 OS=Homo sapiens OX=9606 GN=CCDC25 PE=1 SV=2
gig12027_mRNA1	sp|Q02543|RL18A_HUMAN	60S ribosomal protein L18a OS=Homo sapiens OX=9606 GN=RPL18A PE=1 SV=2
gig12028_mRNA1	sp|Q8NEN0|ARMC2_HUMAN	Armadillo repeat-containing protein 2 OS=Homo sapiens OX=9606 GN=ARMC2 PE=1 SV=4
gig12029_mRNA1	sp|Q8NEN0|ARMC2_HUMAN	Armadillo repeat-containing protein 2 OS=Homo sapiens OX=9606 GN=ARMC2 PE=1 SV=4
gig12030_mRNA1	sp|Q8IZ02|LRC34_HUMAN	Leucine-rich repeat-containing protein 34 OS=Homo sapiens OX=9606 GN=LRRC34 PE=2 SV=3
gig12032_mRNA1	sp|Q96T51|RUFY1_HUMAN	RUN and FYVE domain-containing protein 1 OS=Homo sapiens OX=9606 GN=RUFY1 PE=1 SV=2
gig12033_mRNA1	sp|Q4G0X9|CCD40_HUMAN	Coiled-coil domain-containing protein 40 OS=Homo sapiens OX=9606 GN=CCDC40 PE=1 SV=2
gig12034_mRNA2	sp|Q86YH6|DLP1_HUMAN	Decaprenyl-diphosphate synthase subunit 2 OS=Homo sapiens OX=9606 GN=PDSS2 PE=1 SV=2
gig12035_mRNA1	sp|O60232|ZNRD2_HUMAN	Protein ZNRD2 OS=Homo sapiens OX=9606 GN=ZNRD2 PE=1 SV=1
gig12036_mRNA1	sp|Q8IYE1|CCD13_HUMAN	Coiled-coil domain-containing protein 13 OS=Homo sapiens OX=9606 GN=CCDC13 PE=1 SV=2
gig12039_mRNA3	sp|Q96BP3|PPWD1_HUMAN	Peptidylprolyl isomerase domain and WD repeat-containing protein 1 OS=Homo sapiens OX=9606 GN=PPWD1 PE=1 SV=1
gig12044_mRNA1	sp|Q8IVV2|LOXH1_HUMAN	Lipoxygenase homology domain-containing protein 1 OS=Homo sapiens OX=9606 GN=LOXHD1 PE=2 SV=4
gig12045_mRNA1	sp|Q15637|SF01_HUMAN	Splicing factor 1 OS=Homo sapiens OX=9606 GN=SF1 PE=1 SV=4
gig12046_mRNA2	sp|Q9H0H5|RGAP1_HUMAN	Rac GTPase-activating protein 1 OS=Homo sapiens OX=9606 GN=RACGAP1 PE=1 SV=1
gig12047_mRNA6	sp|Q9H0H5|RGAP1_HUMAN	Rac GTPase-activating protein 1 OS=Homo sapiens OX=9606 GN=RACGAP1 PE=1 SV=1
gig12048_mRNA1	sp|Q9BUE0|MED18_HUMAN	Mediator of RNA polymerase II transcription subunit 18 OS=Homo sapiens OX=9606 GN=MED18 PE=1 SV=1
gig12049_mRNA1	sp|O00399|DCTN6_HUMAN	Dynactin subunit 6 OS=Homo sapiens OX=9606 GN=DCTN6 PE=1 SV=1
gig12050_mRNA1	sp|Q01831|XPC_HUMAN	DNA repair protein complementing XP-C cells OS=Homo sapiens OX=9606 GN=XPC PE=1 SV=4
gig12051_mRNA2	sp|Q15276|RABE1_HUMAN	Rab GTPase-binding effector protein 1 OS=Homo sapiens OX=9606 GN=RABEP1 PE=1 SV=2
gig12052_mRNA3	sp|Q8NFU3|TSTD1_HUMAN	Thiosulfate:glutathione sulfurtransferase OS=Homo sapiens OX=9606 GN=TSTD1 PE=1 SV=3
gig12053_mRNA1	sp|B7ZC32|KIF28_HUMAN	Kinesin-like protein KIF28P OS=Homo sapiens OX=9606 GN=KIF28P PE=3 SV=2
gig12054_mRNA1	sp|Q71DI3|H32_HUMAN	Histone H3.2 OS=Homo sapiens OX=9606 GN=H3C15 PE=1 SV=3
gig12055_mRNA1	sp|Q8NFU3|TSTD1_HUMAN	Thiosulfate:glutathione sulfurtransferase OS=Homo sapiens OX=9606 GN=TSTD1 PE=1 SV=3
gig12057_mRNA1	sp|Q9NWX6|THG1_HUMAN	Probable tRNA(His) guanylyltransferase OS=Homo sapiens OX=9606 GN=THG1L PE=1 SV=2
gig12058_mRNA1	sp|Q9NWU5|RM22_HUMAN	39S ribosomal protein L22, mitochondrial OS=Homo sapiens OX=9606 GN=MRPL22 PE=1 SV=1
gig12059_mRNA2	sp|Q9NRN7|ADPPT_HUMAN	L-aminoadipate-semialdehyde dehydrogenase-phosphopantetheinyl transferase OS=Homo sapiens OX=9606 GN=AASDHPPT PE=1 SV=2
gig1206_mRNA1	sp|Q13449|LSAMP_HUMAN	Limbic system-associated membrane protein OS=Homo sapiens OX=9606 GN=LSAMP PE=1 SV=2
gig12061_mRNA1	sp|O95239|KIF4A_HUMAN	Chromosome-associated kinesin KIF4A OS=Homo sapiens OX=9606 GN=KIF4A PE=1 SV=3
gig12062_mRNA1	sp|Q96KP4|CNDP2_HUMAN	Cytosolic non-specific dipeptidase OS=Homo sapiens OX=9606 GN=CNDP2 PE=1 SV=2
gig12064_mRNA1	sp|Q9NS86|LANC2_HUMAN	LanC-like protein 2 OS=Homo sapiens OX=9606 GN=LANCL2 PE=1 SV=1
gig12065_mRNA1	sp|O95985|TOP3B_HUMAN	DNA topoisomerase 3-beta-1 OS=Homo sapiens OX=9606 GN=TOP3B PE=1 SV=1
gig12066_mRNA1	sp|Q14642|I5P1_HUMAN	Inositol polyphosphate-5-phosphatase A OS=Homo sapiens OX=9606 GN=INPP5A PE=1 SV=1
gig12067_mRNA1	sp|Q9P2B7|CFA97_HUMAN	Cilia- and flagella-associated protein 97 OS=Homo sapiens OX=9606 GN=CFAP97 PE=1 SV=2
gig12068_mRNA1	sp|O00255|MEN1_HUMAN	Menin OS=Homo sapiens OX=9606 GN=MEN1 PE=1 SV=4
gig12069_mRNA1	sp|Q96NU7|HUTI_HUMAN	Probable imidazolonepropionase OS=Homo sapiens OX=9606 GN=AMDHD1 PE=1 SV=2
gig1207_mRNA1	sp|Q8WUM9|S20A1_HUMAN	Sodium-dependent phosphate transporter 1 OS=Homo sapiens OX=9606 GN=SLC20A1 PE=1 SV=1
gig12071_mRNA2	sp|O43663|PRC1_HUMAN	Protein regulator of cytokinesis 1 OS=Homo sapiens OX=9606 GN=PRC1 PE=1 SV=2
gig12076_mRNA1	sp|Q92536|YLAT2_HUMAN	Y+L amino acid transporter 2 OS=Homo sapiens OX=9606 GN=SLC7A6 PE=1 SV=3
gig12077_mRNA1	sp|O76082|S22A5_HUMAN	Solute carrier family 22 member 5 OS=Homo sapiens OX=9606 GN=SLC22A5 PE=1 SV=1
gig12078_mRNA1	sp|Q9UHI5|LAT2_HUMAN	Large neutral amino acids transporter small subunit 2 OS=Homo sapiens OX=9606 GN=SLC7A8 PE=1 SV=1
gig12079_mRNA1	sp|P38571|LICH_HUMAN	Lysosomal acid lipase/cholesteryl ester hydrolase OS=Homo sapiens OX=9606 GN=LIPA PE=1 SV=2
gig1208_mRNA5	sp|Q5T5U3|RHG21_HUMAN	Rho GTPase-activating protein 21 OS=Homo sapiens OX=9606 GN=ARHGAP21 PE=1 SV=2
gig12080_mRNA1	sp|P10599|THIO_HUMAN	Thioredoxin OS=Homo sapiens OX=9606 GN=TXN PE=1 SV=3
gig12081_mRNA1	sp|P10599|THIO_HUMAN	Thioredoxin OS=Homo sapiens OX=9606 GN=TXN PE=1 SV=3
gig12082_mRNA1	sp|P38571|LICH_HUMAN	Lysosomal acid lipase/cholesteryl ester hydrolase OS=Homo sapiens OX=9606 GN=LIPA PE=1 SV=2
gig12083_mRNA1	sp|P10599|THIO_HUMAN	Thioredoxin OS=Homo sapiens OX=9606 GN=TXN PE=1 SV=3
gig12087_mRNA1	sp|Q9UJX6|ANC2_HUMAN	Anaphase-promoting complex subunit 2 OS=Homo sapiens OX=9606 GN=ANAPC2 PE=1 SV=1
gig12088_mRNA1	sp|P04179|SODM_HUMAN	Superoxide dismutase [Mn], mitochondrial OS=Homo sapiens OX=9606 GN=SOD2 PE=1 SV=3
gig12089_mRNA1	sp|Q9NTK5|OLA1_HUMAN	Obg-like ATPase 1 OS=Homo sapiens OX=9606 GN=OLA1 PE=1 SV=2
gig12090_mRNA1	sp|P49207|RL34_HUMAN	60S ribosomal protein L34 OS=Homo sapiens OX=9606 GN=RPL34 PE=1 SV=3
gig12091_mRNA1	sp|P61165|TM258_HUMAN	Transmembrane protein 258 OS=Homo sapiens OX=9606 GN=TMEM258 PE=1 SV=1
gig12096_mRNA1	sp|Q15386|UBE3C_HUMAN	Ubiquitin-protein ligase E3C OS=Homo sapiens OX=9606 GN=UBE3C PE=1 SV=3
gig12099_mRNA1	sp|Q15386|UBE3C_HUMAN	Ubiquitin-protein ligase E3C OS=Homo sapiens OX=9606 GN=UBE3C PE=1 SV=3
gig121_mRNA1	sp|Q8N635|MEIOB_HUMAN	Meiosis-specific with OB domain-containing protein OS=Homo sapiens OX=9606 GN=MEIOB PE=2 SV=3
gig1210_mRNA1	sp|P16591|FER_HUMAN	Tyrosine-protein kinase Fer OS=Homo sapiens OX=9606 GN=FER PE=1 SV=2
gig12104_mRNA1	sp|P33527|MRP1_HUMAN	Multidrug resistance-associated protein 1 OS=Homo sapiens OX=9606 GN=ABCC1 PE=1 SV=3
gig12105_mRNA1	sp|O15438|MRP3_HUMAN	Canalicular multispecific organic anion transporter 2 OS=Homo sapiens OX=9606 GN=ABCC3 PE=1 SV=3
gig12106_mRNA2	sp|Q8TC29|ENKUR_HUMAN	Enkurin OS=Homo sapiens OX=9606 GN=ENKUR PE=1 SV=1
gig12107_mRNA1	sp|Q7RTX9|MOT14_HUMAN	Monocarboxylate transporter 14 OS=Homo sapiens OX=9606 GN=SLC16A14 PE=2 SV=1
gig12108_mRNA1	sp|P28074|PSB5_HUMAN	Proteasome subunit beta type-5 OS=Homo sapiens OX=9606 GN=PSMB5 PE=1 SV=3
gig1211_mRNA1	sp|P17017|ZNF14_HUMAN	Zinc finger protein 14 OS=Homo sapiens OX=9606 GN=ZNF14 PE=2 SV=3
gig12110_mRNA1	sp|Q9BVC3|DCC1_HUMAN	Sister chromatid cohesion protein DCC1 OS=Homo sapiens OX=9606 GN=DSCC1 PE=1 SV=2
gig12112_mRNA3	sp|Q96PV6|LENG8_HUMAN	Leukocyte receptor cluster member 8 OS=Homo sapiens OX=9606 GN=LENG8 PE=1 SV=3
gig12114_mRNA1	sp|Q5TCY1|TTBK1_HUMAN	Tau-tubulin kinase 1 OS=Homo sapiens OX=9606 GN=TTBK1 PE=1 SV=2
gig12118_mRNA1	sp|Q9HC56|PCDH9_HUMAN	Protocadherin-9 OS=Homo sapiens OX=9606 GN=PCDH9 PE=1 SV=2
gig12119_mRNA2	sp|Q9GZS1|RPA49_HUMAN	DNA-directed RNA polymerase I subunit RPA49 OS=Homo sapiens OX=9606 GN=POLR1E PE=1 SV=3
gig12120_mRNA1	sp|A0A0B4J2D5|GAL3B_HUMAN	Glutamine amidotransferase-like class 1 domain-containing protein 3B, mitochondrial OS=Homo sapiens OX=9606 GN=GATD3B PE=1 SV=1
gig12122_mRNA1	sp|Q9Y3I0|RTCB_HUMAN	RNA-splicing ligase RtcB homolog OS=Homo sapiens OX=9606 GN=RTCB PE=1 SV=1
gig12124_mRNA1	sp|Q92530|PSMF1_HUMAN	Proteasome inhibitor PI31 subunit OS=Homo sapiens OX=9606 GN=PSMF1 PE=1 SV=2
gig12129_mRNA1	sp|Q9UHQ4|BAP29_HUMAN	B-cell receptor-associated protein 29 OS=Homo sapiens OX=9606 GN=BCAP29 PE=1 SV=2
gig1213_mRNA1	sp|P48444|COPD_HUMAN	Coatomer subunit delta OS=Homo sapiens OX=9606 GN=ARCN1 PE=1 SV=1
gig12130_mRNA1	sp|Q9BQB6|VKOR1_HUMAN	Vitamin K epoxide reductase complex subunit 1 OS=Homo sapiens OX=9606 GN=VKORC1 PE=1 SV=1
gig12131_mRNA1	sp|P11498|PYC_HUMAN	Pyruvate carboxylase, mitochondrial OS=Homo sapiens OX=9606 GN=PC PE=1 SV=2
gig12132_mRNA1	sp|Q9HC24|LFG4_HUMAN	Protein lifeguard 4 OS=Homo sapiens OX=9606 GN=TMBIM4 PE=1 SV=3
gig12133_mRNA1	sp|Q99986|VRK1_HUMAN	Serine/threonine-protein kinase VRK1 OS=Homo sapiens OX=9606 GN=VRK1 PE=1 SV=1
gig12134_mRNA1	sp|P49802|RGS7_HUMAN	Regulator of G-protein signaling 7 OS=Homo sapiens OX=9606 GN=RGS7 PE=1 SV=3
gig12135_mRNA1	sp|P00813|ADA_HUMAN	Adenosine deaminase OS=Homo sapiens OX=9606 GN=ADA PE=1 SV=3
gig12136_mRNA1	sp|Q99707|METH_HUMAN	Methionine synthase OS=Homo sapiens OX=9606 GN=MTR PE=1 SV=2
gig12137_mRNA1	sp|Q6UWL6|KIRR2_HUMAN	Kin of IRRE-like protein 2 OS=Homo sapiens OX=9606 GN=KIRREL2 PE=1 SV=2
gig12138_mRNA1	sp|Q12926|ELAV2_HUMAN	ELAV-like protein 2 OS=Homo sapiens OX=9606 GN=ELAVL2 PE=1 SV=2
gig12139_mRNA1	sp|P10644|KAP0_HUMAN	cAMP-dependent protein kinase type I-alpha regulatory subunit OS=Homo sapiens OX=9606 GN=PRKAR1A PE=1 SV=1
gig1214_mRNA1	sp|O00194|RB27B_HUMAN	Ras-related protein Rab-27B OS=Homo sapiens OX=9606 GN=RAB27B PE=1 SV=4
gig12140_mRNA1	sp|Q9P032|NDUF4_HUMAN	NADH dehydrogenase [ubiquinone] 1 alpha subcomplex assembly factor 4 OS=Homo sapiens OX=9606 GN=NDUFAF4 PE=1 SV=1
gig12141_mRNA1	sp|Q9UGC7|RF1ML_HUMAN	Peptide chain release factor 1-like, mitochondrial OS=Homo sapiens OX=9606 GN=MTRF1L PE=1 SV=1
gig12142_mRNA2	sp|O43639|NCK2_HUMAN	Cytoplasmic protein NCK2 OS=Homo sapiens OX=9606 GN=NCK2 PE=1 SV=2
gig12143_mRNA1	sp|Q9NVK5|FGOP2_HUMAN	FGFR1 oncogene partner 2 OS=Homo sapiens OX=9606 GN=FGFR1OP2 PE=1 SV=1
gig12144_mRNA1	sp|Q9NNW5|WDR6_HUMAN	WD repeat-containing protein 6 OS=Homo sapiens OX=9606 GN=WDR6 PE=1 SV=1
gig12147_mRNA1	sp|Q13639|5HT4R_HUMAN	5-hydroxytryptamine receptor 4 OS=Homo sapiens OX=9606 GN=HTR4 PE=1 SV=2
gig12149_mRNA1	sp|Q13402|MYO7A_HUMAN	Unconventional myosin-VIIa OS=Homo sapiens OX=9606 GN=MYO7A PE=1 SV=2
gig12150_mRNA1	sp|Q9P2D8|UNC79_HUMAN	Protein unc-79 homolog OS=Homo sapiens OX=9606 GN=UNC79 PE=2 SV=4
gig12151_mRNA1	sp|O94763|RMP_HUMAN	Unconventional prefoldin RPB5 interactor 1 OS=Homo sapiens OX=9606 GN=URI1 PE=1 SV=3
gig12153_mRNA1	sp|Q9NSV4|DIAP3_HUMAN	Protein diaphanous homolog 3 OS=Homo sapiens OX=9606 GN=DIAPH3 PE=1 SV=4
gig12154_mRNA1	sp|P42892|ECE1_HUMAN	Endothelin-converting enzyme 1 OS=Homo sapiens OX=9606 GN=ECE1 PE=1 SV=2
gig12156_mRNA2	sp|Q00532|CDKL1_HUMAN	Cyclin-dependent kinase-like 1 OS=Homo sapiens OX=9606 GN=CDKL1 PE=1 SV=6
gig12159_mRNA2	sp|Q9Y3C4|TPRKB_HUMAN	EKC/KEOPS complex subunit TPRKB OS=Homo sapiens OX=9606 GN=TPRKB PE=1 SV=1
gig12164_mRNA1	sp|Q9Y467|SALL2_HUMAN	Sal-like protein 2 OS=Homo sapiens OX=9606 GN=SALL2 PE=1 SV=4
gig12167_mRNA2	sp|P54920|SNAA_HUMAN	Alpha-soluble NSF attachment protein OS=Homo sapiens OX=9606 GN=NAPA PE=1 SV=3
gig1217_mRNA2	sp|Q96A33|CCD47_HUMAN	Coiled-coil domain-containing protein 47 OS=Homo sapiens OX=9606 GN=CCDC47 PE=1 SV=1
gig12170_mRNA1	sp|Q9H2V7|SPNS1_HUMAN	Protein spinster homolog 1 OS=Homo sapiens OX=9606 GN=SPNS1 PE=1 SV=1
gig12171_mRNA1	sp|A0PK00|T120B_HUMAN	Transmembrane protein 120B OS=Homo sapiens OX=9606 GN=TMEM120B PE=1 SV=1
gig12172_mRNA1	sp|Q9HD20|AT131_HUMAN	Manganese-transporting ATPase 13A1 OS=Homo sapiens OX=9606 GN=ATP13A1 PE=1 SV=2
gig12173_mRNA2	sp|Q9HD20|AT131_HUMAN	Manganese-transporting ATPase 13A1 OS=Homo sapiens OX=9606 GN=ATP13A1 PE=1 SV=2
gig12175_mRNA1	sp|Q96KC8|DNJC1_HUMAN	DnaJ homolog subfamily C member 1 OS=Homo sapiens OX=9606 GN=DNAJC1 PE=1 SV=1
gig12176_mRNA1	sp|P43487|RANG_HUMAN	Ran-specific GTPase-activating protein OS=Homo sapiens OX=9606 GN=RANBP1 PE=1 SV=1
gig12178_mRNA3	sp|Q9Y3D6|FIS1_HUMAN	Mitochondrial fission 1 protein OS=Homo sapiens OX=9606 GN=FIS1 PE=1 SV=2
gig12179_mRNA1	sp|P48307|TFPI2_HUMAN	Tissue factor pathway inhibitor 2 OS=Homo sapiens OX=9606 GN=TFPI2 PE=1 SV=1
gig1218_mRNA1	sp|O95428|PPN_HUMAN	Papilin OS=Homo sapiens OX=9606 GN=PAPLN PE=2 SV=4
gig12180_mRNA1	sp|Q8WZ42|TITIN_HUMAN	Titin OS=Homo sapiens OX=9606 GN=TTN PE=1 SV=4
gig12181_mRNA1	sp|P41225|SOX3_HUMAN	Transcription factor SOX-3 OS=Homo sapiens OX=9606 GN=SOX3 PE=1 SV=2
gig12182_mRNA1	sp|Q16099|GRIK4_HUMAN	Glutamate receptor ionotropic, kainate 4 OS=Homo sapiens OX=9606 GN=GRIK4 PE=2 SV=2
gig12184_mRNA1	sp|Q8N6R0|EFNMT_HUMAN	eEF1A lysine and N-terminal methyltransferase OS=Homo sapiens OX=9606 GN=EEF1AKNMT PE=1 SV=1
gig12185_mRNA4	sp|Q9H4A3|WNK1_HUMAN	Serine/threonine-protein kinase WNK1 OS=Homo sapiens OX=9606 GN=WNK1 PE=1 SV=2
gig12186_mRNA1	sp|Q9NPJ3|ACO13_HUMAN	Acyl-coenzyme A thioesterase 13 OS=Homo sapiens OX=9606 GN=ACOT13 PE=1 SV=1
gig12187_mRNA1	sp|Q9C0J8|WDR33_HUMAN	pre-mRNA 3' end processing protein WDR33 OS=Homo sapiens OX=9606 GN=WDR33 PE=1 SV=2
gig12188_mRNA1	sp|Q9BZK7|TBL1R_HUMAN	F-box-like/WD repeat-containing protein TBL1XR1 OS=Homo sapiens OX=9606 GN=TBL1XR1 PE=1 SV=1
gig12189_mRNA1	sp|Q9Y6B6|SAR1B_HUMAN	GTP-binding protein SAR1b OS=Homo sapiens OX=9606 GN=SAR1B PE=1 SV=1
gig12195_mRNA2	sp|Q9NVR7|TBCC1_HUMAN	TBCC domain-containing protein 1 OS=Homo sapiens OX=9606 GN=TBCCD1 PE=1 SV=1
gig12196_mRNA2	sp|P05089|ARGI1_HUMAN	Arginase-1 OS=Homo sapiens OX=9606 GN=ARG1 PE=1 SV=2
gig12198_mRNA1	sp|Q92847|GHSR_HUMAN	Growth hormone secretagogue receptor type 1 OS=Homo sapiens OX=9606 GN=GHSR PE=1 SV=1
gig1220_mRNA1	sp|Q9P0N8|MARH2_HUMAN	E3 ubiquitin-protein ligase MARCHF2 OS=Homo sapiens OX=9606 GN=MARCHF2 PE=1 SV=1
gig12201_mRNA1	sp|Q8IY81|SPB1_HUMAN	pre-rRNA 2'-O-ribose RNA methyltransferase FTSJ3 OS=Homo sapiens OX=9606 GN=FTSJ3 PE=1 SV=2
gig12202_mRNA1	sp|Q969N2|PIGT_HUMAN	GPI transamidase component PIG-T OS=Homo sapiens OX=9606 GN=PIGT PE=1 SV=1
gig12203_mRNA1	sp|Q86XA0|MET23_HUMAN	Methyltransferase-like protein 23 OS=Homo sapiens OX=9606 GN=METTL23 PE=1 SV=3
gig12204_mRNA1	sp|P61923|COPZ1_HUMAN	Coatomer subunit zeta-1 OS=Homo sapiens OX=9606 GN=COPZ1 PE=1 SV=1
gig12205_mRNA1	sp|Q5SXM2|SNPC4_HUMAN	snRNA-activating protein complex subunit 4 OS=Homo sapiens OX=9606 GN=SNAPC4 PE=1 SV=1
gig12206_mRNA1	sp|Q8IYB7|DI3L2_HUMAN	DIS3-like exonuclease 2 OS=Homo sapiens OX=9606 GN=DIS3L2 PE=1 SV=4
gig12207_mRNA1	sp|Q8IYB7|DI3L2_HUMAN	DIS3-like exonuclease 2 OS=Homo sapiens OX=9606 GN=DIS3L2 PE=1 SV=4
gig12208_mRNA1	sp|P63272|SPT4H_HUMAN	Transcription elongation factor SPT4 OS=Homo sapiens OX=9606 GN=SUPT4H1 PE=1 SV=1
gig12209_mRNA1	sp|P63272|SPT4H_HUMAN	Transcription elongation factor SPT4 OS=Homo sapiens OX=9606 GN=SUPT4H1 PE=1 SV=1
gig1221_mRNA1	sp|B2RC85|R10B2_HUMAN	Radial spoke head 10 homolog B2 OS=Homo sapiens OX=9606 GN=RSPH10B2 PE=2 SV=2
gig12210_mRNA1	sp|O60934|NBN_HUMAN	Nibrin OS=Homo sapiens OX=9606 GN=NBN PE=1 SV=1
gig12212_mRNA1	sp|P61599|NAA20_HUMAN	N-alpha-acetyltransferase 20 OS=Homo sapiens OX=9606 GN=NAA20 PE=1 SV=1
gig12213_mRNA3	sp|Q86YN1|DOPP1_HUMAN	Dolichyldiphosphatase 1 OS=Homo sapiens OX=9606 GN=DOLPP1 PE=2 SV=1
gig12214_mRNA1	sp|Q99941|ATF6B_HUMAN	Cyclic AMP-dependent transcription factor ATF-6 beta OS=Homo sapiens OX=9606 GN=ATF6B PE=1 SV=2
gig12215_mRNA1	sp|Q92903|CDS1_HUMAN	Phosphatidate cytidylyltransferase 1 OS=Homo sapiens OX=9606 GN=CDS1 PE=1 SV=2
gig12216_mRNA1	sp|Q92903|CDS1_HUMAN	Phosphatidate cytidylyltransferase 1 OS=Homo sapiens OX=9606 GN=CDS1 PE=1 SV=2
gig12217_mRNA1	sp|Q9NXJ5|PGPI_HUMAN	Pyroglutamyl-peptidase 1 OS=Homo sapiens OX=9606 GN=PGPEP1 PE=1 SV=1
gig12219_mRNA1	sp|O15013|ARHGA_HUMAN	Rho guanine nucleotide exchange factor 10 OS=Homo sapiens OX=9606 GN=ARHGEF10 PE=1 SV=4
gig1222_mRNA1	sp|P24752|THIL_HUMAN	Acetyl-CoA acetyltransferase, mitochondrial OS=Homo sapiens OX=9606 GN=ACAT1 PE=1 SV=1
gig12223_mRNA3	sp|Q16539|MK14_HUMAN	Mitogen-activated protein kinase 14 OS=Homo sapiens OX=9606 GN=MAPK14 PE=1 SV=3
gig12224_mRNA1	sp|Q16539|MK14_HUMAN	Mitogen-activated protein kinase 14 OS=Homo sapiens OX=9606 GN=MAPK14 PE=1 SV=3
gig12225_mRNA2	sp|Q9Y679|AUP1_HUMAN	Lipid droplet-regulating VLDL assembly factor AUP1 OS=Homo sapiens OX=9606 GN=AUP1 PE=1 SV=2
gig12226_mRNA1	sp|Q5VUE5|CA053_HUMAN	Uncharacterized protein C1orf53 OS=Homo sapiens OX=9606 GN=C1orf53 PE=1 SV=1
gig12227_mRNA2	sp|O00161|SNP23_HUMAN	Synaptosomal-associated protein 23 OS=Homo sapiens OX=9606 GN=SNAP23 PE=1 SV=1
gig1223_mRNA1	sp|P35712|SOX6_HUMAN	Transcription factor SOX-6 OS=Homo sapiens OX=9606 GN=SOX6 PE=1 SV=3
gig12231_mRNA1	sp|Q9H8H3|MET7A_HUMAN	Methyltransferase-like protein 7A OS=Homo sapiens OX=9606 GN=METTL7A PE=1 SV=1
gig12233_mRNA2	sp|Q5F1R6|DJC21_HUMAN	DnaJ homolog subfamily C member 21 OS=Homo sapiens OX=9606 GN=DNAJC21 PE=1 SV=2
gig1224_mRNA1	sp|Q96AE4|FUBP1_HUMAN	Far upstream element-binding protein 1 OS=Homo sapiens OX=9606 GN=FUBP1 PE=1 SV=3
gig12243_mRNA1	sp|Q96C86|DCPS_HUMAN	m7GpppX diphosphatase OS=Homo sapiens OX=9606 GN=DCPS PE=1 SV=2
gig12246_mRNA1	sp|Q96M69|LRGUK_HUMAN	Leucine-rich repeat and guanylate kinase domain-containing protein OS=Homo sapiens OX=9606 GN=LRGUK PE=1 SV=1
gig12247_mRNA1	sp|P04080|CYTB_HUMAN	Cystatin-B OS=Homo sapiens OX=9606 GN=CSTB PE=1 SV=2
gig12250_mRNA1	sp|Q9ULK0|GRID1_HUMAN	Glutamate receptor ionotropic, delta-1 OS=Homo sapiens OX=9606 GN=GRID1 PE=2 SV=2
gig12252_mRNA1	sp|Q02297|NRG1_HUMAN	Pro-neuregulin-1, membrane-bound isoform OS=Homo sapiens OX=9606 GN=NRG1 PE=1 SV=3
gig12254_mRNA1	sp|Q15475|SIX1_HUMAN	Homeobox protein SIX1 OS=Homo sapiens OX=9606 GN=SIX1 PE=1 SV=1
gig12256_mRNA1	sp|O00178|GTPB1_HUMAN	GTP-binding protein 1 OS=Homo sapiens OX=9606 GN=GTPBP1 PE=1 SV=3
gig12258_mRNA1	sp|Q9UK61|TASOR_HUMAN	Protein TASOR OS=Homo sapiens OX=9606 GN=TASOR PE=1 SV=3
gig12259_mRNA1	sp|P45985|MP2K4_HUMAN	Dual specificity mitogen-activated protein kinase kinase 4 OS=Homo sapiens OX=9606 GN=MAP2K4 PE=1 SV=1
gig1226_mRNA1	sp|P63220|RS21_HUMAN	40S ribosomal protein S21 OS=Homo sapiens OX=9606 GN=RPS21 PE=1 SV=1
gig12261_mRNA1	sp|Q13332|PTPRS_HUMAN	Receptor-type tyrosine-protein phosphatase S OS=Homo sapiens OX=9606 GN=PTPRS PE=1 SV=3
gig12262_mRNA1	sp|P10586|PTPRF_HUMAN	Receptor-type tyrosine-protein phosphatase F OS=Homo sapiens OX=9606 GN=PTPRF PE=1 SV=2
gig12263_mRNA1	sp|O00139|KIF2A_HUMAN	Kinesin-like protein KIF2A OS=Homo sapiens OX=9606 GN=KIF2A PE=1 SV=3
gig12264_mRNA1	sp|P78559|MAP1A_HUMAN	Microtubule-associated protein 1A OS=Homo sapiens OX=9606 GN=MAP1A PE=1 SV=6
gig12268_mRNA2	sp|Q9Y4P8|WIPI2_HUMAN	WD repeat domain phosphoinositide-interacting protein 2 OS=Homo sapiens OX=9606 GN=WIPI2 PE=1 SV=1
gig12278_mRNA1	sp|Q9Y3D0|CIA2B_HUMAN	Cytosolic iron-sulfur assembly component 2B OS=Homo sapiens OX=9606 GN=CIAO2B PE=1 SV=1
gig12279_mRNA1	sp|Q9Y262|EIF3L_HUMAN	Eukaryotic translation initiation factor 3 subunit L OS=Homo sapiens OX=9606 GN=EIF3L PE=1 SV=1
gig1228_mRNA1	sp|P62314|SMD1_HUMAN	Small nuclear ribonucleoprotein Sm D1 OS=Homo sapiens OX=9606 GN=SNRPD1 PE=1 SV=1
gig12287_mRNA1	sp|P61077|UB2D3_HUMAN	Ubiquitin-conjugating enzyme E2 D3 OS=Homo sapiens OX=9606 GN=UBE2D3 PE=1 SV=1
gig12288_mRNA1	sp|Q9P0T7|TMEM9_HUMAN	Proton-transporting V-type ATPase complex assembly regulator TMEM9 OS=Homo sapiens OX=9606 GN=TMEM9 PE=1 SV=1
gig12289_mRNA2	sp|P33947|ERD22_HUMAN	ER lumen protein-retaining receptor 2 OS=Homo sapiens OX=9606 GN=KDELR2 PE=1 SV=1
gig1229_mRNA3	sp|Q9Y3F4|STRAP_HUMAN	Serine-threonine kinase receptor-associated protein OS=Homo sapiens OX=9606 GN=STRAP PE=1 SV=1
gig12290_mRNA1	sp|Q96NH3|BROMI_HUMAN	Protein broad-minded OS=Homo sapiens OX=9606 GN=TBC1D32 PE=2 SV=4
gig12291_mRNA1	sp|Q9BZE4|NOG1_HUMAN	Nucleolar GTP-binding protein 1 OS=Homo sapiens OX=9606 GN=GTPBP4 PE=1 SV=3
gig12292_mRNA1	sp|Q9BRP4|PAAF1_HUMAN	Proteasomal ATPase-associated factor 1 OS=Homo sapiens OX=9606 GN=PAAF1 PE=1 SV=2
gig12293_mRNA1	sp|O75832|PSD10_HUMAN	26S proteasome non-ATPase regulatory subunit 10 OS=Homo sapiens OX=9606 GN=PSMD10 PE=1 SV=1
gig12294_mRNA1	sp|Q6UWU2|GLB1L_HUMAN	Beta-galactosidase-1-like protein OS=Homo sapiens OX=9606 GN=GLB1L PE=2 SV=1
gig12295_mRNA1	sp|Q6ZT98|TTLL7_HUMAN	Tubulin polyglutamylase TTLL7 OS=Homo sapiens OX=9606 GN=TTLL7 PE=1 SV=2
gig12296_mRNA1	sp|P67809|YBOX1_HUMAN	Y-box-binding protein 1 OS=Homo sapiens OX=9606 GN=YBX1 PE=1 SV=3
gig12297_mRNA1	sp|Q4V328|GRAP1_HUMAN	GRIP1-associated protein 1 OS=Homo sapiens OX=9606 GN=GRIPAP1 PE=1 SV=2
gig12298_mRNA1	sp|O95926|SYF2_HUMAN	Pre-mRNA-splicing factor SYF2 OS=Homo sapiens OX=9606 GN=SYF2 PE=1 SV=1
gig12299_mRNA1	sp|Q9BVG8|KIFC3_HUMAN	Kinesin-like protein KIFC3 OS=Homo sapiens OX=9606 GN=KIFC3 PE=1 SV=4
gig123_mRNA5	sp|P21333|FLNA_HUMAN	Filamin-A OS=Homo sapiens OX=9606 GN=FLNA PE=1 SV=4
gig12300_mRNA1	sp|P21579|SYT1_HUMAN	Synaptotagmin-1 OS=Homo sapiens OX=9606 GN=SYT1 PE=1 SV=1
gig12302_mRNA1	sp|O00422|SAP18_HUMAN	Histone deacetylase complex subunit SAP18 OS=Homo sapiens OX=9606 GN=SAP18 PE=1 SV=1
gig12303_mRNA2	sp|Q12887|COX10_HUMAN	Protoheme IX farnesyltransferase, mitochondrial OS=Homo sapiens OX=9606 GN=COX10 PE=1 SV=3
gig12309_mRNA1	sp|O60673|REV3L_HUMAN	DNA polymerase zeta catalytic subunit OS=Homo sapiens OX=9606 GN=REV3L PE=1 SV=2
gig12310_mRNA1	sp|O60673|REV3L_HUMAN	DNA polymerase zeta catalytic subunit OS=Homo sapiens OX=9606 GN=REV3L PE=1 SV=2
gig12315_mRNA1	sp|Q9UKV3|ACINU_HUMAN	Apoptotic chromatin condensation inducer in the nucleus OS=Homo sapiens OX=9606 GN=ACIN1 PE=1 SV=2
gig12327_mRNA1	sp|Q86UC2|RSPH3_HUMAN	Radial spoke head protein 3 homolog OS=Homo sapiens OX=9606 GN=RSPH3 PE=1 SV=1
gig12328_mRNA1	sp|Q9H6L2|TM231_HUMAN	Transmembrane protein 231 OS=Homo sapiens OX=9606 GN=TMEM231 PE=1 SV=1
gig12329_mRNA1	sp|Q8N4B1|SESQ1_HUMAN	Sesquipedalian-1 OS=Homo sapiens OX=9606 GN=PHETA1 PE=1 SV=1
gig12330_mRNA1	sp|Q5TCY1|TTBK1_HUMAN	Tau-tubulin kinase 1 OS=Homo sapiens OX=9606 GN=TTBK1 PE=1 SV=2
gig12332_mRNA1	sp|Q8N6Q8|MET25_HUMAN	Methyltransferase-like protein 25 OS=Homo sapiens OX=9606 GN=METTL25 PE=2 SV=2
gig12333_mRNA1	sp|Q07326|PIGF_HUMAN	Phosphatidylinositol-glycan biosynthesis class F protein OS=Homo sapiens OX=9606 GN=PIGF PE=1 SV=1
gig12334_mRNA1	sp|Q07326|PIGF_HUMAN	Phosphatidylinositol-glycan biosynthesis class F protein OS=Homo sapiens OX=9606 GN=PIGF PE=1 SV=1
gig12335_mRNA2	sp|Q01484|ANK2_HUMAN	Ankyrin-2 OS=Homo sapiens OX=9606 GN=ANK2 PE=1 SV=4
gig12337_mRNA1	sp|P40197|GPV_HUMAN	Platelet glycoprotein V OS=Homo sapiens OX=9606 GN=GP5 PE=1 SV=1
gig12338_mRNA1	sp|Q13003|GRIK3_HUMAN	Glutamate receptor ionotropic, kainate 3 OS=Homo sapiens OX=9606 GN=GRIK3 PE=2 SV=3
gig1235_mRNA1	sp|Q15424|SAFB1_HUMAN	Scaffold attachment factor B1 OS=Homo sapiens OX=9606 GN=SAFB PE=1 SV=4
gig12350_mRNA3	sp|Q96AG3|S2546_HUMAN	Solute carrier family 25 member 46 OS=Homo sapiens OX=9606 GN=SLC25A46 PE=1 SV=1
gig12351_mRNA1	sp|P61326|MGN_HUMAN	Protein mago nashi homolog OS=Homo sapiens OX=9606 GN=MAGOH PE=1 SV=1
gig12352_mRNA2	sp|Q9UBK7|RBL2A_HUMAN	Rab-like protein 2A OS=Homo sapiens OX=9606 GN=RABL2A PE=1 SV=1
gig12353_mRNA1	sp|Q14863|PO6F1_HUMAN	POU domain, class 6, transcription factor 1 OS=Homo sapiens OX=9606 GN=POU6F1 PE=1 SV=1
gig12362_mRNA1	sp|P48729|KC1A_HUMAN	Casein kinase I isoform alpha OS=Homo sapiens OX=9606 GN=CSNK1A1 PE=1 SV=2
gig12364_mRNA1	sp|O43313|ATMIN_HUMAN	ATM interactor OS=Homo sapiens OX=9606 GN=ATMIN PE=1 SV=2
gig12365_mRNA1	sp|O95631|NET1_HUMAN	Netrin-1 OS=Homo sapiens OX=9606 GN=NTN1 PE=1 SV=2
gig12366_mRNA1	sp|Q6ZSM3|MOT12_HUMAN	Monocarboxylate transporter 12 OS=Homo sapiens OX=9606 GN=SLC16A12 PE=1 SV=3
gig12367_mRNA1	sp|Q8N1F7|NUP93_HUMAN	Nuclear pore complex protein Nup93 OS=Homo sapiens OX=9606 GN=NUP93 PE=1 SV=2
gig12368_mRNA1	sp|Q9BX74|TM2D1_HUMAN	TM2 domain-containing protein 1 OS=Homo sapiens OX=9606 GN=TM2D1 PE=1 SV=1
gig12369_mRNA1	sp|P98170|XIAP_HUMAN	E3 ubiquitin-protein ligase XIAP OS=Homo sapiens OX=9606 GN=XIAP PE=1 SV=2
gig12370_mRNA2	sp|Q5TA50|CPTP_HUMAN	Ceramide-1-phosphate transfer protein OS=Homo sapiens OX=9606 GN=CPTP PE=1 SV=1
gig12371_mRNA1	sp|P19338|NUCL_HUMAN	Nucleolin OS=Homo sapiens OX=9606 GN=NCL PE=1 SV=3
gig12374_mRNA1	sp|P48058|GRIA4_HUMAN	Glutamate receptor 4 OS=Homo sapiens OX=9606 GN=GRIA4 PE=1 SV=2
gig12375_mRNA2	sp|Q9UET6|TRM7_HUMAN	Putative tRNA (cytidine(32)/guanosine(34)-2'-O)-methyltransferase OS=Homo sapiens OX=9606 GN=FTSJ1 PE=1 SV=2
gig12376_mRNA1	sp|Q99758|ABCA3_HUMAN	ATP-binding cassette sub-family A member 3 OS=Homo sapiens OX=9606 GN=ABCA3 PE=1 SV=2
gig12377_mRNA1	sp|Q16478|GRIK5_HUMAN	Glutamate receptor ionotropic, kainate 5 OS=Homo sapiens OX=9606 GN=GRIK5 PE=2 SV=2
gig12378_mRNA1	sp|P48058|GRIA4_HUMAN	Glutamate receptor 4 OS=Homo sapiens OX=9606 GN=GRIA4 PE=1 SV=2
gig12379_mRNA1	sp|Q9ULK0|GRID1_HUMAN	Glutamate receptor ionotropic, delta-1 OS=Homo sapiens OX=9606 GN=GRID1 PE=2 SV=2
gig1238_mRNA1	sp|Q03154|ACY1_HUMAN	Aminoacylase-1 OS=Homo sapiens OX=9606 GN=ACY1 PE=1 SV=1
gig12380_mRNA1	sp|Q969S9|RRF2M_HUMAN	Ribosome-releasing factor 2, mitochondrial OS=Homo sapiens OX=9606 GN=GFM2 PE=1 SV=1
gig12382_mRNA2	sp|Q96BA8|CR3L1_HUMAN	Cyclic AMP-responsive element-binding protein 3-like protein 1 OS=Homo sapiens OX=9606 GN=CREB3L1 PE=1 SV=1
gig12383_mRNA1	sp|P36969|GPX4_HUMAN	Phospholipid hydroperoxide glutathione peroxidase OS=Homo sapiens OX=9606 GN=GPX4 PE=1 SV=3
gig12384_mRNA4	sp|Q9P2Y5|UVRAG_HUMAN	UV radiation resistance-associated gene protein OS=Homo sapiens OX=9606 GN=UVRAG PE=1 SV=1
gig12386_mRNA1	sp|Q9NY65|TBA8_HUMAN	Tubulin alpha-8 chain OS=Homo sapiens OX=9606 GN=TUBA8 PE=1 SV=1
gig12387_mRNA1	sp|Q9GZZ6|ACH10_HUMAN	Neuronal acetylcholine receptor subunit alpha-10 OS=Homo sapiens OX=9606 GN=CHRNA10 PE=1 SV=1
gig12388_mRNA1	sp|P62952|BLCAP_HUMAN	Bladder cancer-associated protein OS=Homo sapiens OX=9606 GN=BLCAP PE=1 SV=1
gig12389_mRNA1	sp|Q96EP5|DAZP1_HUMAN	DAZ-associated protein 1 OS=Homo sapiens OX=9606 GN=DAZAP1 PE=1 SV=1
gig12390_mRNA1	sp|P11532|DMD_HUMAN	Dystrophin OS=Homo sapiens OX=9606 GN=DMD PE=1 SV=3
gig12391_mRNA1	sp|Q9BYD5|CNFN_HUMAN	Cornifelin OS=Homo sapiens OX=9606 GN=CNFN PE=1 SV=2
gig12393_mRNA1	sp|O75179|ANR17_HUMAN	Ankyrin repeat domain-containing protein 17 OS=Homo sapiens OX=9606 GN=ANKRD17 PE=1 SV=3
gig12394_mRNA1	sp|P35241|RADI_HUMAN	Radixin OS=Homo sapiens OX=9606 GN=RDX PE=1 SV=1
gig12395_mRNA1	sp|Q9Y2G0|EFR3B_HUMAN	Protein EFR3 homolog B OS=Homo sapiens OX=9606 GN=EFR3B PE=1 SV=2
gig12396_mRNA2	sp|Q9BWV7|TTLL2_HUMAN	Probable tubulin polyglutamylase TTLL2 OS=Homo sapiens OX=9606 GN=TTLL2 PE=2 SV=3
gig12397_mRNA1	sp|Q8N3Z6|ZCHC7_HUMAN	Zinc finger CCHC domain-containing protein 7 OS=Homo sapiens OX=9606 GN=ZCCHC7 PE=1 SV=2
gig1240_mRNA1	sp|Q9BYT1|S17A9_HUMAN	Solute carrier family 17 member 9 OS=Homo sapiens OX=9606 GN=SLC17A9 PE=1 SV=2
gig12400_mRNA1	sp|Q9Y5X4|NR2E3_HUMAN	Photoreceptor-specific nuclear receptor OS=Homo sapiens OX=9606 GN=NR2E3 PE=1 SV=1
gig12401_mRNA1	sp|Q8WXH2|JPH3_HUMAN	Junctophilin-3 OS=Homo sapiens OX=9606 GN=JPH3 PE=1 SV=2
gig12406_mRNA1	sp|Q8NCE2|MTMRE_HUMAN	Myotubularin-related protein 14 OS=Homo sapiens OX=9606 GN=MTMR14 PE=1 SV=2
gig12407_mRNA1	sp|Q7LGA3|HS2ST_HUMAN	Heparan sulfate 2-O-sulfotransferase 1 OS=Homo sapiens OX=9606 GN=HS2ST1 PE=1 SV=1
gig12415_mRNA1	sp|Q9NPD3|EXOS4_HUMAN	Exosome complex component RRP41 OS=Homo sapiens OX=9606 GN=EXOSC4 PE=1 SV=3
gig12416_mRNA1	sp|P00167|CYB5_HUMAN	Cytochrome b5 OS=Homo sapiens OX=9606 GN=CYB5A PE=1 SV=2
gig12417_mRNA1	sp|Q9BZE1|RM37_HUMAN	39S ribosomal protein L37, mitochondrial OS=Homo sapiens OX=9606 GN=MRPL37 PE=1 SV=2
gig1242_mRNA1	sp|Q9UGK8|SRGEF_HUMAN	Secretion-regulating guanine nucleotide exchange factor OS=Homo sapiens OX=9606 GN=SERGEF PE=1 SV=2
gig12428_mRNA1	sp|O43614|OX2R_HUMAN	Orexin receptor type 2 OS=Homo sapiens OX=9606 GN=HCRTR2 PE=1 SV=2
gig12429_mRNA1	sp|Q9BUL9|RPP25_HUMAN	Ribonuclease P protein subunit p25 OS=Homo sapiens OX=9606 GN=RPP25 PE=1 SV=1
gig1243_mRNA1	sp|Q69YN4|VIR_HUMAN	Protein virilizer homolog OS=Homo sapiens OX=9606 GN=VIRMA PE=1 SV=2
gig12430_mRNA3	sp|Q8N8E3|CE112_HUMAN	Centrosomal protein of 112 kDa OS=Homo sapiens OX=9606 GN=CEP112 PE=1 SV=2
gig12433_mRNA1	sp|P04114|APOB_HUMAN	Apolipoprotein B-100 OS=Homo sapiens OX=9606 GN=APOB PE=1 SV=2
gig12435_mRNA1	sp|Q96HD1|CREL1_HUMAN	Protein disulfide isomerase CRELD1 OS=Homo sapiens OX=9606 GN=CRELD1 PE=1 SV=3
gig12437_mRNA1	sp|O15021|MAST4_HUMAN	Microtubule-associated serine/threonine-protein kinase 4 OS=Homo sapiens OX=9606 GN=MAST4 PE=1 SV=4
gig12438_mRNA1	sp|Q6P0Q8|MAST2_HUMAN	Microtubule-associated serine/threonine-protein kinase 2 OS=Homo sapiens OX=9606 GN=MAST2 PE=1 SV=2
gig12442_mRNA1	sp|P86452|ZBED6_HUMAN	Zinc finger BED domain-containing protein 6 OS=Homo sapiens OX=9606 GN=ZBED6 PE=1 SV=1
gig12443_mRNA1	sp|Q7Z6R9|AP2D_HUMAN	Transcription factor AP-2-delta OS=Homo sapiens OX=9606 GN=TFAP2D PE=1 SV=1
gig12444_mRNA1	sp|Q99594|TEAD3_HUMAN	Transcriptional enhancer factor TEF-5 OS=Homo sapiens OX=9606 GN=TEAD3 PE=1 SV=2
gig12445_mRNA1	sp|P40424|PBX1_HUMAN	Pre-B-cell leukemia transcription factor 1 OS=Homo sapiens OX=9606 GN=PBX1 PE=1 SV=1
gig12449_mRNA1	sp|Q9H1P6|CT085_HUMAN	Uncharacterized protein C20orf85 OS=Homo sapiens OX=9606 GN=C20orf85 PE=1 SV=1
gig1245_mRNA1	sp|Q9H9L7|AKIR1_HUMAN	Akirin-1 OS=Homo sapiens OX=9606 GN=AKIRIN1 PE=1 SV=1
gig12451_mRNA3	sp|Q5TCS8|KAD9_HUMAN	Adenylate kinase 9 OS=Homo sapiens OX=9606 GN=AK9 PE=1 SV=2
gig12453_mRNA1	sp|Q6ZNA5|FRRS1_HUMAN	Ferric-chelate reductase 1 OS=Homo sapiens OX=9606 GN=FRRS1 PE=2 SV=2
gig12454_mRNA1	sp|Q7Z624|CMKMT_HUMAN	Calmodulin-lysine N-methyltransferase OS=Homo sapiens OX=9606 GN=CAMKMT PE=1 SV=2
gig12455_mRNA1	sp|Q9H7C9|AAMDC_HUMAN	Mth938 domain-containing protein OS=Homo sapiens OX=9606 GN=AAMDC PE=1 SV=1
gig12456_mRNA1	sp|O75417|DPOLQ_HUMAN	DNA polymerase theta OS=Homo sapiens OX=9606 GN=POLQ PE=1 SV=2
gig12457_mRNA1	sp|Q9BSC4|NOL10_HUMAN	Nucleolar protein 10 OS=Homo sapiens OX=9606 GN=NOL10 PE=1 SV=1
gig12459_mRNA3	sp|Q9UHM6|OPN4_HUMAN	Melanopsin OS=Homo sapiens OX=9606 GN=OPN4 PE=1 SV=1
gig1246_mRNA2	sp|Q7Z7F7|RM55_HUMAN	39S ribosomal protein L55, mitochondrial OS=Homo sapiens OX=9606 GN=MRPL55 PE=1 SV=1
gig12460_mRNA2	sp|Q9UHM6|OPN4_HUMAN	Melanopsin OS=Homo sapiens OX=9606 GN=OPN4 PE=1 SV=1
gig12461_mRNA1	sp|Q9UHM6|OPN4_HUMAN	Melanopsin OS=Homo sapiens OX=9606 GN=OPN4 PE=1 SV=1
gig12466_mRNA1	sp|Q9ULW2|FZD10_HUMAN	Frizzled-10 OS=Homo sapiens OX=9606 GN=FZD10 PE=1 SV=1
gig12468_mRNA1	sp|P41091|IF2G_HUMAN	Eukaryotic translation initiation factor 2 subunit 3 OS=Homo sapiens OX=9606 GN=EIF2S3 PE=1 SV=3
gig12470_mRNA1	sp|Q13950|RUNX2_HUMAN	Runt-related transcription factor 2 OS=Homo sapiens OX=9606 GN=RUNX2 PE=1 SV=2
gig12472_mRNA3	sp|Q07812|BAX_HUMAN	Apoptosis regulator BAX OS=Homo sapiens OX=9606 GN=BAX PE=1 SV=1
gig12473_mRNA1	sp|P28329|CLAT_HUMAN	Choline O-acetyltransferase OS=Homo sapiens OX=9606 GN=CHAT PE=1 SV=4
gig12474_mRNA1	sp|Q16572|VACHT_HUMAN	Vesicular acetylcholine transporter OS=Homo sapiens OX=9606 GN=SLC18A3 PE=1 SV=2
gig12475_mRNA1	sp|Q9NVH1|DJC11_HUMAN	DnaJ homolog subfamily C member 11 OS=Homo sapiens OX=9606 GN=DNAJC11 PE=1 SV=2
gig12476_mRNA1	sp|P50990|TCPQ_HUMAN	T-complex protein 1 subunit theta OS=Homo sapiens OX=9606 GN=CCT8 PE=1 SV=4
gig1248_mRNA1	sp|P18754|RCC1_HUMAN	Regulator of chromosome condensation OS=Homo sapiens OX=9606 GN=RCC1 PE=1 SV=1
gig12482_mRNA1	sp|Q15544|TAF11_HUMAN	Transcription initiation factor TFIID subunit 11 OS=Homo sapiens OX=9606 GN=TAF11 PE=1 SV=1
gig12483_mRNA1	sp|O00237|RN103_HUMAN	E3 ubiquitin-protein ligase RNF103 OS=Homo sapiens OX=9606 GN=RNF103 PE=1 SV=1
gig12484_mRNA1	sp|O00237|RN103_HUMAN	E3 ubiquitin-protein ligase RNF103 OS=Homo sapiens OX=9606 GN=RNF103 PE=1 SV=1
gig12485_mRNA1	sp|Q9BWD1|THIC_HUMAN	Acetyl-CoA acetyltransferase, cytosolic OS=Homo sapiens OX=9606 GN=ACAT2 PE=1 SV=2
gig12486_mRNA1	sp|Q7Z5G4|GOGA7_HUMAN	Golgin subfamily A member 7 OS=Homo sapiens OX=9606 GN=GOLGA7 PE=1 SV=2
gig12487_mRNA1	sp|O00566|MPP10_HUMAN	U3 small nucleolar ribonucleoprotein protein MPP10 OS=Homo sapiens OX=9606 GN=MPHOSPH10 PE=1 SV=2
gig12488_mRNA3	sp|O75569|PRKRA_HUMAN	Interferon-inducible double-stranded RNA-dependent protein kinase activator A OS=Homo sapiens OX=9606 GN=PRKRA PE=1 SV=1
gig12489_mRNA1	sp|O15247|CLIC2_HUMAN	Chloride intracellular channel protein 2 OS=Homo sapiens OX=9606 GN=CLIC2 PE=1 SV=3
gig1249_mRNA1	sp|Q9H069|DRC3_HUMAN	Dynein regulatory complex subunit 3 OS=Homo sapiens OX=9606 GN=DRC3 PE=1 SV=2
gig12490_mRNA1	sp|Q9UN42|AT1B4_HUMAN	Protein ATP1B4 OS=Homo sapiens OX=9606 GN=ATP1B4 PE=1 SV=1
gig12491_mRNA2	sp|Q16774|KGUA_HUMAN	Guanylate kinase OS=Homo sapiens OX=9606 GN=GUK1 PE=1 SV=2
gig12497_mRNA1	sp|Q9NRP7|STK36_HUMAN	Serine/threonine-protein kinase 36 OS=Homo sapiens OX=9606 GN=STK36 PE=1 SV=2
gig12498_mRNA1	sp|Q9NRP7|STK36_HUMAN	Serine/threonine-protein kinase 36 OS=Homo sapiens OX=9606 GN=STK36 PE=1 SV=2
gig12499_mRNA2	sp|P57721|PCBP3_HUMAN	Poly(rC)-binding protein 3 OS=Homo sapiens OX=9606 GN=PCBP3 PE=1 SV=2
gig1250_mRNA2	sp|O60583|CCNT2_HUMAN	Cyclin-T2 OS=Homo sapiens OX=9606 GN=CCNT2 PE=1 SV=2
gig12500_mRNA1	sp|O76071|CIAO1_HUMAN	Probable cytosolic iron-sulfur protein assembly protein CIAO1 OS=Homo sapiens OX=9606 GN=CIAO1 PE=1 SV=1
gig12501_mRNA1	sp|P25021|HRH2_HUMAN	Histamine H2 receptor OS=Homo sapiens OX=9606 GN=HRH2 PE=2 SV=1
gig12502_mRNA2	sp|Q99501|GA2L1_HUMAN	GAS2-like protein 1 OS=Homo sapiens OX=9606 GN=GAS2L1 PE=1 SV=2
gig12503_mRNA1	sp|Q8N474|SFRP1_HUMAN	Secreted frizzled-related protein 1 OS=Homo sapiens OX=9606 GN=SFRP1 PE=1 SV=1
gig12504_mRNA1	sp|Q6ZS30|NBEL1_HUMAN	Neurobeachin-like protein 1 OS=Homo sapiens OX=9606 GN=NBEAL1 PE=2 SV=3
gig12505_mRNA1	sp|O75822|EIF3J_HUMAN	Eukaryotic translation initiation factor 3 subunit J OS=Homo sapiens OX=9606 GN=EIF3J PE=1 SV=2
gig12506_mRNA1	sp|Q9Y2M0|FAN1_HUMAN	Fanconi-associated nuclease 1 OS=Homo sapiens OX=9606 GN=FAN1 PE=1 SV=4
gig12507_mRNA1	sp|P55210|CASP7_HUMAN	Caspase-7 OS=Homo sapiens OX=9606 GN=CASP7 PE=1 SV=1
gig12508_mRNA1	sp|Q02127|PYRD_HUMAN	Dihydroorotate dehydrogenase (quinone), mitochondrial OS=Homo sapiens OX=9606 GN=DHODH PE=1 SV=3
gig1251_mRNA1	sp|Q9Y291|RT33_HUMAN	28S ribosomal protein S33, mitochondrial OS=Homo sapiens OX=9606 GN=MRPS33 PE=1 SV=1
gig12511_mRNA1	sp|Q5TA45|INT11_HUMAN	Integrator complex subunit 11 OS=Homo sapiens OX=9606 GN=INTS11 PE=1 SV=2
gig12512_mRNA1	sp|Q5TA45|INT11_HUMAN	Integrator complex subunit 11 OS=Homo sapiens OX=9606 GN=INTS11 PE=1 SV=2
gig12514_mRNA1	sp|Q9HAP2|MLXIP_HUMAN	MLX-interacting protein OS=Homo sapiens OX=9606 GN=MLXIP PE=1 SV=2
gig12515_mRNA1	sp|Q9NVA1|UQCC1_HUMAN	Ubiquinol-cytochrome-c reductase complex assembly factor 1 OS=Homo sapiens OX=9606 GN=UQCC1 PE=1 SV=3
gig12516_mRNA1	sp|Q96P53|WDFY2_HUMAN	WD repeat and FYVE domain-containing protein 2 OS=Homo sapiens OX=9606 GN=WDFY2 PE=1 SV=2
gig12517_mRNA1	sp|Q5SY16|NOL9_HUMAN	Polynucleotide 5'-hydroxyl-kinase NOL9 OS=Homo sapiens OX=9606 GN=NOL9 PE=1 SV=1
gig12525_mRNA1	sp|Q6YHU6|THADA_HUMAN	Thyroid adenoma-associated protein OS=Homo sapiens OX=9606 GN=THADA PE=1 SV=1
gig12526_mRNA1	sp|P26572|MGAT1_HUMAN	Alpha-1,3-mannosyl-glycoprotein 2-beta-N-acetylglucosaminyltransferase OS=Homo sapiens OX=9606 GN=MGAT1 PE=1 SV=2
gig12528_mRNA1	sp|P30793|GCH1_HUMAN	GTP cyclohydrolase 1 OS=Homo sapiens OX=9606 GN=GCH1 PE=1 SV=1
gig12529_mRNA1	sp|P30793|GCH1_HUMAN	GTP cyclohydrolase 1 OS=Homo sapiens OX=9606 GN=GCH1 PE=1 SV=1
gig12530_mRNA1	sp|Q49AR2|CE022_HUMAN	UPF0489 protein C5orf22 OS=Homo sapiens OX=9606 GN=C5orf22 PE=1 SV=2
gig12532_mRNA1	sp|Q1ZZU3|SWI5_HUMAN	DNA repair protein SWI5 homolog OS=Homo sapiens OX=9606 GN=SWI5 PE=1 SV=1
gig12533_mRNA1	sp|Q9UNL4|ING4_HUMAN	Inhibitor of growth protein 4 OS=Homo sapiens OX=9606 GN=ING4 PE=1 SV=1
gig12535_mRNA1	sp|O95672|ECEL1_HUMAN	Endothelin-converting enzyme-like 1 OS=Homo sapiens OX=9606 GN=ECEL1 PE=1 SV=3
gig12536_mRNA1	sp|P11117|PPAL_HUMAN	Lysosomal acid phosphatase OS=Homo sapiens OX=9606 GN=ACP2 PE=1 SV=3
gig12537_mRNA1	sp|P15309|PPAP_HUMAN	Prostatic acid phosphatase OS=Homo sapiens OX=9606 GN=ACP3 PE=1 SV=3
gig12538_mRNA1	sp|P55036|PSMD4_HUMAN	26S proteasome non-ATPase regulatory subunit 4 OS=Homo sapiens OX=9606 GN=PSMD4 PE=1 SV=1
gig12539_mRNA1	sp|Q8IY37|DHX37_HUMAN	Probable ATP-dependent RNA helicase DHX37 OS=Homo sapiens OX=9606 GN=DHX37 PE=1 SV=1
gig12540_mRNA1	sp|Q8TCG1|CIP2A_HUMAN	Protein CIP2A OS=Homo sapiens OX=9606 GN=CIP2A PE=1 SV=2
gig12541_mRNA1	sp|Q92685|ALG3_HUMAN	Dol-P-Man:Man(5)GlcNAc(2)-PP-Dol alpha-1,3-mannosyltransferase OS=Homo sapiens OX=9606 GN=ALG3 PE=1 SV=1
gig12542_mRNA1	sp|Q8N4P6|LRC71_HUMAN	Leucine-rich repeat-containing protein 71 OS=Homo sapiens OX=9606 GN=LRRC71 PE=2 SV=1
gig12545_mRNA1	sp|Q13586|STIM1_HUMAN	Stromal interaction molecule 1 OS=Homo sapiens OX=9606 GN=STIM1 PE=1 SV=3
gig12547_mRNA1	sp|P35548|MSX2_HUMAN	Homeobox protein MSX-2 OS=Homo sapiens OX=9606 GN=MSX2 PE=1 SV=3
gig12550_mRNA1	sp|P56192|SYMC_HUMAN	Methionine--tRNA ligase, cytoplasmic OS=Homo sapiens OX=9606 GN=MARS1 PE=1 SV=2
gig12552_mRNA1	sp|P23284|PPIB_HUMAN	Peptidyl-prolyl cis-trans isomerase B OS=Homo sapiens OX=9606 GN=PPIB PE=1 SV=2
gig12554_mRNA1	sp|P41250|GARS_HUMAN	Glycine--tRNA ligase OS=Homo sapiens OX=9606 GN=GARS1 PE=1 SV=3
gig12555_mRNA1	sp|A6NFY4|NEMP2_HUMAN	Nuclear envelope integral membrane protein 2 OS=Homo sapiens OX=9606 GN=NEMP2 PE=2 SV=3
gig12556_mRNA2	sp|Q8IW45|NNRD_HUMAN	ATP-dependent (S)-NAD(P)H-hydrate dehydratase OS=Homo sapiens OX=9606 GN=NAXD PE=1 SV=1
gig12557_mRNA2	sp|P36956|SRBP1_HUMAN	Sterol regulatory element-binding protein 1 OS=Homo sapiens OX=9606 GN=SREBF1 PE=1 SV=2
gig12558_mRNA1	sp|Q92597|NDRG1_HUMAN	Protein NDRG1 OS=Homo sapiens OX=9606 GN=NDRG1 PE=1 SV=1
gig12559_mRNA1	sp|P35398|RORA_HUMAN	Nuclear receptor ROR-alpha OS=Homo sapiens OX=9606 GN=RORA PE=1 SV=2
gig12561_mRNA1	sp|P07602|SAP_HUMAN	Prosaposin OS=Homo sapiens OX=9606 GN=PSAP PE=1 SV=2
gig12562_mRNA1	sp|P07602|SAP_HUMAN	Prosaposin OS=Homo sapiens OX=9606 GN=PSAP PE=1 SV=2
gig12564_mRNA1	sp|Q9NW15|ANO10_HUMAN	Anoctamin-10 OS=Homo sapiens OX=9606 GN=ANO10 PE=1 SV=2
gig12565_mRNA1	sp|Q9H3Z4|DNJC5_HUMAN	DnaJ homolog subfamily C member 5 OS=Homo sapiens OX=9606 GN=DNAJC5 PE=1 SV=1
gig12566_mRNA1	sp|Q14679|TTLL4_HUMAN	Tubulin polyglutamylase TTLL4 OS=Homo sapiens OX=9606 GN=TTLL4 PE=1 SV=2
gig12569_mRNA1	sp|Q8N0W4|NLGNX_HUMAN	Neuroligin-4, X-linked OS=Homo sapiens OX=9606 GN=NLGN4X PE=1 SV=1
gig1257_mRNA1	sp|P48380|RFX3_HUMAN	Transcription factor RFX3 OS=Homo sapiens OX=9606 GN=RFX3 PE=1 SV=2
gig12570_mRNA2	sp|Q7RTS3|PTF1A_HUMAN	Pancreas transcription factor 1 subunit alpha OS=Homo sapiens OX=9606 GN=PTF1A PE=1 SV=1
gig12575_mRNA1	sp|O00571|DDX3X_HUMAN	ATP-dependent RNA helicase DDX3X OS=Homo sapiens OX=9606 GN=DDX3X PE=1 SV=3
gig12578_mRNA1	sp|P45378|TNNT3_HUMAN	Troponin T, fast skeletal muscle OS=Homo sapiens OX=9606 GN=TNNT3 PE=1 SV=3
gig12579_mRNA1	sp|P24941|CDK2_HUMAN	Cyclin-dependent kinase 2 OS=Homo sapiens OX=9606 GN=CDK2 PE=1 SV=2
gig1258_mRNA1	sp|P22670|RFX1_HUMAN	MHC class II regulatory factor RFX1 OS=Homo sapiens OX=9606 GN=RFX1 PE=1 SV=2
gig12580_mRNA1	sp|P15880|RS2_HUMAN	40S ribosomal protein S2 OS=Homo sapiens OX=9606 GN=RPS2 PE=1 SV=2
gig12581_mRNA1	sp|Q9P0J0|NDUAD_HUMAN	NADH dehydrogenase [ubiquinone] 1 alpha subcomplex subunit 13 OS=Homo sapiens OX=9606 GN=NDUFA13 PE=1 SV=3
gig12582_mRNA2	sp|O60312|AT10A_HUMAN	Probable phospholipid-transporting ATPase VA OS=Homo sapiens OX=9606 GN=ATP10A PE=2 SV=2
gig12583_mRNA1	sp|Q9Y3D7|TIM16_HUMAN	Mitochondrial import inner membrane translocase subunit TIM16 OS=Homo sapiens OX=9606 GN=PAM16 PE=1 SV=2
gig12585_mRNA1	sp|P16157|ANK1_HUMAN	Ankyrin-1 OS=Homo sapiens OX=9606 GN=ANK1 PE=1 SV=3
gig12587_mRNA1	sp|Q02078|MEF2A_HUMAN	Myocyte-specific enhancer factor 2A OS=Homo sapiens OX=9606 GN=MEF2A PE=1 SV=1
gig12589_mRNA1	sp|Q9BYD1|RM13_HUMAN	39S ribosomal protein L13, mitochondrial OS=Homo sapiens OX=9606 GN=MRPL13 PE=1 SV=1
gig12591_mRNA2	sp|Q9UGI0|ZRAN1_HUMAN	Ubiquitin thioesterase ZRANB1 OS=Homo sapiens OX=9606 GN=ZRANB1 PE=1 SV=2
gig12594_mRNA3	sp|P14550|AK1A1_HUMAN	Aldo-keto reductase family 1 member A1 OS=Homo sapiens OX=9606 GN=AKR1A1 PE=1 SV=3
gig12596_mRNA1	sp|Q4G0P3|HYDIN_HUMAN	Hydrocephalus-inducing protein homolog OS=Homo sapiens OX=9606 GN=HYDIN PE=1 SV=3
gig12598_mRNA1	sp|Q2TAY7|SMU1_HUMAN	WD40 repeat-containing protein SMU1 OS=Homo sapiens OX=9606 GN=SMU1 PE=1 SV=2
gig12599_mRNA1	sp|O95352|ATG7_HUMAN	Ubiquitin-like modifier-activating enzyme ATG7 OS=Homo sapiens OX=9606 GN=ATG7 PE=1 SV=1
gig126_mRNA1	sp|Q9H446|RWDD1_HUMAN	RWD domain-containing protein 1 OS=Homo sapiens OX=9606 GN=RWDD1 PE=1 SV=1
gig12600_mRNA1	sp|Q96MV1|TLCD4_HUMAN	TLC domain-containing protein 4 OS=Homo sapiens OX=9606 GN=TLCD4 PE=1 SV=1
gig12602_mRNA1	sp|Q9BX26|SYCP2_HUMAN	Synaptonemal complex protein 2 OS=Homo sapiens OX=9606 GN=SYCP2 PE=2 SV=2
gig12604_mRNA1	sp|Q8TCC3|RM30_HUMAN	39S ribosomal protein L30, mitochondrial OS=Homo sapiens OX=9606 GN=MRPL30 PE=1 SV=1
gig12605_mRNA1	sp|Q8NCC3|PAG15_HUMAN	Phospholipase A2 group XV OS=Homo sapiens OX=9606 GN=PLA2G15 PE=1 SV=2
gig12606_mRNA1	sp|Q8NCC3|PAG15_HUMAN	Phospholipase A2 group XV OS=Homo sapiens OX=9606 GN=PLA2G15 PE=1 SV=2
gig12607_mRNA1	sp|Q8NCC3|PAG15_HUMAN	Phospholipase A2 group XV OS=Homo sapiens OX=9606 GN=PLA2G15 PE=1 SV=2
gig12608_mRNA1	sp|Q8NCC3|PAG15_HUMAN	Phospholipase A2 group XV OS=Homo sapiens OX=9606 GN=PLA2G15 PE=1 SV=2
gig12609_mRNA1	sp|Q8NCC3|PAG15_HUMAN	Phospholipase A2 group XV OS=Homo sapiens OX=9606 GN=PLA2G15 PE=1 SV=2
gig1261_mRNA1	sp|P30536|TSPO_HUMAN	Translocator protein OS=Homo sapiens OX=9606 GN=TSPO PE=1 SV=3
gig12610_mRNA1	sp|Q8NCC3|PAG15_HUMAN	Phospholipase A2 group XV OS=Homo sapiens OX=9606 GN=PLA2G15 PE=1 SV=2
gig12611_mRNA1	sp|Q8NCC3|PAG15_HUMAN	Phospholipase A2 group XV OS=Homo sapiens OX=9606 GN=PLA2G15 PE=1 SV=2
gig12612_mRNA2	sp|O43614|OX2R_HUMAN	Orexin receptor type 2 OS=Homo sapiens OX=9606 GN=HCRTR2 PE=1 SV=2
gig12613_mRNA1	sp|Q3KRA9|ALKB6_HUMAN	Alpha-ketoglutarate-dependent dioxygenase alkB homolog 6 OS=Homo sapiens OX=9606 GN=ALKBH6 PE=1 SV=2
gig12614_mRNA1	sp|Q9BVA6|FICD_HUMAN	Protein adenylyltransferase FICD OS=Homo sapiens OX=9606 GN=FICD PE=1 SV=2
gig12616_mRNA3	sp|Q9C0F1|CEP44_HUMAN	Centrosomal protein of 44 kDa OS=Homo sapiens OX=9606 GN=CEP44 PE=1 SV=2
gig12617_mRNA1	sp|Q9UJV3|TRIM1_HUMAN	Probable E3 ubiquitin-protein ligase MID2 OS=Homo sapiens OX=9606 GN=MID2 PE=1 SV=3
gig12618_mRNA1	sp|Q92794|KAT6A_HUMAN	Histone acetyltransferase KAT6A OS=Homo sapiens OX=9606 GN=KAT6A PE=1 SV=2
gig1262_mRNA2	sp|Q9P0R6|GSKIP_HUMAN	GSK3B-interacting protein OS=Homo sapiens OX=9606 GN=GSKIP PE=1 SV=2
gig12620_mRNA1	sp|P23396|RS3_HUMAN	40S ribosomal protein S3 OS=Homo sapiens OX=9606 GN=RPS3 PE=1 SV=2
gig12621_mRNA1	sp|Q9UNQ0|ABCG2_HUMAN	Broad substrate specificity ATP-binding cassette transporter ABCG2 OS=Homo sapiens OX=9606 GN=ABCG2 PE=1 SV=3
gig12622_mRNA1	sp|O75716|STK16_HUMAN	Serine/threonine-protein kinase 16 OS=Homo sapiens OX=9606 GN=STK16 PE=1 SV=4
gig12623_mRNA1	sp|Q8IXZ2|ZC3H3_HUMAN	Zinc finger CCCH domain-containing protein 3 OS=Homo sapiens OX=9606 GN=ZC3H3 PE=1 SV=3
gig12624_mRNA1	sp|O15523|DDX3Y_HUMAN	ATP-dependent RNA helicase DDX3Y OS=Homo sapiens OX=9606 GN=DDX3Y PE=1 SV=2
gig12627_mRNA1	sp|Q9NVA4|T184C_HUMAN	Transmembrane protein 184C OS=Homo sapiens OX=9606 GN=TMEM184C PE=1 SV=2
gig1263_mRNA1	sp|Q15546|PAQRB_HUMAN	Monocyte to macrophage differentiation factor OS=Homo sapiens OX=9606 GN=MMD PE=1 SV=2
gig12630_mRNA2	sp|Q6DWJ6|GP139_HUMAN	Probable G-protein coupled receptor 139 OS=Homo sapiens OX=9606 GN=GPR139 PE=2 SV=1
gig12632_mRNA1	sp|P78426|NKX61_HUMAN	Homeobox protein Nkx-6.1 OS=Homo sapiens OX=9606 GN=NKX6-1 PE=1 SV=2
gig12633_mRNA1	sp|O60264|SMCA5_HUMAN	SWI/SNF-related matrix-associated actin-dependent regulator of chromatin subfamily A member 5 OS=Homo sapiens OX=9606 GN=SMARCA5 PE=1 SV=1
gig12634_mRNA1	sp|Q6NXT6|TAPT1_HUMAN	Transmembrane anterior posterior transformation protein 1 homolog OS=Homo sapiens OX=9606 GN=TAPT1 PE=1 SV=1
gig12636_mRNA2	sp|A4D1P6|WDR91_HUMAN	WD repeat-containing protein 91 OS=Homo sapiens OX=9606 GN=WDR91 PE=1 SV=2
gig12637_mRNA1	sp|P60866|RS20_HUMAN	40S ribosomal protein S20 OS=Homo sapiens OX=9606 GN=RPS20 PE=1 SV=1
gig12638_mRNA2	sp|A8MXQ7|IQAK1_HUMAN	IQ motif and ankyrin repeat domain-containing protein 1 OS=Homo sapiens OX=9606 GN=IQANK1 PE=4 SV=3
gig12639_mRNA1	sp|P06396|GELS_HUMAN	Gelsolin OS=Homo sapiens OX=9606 GN=GSN PE=1 SV=1
gig1264_mRNA1	sp|P15531|NDKA_HUMAN	Nucleoside diphosphate kinase A OS=Homo sapiens OX=9606 GN=NME1 PE=1 SV=1
gig12640_mRNA1	sp|Q9UJT9|FBXL7_HUMAN	F-box/LRR-repeat protein 7 OS=Homo sapiens OX=9606 GN=FBXL7 PE=1 SV=1
gig12641_mRNA2	sp|Q9Y5N5|N6MT1_HUMAN	Methyltransferase N6AMT1 OS=Homo sapiens OX=9606 GN=N6AMT1 PE=1 SV=4
gig12643_mRNA2	sp|Q9Y3D3|RT16_HUMAN	28S ribosomal protein S16, mitochondrial OS=Homo sapiens OX=9606 GN=MRPS16 PE=1 SV=1
gig12645_mRNA1	sp|Q96EP1|CHFR_HUMAN	E3 ubiquitin-protein ligase CHFR OS=Homo sapiens OX=9606 GN=CHFR PE=1 SV=2
gig12649_mRNA1	sp|Q9Y243|AKT3_HUMAN	RAC-gamma serine/threonine-protein kinase OS=Homo sapiens OX=9606 GN=AKT3 PE=1 SV=1
gig1265_mRNA2	sp|Q8N108|MIER1_HUMAN	Mesoderm induction early response protein 1 OS=Homo sapiens OX=9606 GN=MIER1 PE=1 SV=2
gig12650_mRNA1	sp|Q15291|RBBP5_HUMAN	Retinoblastoma-binding protein 5 OS=Homo sapiens OX=9606 GN=RBBP5 PE=1 SV=2
gig12651_mRNA1	sp|Q6NSI8|K1841_HUMAN	Uncharacterized protein KIAA1841 OS=Homo sapiens OX=9606 GN=KIAA1841 PE=2 SV=2
gig12653_mRNA2	sp|Q15269|PWP2_HUMAN	Periodic tryptophan protein 2 homolog OS=Homo sapiens OX=9606 GN=PWP2 PE=2 SV=2
gig12654_mRNA1	sp|Q96D96|HVCN1_HUMAN	Voltage-gated hydrogen channel 1 OS=Homo sapiens OX=9606 GN=HVCN1 PE=1 SV=1
gig12655_mRNA1	sp|P78344|IF4G2_HUMAN	Eukaryotic translation initiation factor 4 gamma 2 OS=Homo sapiens OX=9606 GN=EIF4G2 PE=1 SV=1
gig12659_mRNA1	sp|Q9Y2S7|PDIP2_HUMAN	Polymerase delta-interacting protein 2 OS=Homo sapiens OX=9606 GN=POLDIP2 PE=1 SV=1
gig1266_mRNA1	sp|Q96FJ2|DYL2_HUMAN	Dynein light chain 2, cytoplasmic OS=Homo sapiens OX=9606 GN=DYNLL2 PE=1 SV=1
gig12660_mRNA2	sp|O95232|LC7L3_HUMAN	Luc7-like protein 3 OS=Homo sapiens OX=9606 GN=LUC7L3 PE=1 SV=2
gig12662_mRNA3	sp|Q9Y5S2|MRCKB_HUMAN	Serine/threonine-protein kinase MRCK beta OS=Homo sapiens OX=9606 GN=CDC42BPB PE=1 SV=2
gig12663_mRNA1	sp|Q68CL5|TPGS2_HUMAN	Tubulin polyglutamylase complex subunit 2 OS=Homo sapiens OX=9606 GN=TPGS2 PE=1 SV=2
gig12671_mRNA2	sp|Q13322|GRB10_HUMAN	Growth factor receptor-bound protein 10 OS=Homo sapiens OX=9606 GN=GRB10 PE=1 SV=2
gig12674_mRNA1	sp|Q12884|SEPR_HUMAN	Prolyl endopeptidase FAP OS=Homo sapiens OX=9606 GN=FAP PE=1 SV=5
gig12676_mRNA1	sp|Q9UKZ9|PCOC2_HUMAN	Procollagen C-endopeptidase enhancer 2 OS=Homo sapiens OX=9606 GN=PCOLCE2 PE=1 SV=1
gig12677_mRNA1	sp|Q9UKZ9|PCOC2_HUMAN	Procollagen C-endopeptidase enhancer 2 OS=Homo sapiens OX=9606 GN=PCOLCE2 PE=1 SV=1
gig12678_mRNA1	sp|O60494|CUBN_HUMAN	Cubilin OS=Homo sapiens OX=9606 GN=CUBN PE=1 SV=5
gig12679_mRNA1	sp|O60494|CUBN_HUMAN	Cubilin OS=Homo sapiens OX=9606 GN=CUBN PE=1 SV=5
gig1268_mRNA1	sp|O60266|ADCY3_HUMAN	Adenylate cyclase type 3 OS=Homo sapiens OX=9606 GN=ADCY3 PE=1 SV=3
gig12682_mRNA2	sp|Q9Y561|LRP12_HUMAN	Low-density lipoprotein receptor-related protein 12 OS=Homo sapiens OX=9606 GN=LRP12 PE=1 SV=1
gig12683_mRNA1	sp|Q8WYN0|ATG4A_HUMAN	Cysteine protease ATG4A OS=Homo sapiens OX=9606 GN=ATG4A PE=1 SV=1
gig12685_mRNA1	sp|Q9NUK0|MBNL3_HUMAN	Muscleblind-like protein 3 OS=Homo sapiens OX=9606 GN=MBNL3 PE=1 SV=2
gig12686_mRNA1	sp|Q16589|CCNG2_HUMAN	Cyclin-G2 OS=Homo sapiens OX=9606 GN=CCNG2 PE=2 SV=1
gig1269_mRNA2	sp|Q6YFQ2|CX6B2_HUMAN	Cytochrome c oxidase subunit 6B2 OS=Homo sapiens OX=9606 GN=COX6B2 PE=1 SV=1
gig12692_mRNA1	sp|P84077|ARF1_HUMAN	ADP-ribosylation factor 1 OS=Homo sapiens OX=9606 GN=ARF1 PE=1 SV=2
gig12693_mRNA1	sp|Q9NSB8|HOME2_HUMAN	Homer protein homolog 2 OS=Homo sapiens OX=9606 GN=HOMER2 PE=1 SV=1
gig12694_mRNA1	sp|Q8IZX4|TAF1L_HUMAN	Transcription initiation factor TFIID subunit 1-like OS=Homo sapiens OX=9606 GN=TAF1L PE=1 SV=1
gig12695_mRNA2	sp|O43709|BUD23_HUMAN	Probable 18S rRNA (guanine-N(7))-methyltransferase OS=Homo sapiens OX=9606 GN=BUD23 PE=1 SV=2
gig12699_mRNA1	sp|P51170|SCNNG_HUMAN	Amiloride-sensitive sodium channel subunit gamma OS=Homo sapiens OX=9606 GN=SCNN1G PE=1 SV=4
gig127_mRNA1	sp|Q9BRS2|RIOK1_HUMAN	Serine/threonine-protein kinase RIO1 OS=Homo sapiens OX=9606 GN=RIOK1 PE=1 SV=2
gig1270_mRNA1	sp|Q8WWB7|GLMP_HUMAN	Glycosylated lysosomal membrane protein OS=Homo sapiens OX=9606 GN=GLMP PE=1 SV=1
gig12700_mRNA1	sp|P27449|VATL_HUMAN	V-type proton ATPase 16 kDa proteolipid subunit OS=Homo sapiens OX=9606 GN=ATP6V0C PE=1 SV=1
gig12702_mRNA1	sp|Q71SY5|MED25_HUMAN	Mediator of RNA polymerase II transcription subunit 25 OS=Homo sapiens OX=9606 GN=MED25 PE=1 SV=2
gig1271_mRNA1	sp|P78417|GSTO1_HUMAN	Glutathione S-transferase omega-1 OS=Homo sapiens OX=9606 GN=GSTO1 PE=1 SV=2
gig12711_mRNA5	sp|Q9Y3E5|PTH2_HUMAN	Peptidyl-tRNA hydrolase 2, mitochondrial OS=Homo sapiens OX=9606 GN=PTRH2 PE=1 SV=1
gig12712_mRNA1	sp|Q9Y3E5|PTH2_HUMAN	Peptidyl-tRNA hydrolase 2, mitochondrial OS=Homo sapiens OX=9606 GN=PTRH2 PE=1 SV=1
gig12713_mRNA1	sp|Q9NVX2|NLE1_HUMAN	Notchless protein homolog 1 OS=Homo sapiens OX=9606 GN=NLE1 PE=1 SV=4
gig12714_mRNA1	sp|Q8NDY6|BHE23_HUMAN	Class E basic helix-loop-helix protein 23 OS=Homo sapiens OX=9606 GN=BHLHE23 PE=1 SV=1
gig12715_mRNA1	sp|Q96CN7|ISOC1_HUMAN	Isochorismatase domain-containing protein 1 OS=Homo sapiens OX=9606 GN=ISOC1 PE=1 SV=3
gig12716_mRNA1	sp|P46109|CRKL_HUMAN	Crk-like protein OS=Homo sapiens OX=9606 GN=CRKL PE=1 SV=1
gig12718_mRNA1	sp|P56556|NDUA6_HUMAN	NADH dehydrogenase [ubiquinone] 1 alpha subcomplex subunit 6 OS=Homo sapiens OX=9606 GN=NDUFA6 PE=1 SV=4
gig1272_mRNA1	sp|P30085|KCY_HUMAN	UMP-CMP kinase OS=Homo sapiens OX=9606 GN=CMPK1 PE=1 SV=3
gig12720_mRNA1	sp|P49447|CY561_HUMAN	Cytochrome b561 OS=Homo sapiens OX=9606 GN=CYB561 PE=1 SV=2
gig12721_mRNA1	sp|Q96H72|S39AD_HUMAN	Zinc transporter ZIP13 OS=Homo sapiens OX=9606 GN=SLC39A13 PE=1 SV=3
gig12724_mRNA2	sp|Q8WTT2|NOC3L_HUMAN	Nucleolar complex protein 3 homolog OS=Homo sapiens OX=9606 GN=NOC3L PE=1 SV=1
gig12725_mRNA3	sp|P12081|HARS1_HUMAN	Histidine--tRNA ligase, cytoplasmic OS=Homo sapiens OX=9606 GN=HARS1 PE=1 SV=2
gig12726_mRNA1	sp|Q6NUT3|MFS12_HUMAN	Major facilitator superfamily domain-containing protein 12 OS=Homo sapiens OX=9606 GN=MFSD12 PE=1 SV=2
gig12728_mRNA1	sp|Q9BTC8|MTA3_HUMAN	Metastasis-associated protein MTA3 OS=Homo sapiens OX=9606 GN=MTA3 PE=1 SV=2
gig12729_mRNA1	sp|Q14919|NC2A_HUMAN	Dr1-associated corepressor OS=Homo sapiens OX=9606 GN=DRAP1 PE=1 SV=3
gig1273_mRNA1	sp|P30085|KCY_HUMAN	UMP-CMP kinase OS=Homo sapiens OX=9606 GN=CMPK1 PE=1 SV=3
gig12730_mRNA1	sp|Q17RW2|COOA1_HUMAN	Collagen alpha-1(XXIV) chain OS=Homo sapiens OX=9606 GN=COL24A1 PE=1 SV=2
gig12732_mRNA1	sp|O43257|ZNHI1_HUMAN	Zinc finger HIT domain-containing protein 1 OS=Homo sapiens OX=9606 GN=ZNHIT1 PE=1 SV=1
gig12733_mRNA1	sp|Q13451|FKBP5_HUMAN	Peptidyl-prolyl cis-trans isomerase FKBP5 OS=Homo sapiens OX=9606 GN=FKBP5 PE=1 SV=2
gig12734_mRNA1	sp|Q9NP81|SYSM_HUMAN	Serine--tRNA ligase, mitochondrial OS=Homo sapiens OX=9606 GN=SARS2 PE=1 SV=1
gig12735_mRNA1	sp|Q6P3X3|TTC27_HUMAN	Tetratricopeptide repeat protein 27 OS=Homo sapiens OX=9606 GN=TTC27 PE=1 SV=1
gig12736_mRNA1	sp|Q16832|DDR2_HUMAN	Discoidin domain-containing receptor 2 OS=Homo sapiens OX=9606 GN=DDR2 PE=1 SV=2
gig12737_mRNA2	sp|Q9P2J5|SYLC_HUMAN	Leucine--tRNA ligase, cytoplasmic OS=Homo sapiens OX=9606 GN=LARS1 PE=1 SV=2
gig12739_mRNA2	sp|P62330|ARF6_HUMAN	ADP-ribosylation factor 6 OS=Homo sapiens OX=9606 GN=ARF6 PE=1 SV=2
gig12740_mRNA3	sp|P62068|UBP46_HUMAN	Ubiquitin carboxyl-terminal hydrolase 46 OS=Homo sapiens OX=9606 GN=USP46 PE=1 SV=1
gig12741_mRNA1	sp|Q8IYR2|SMYD4_HUMAN	SET and MYND domain-containing protein 4 OS=Homo sapiens OX=9606 GN=SMYD4 PE=2 SV=3
gig12742_mRNA1	sp|A8MV24|CQ098_HUMAN	Uncharacterized protein C17orf98 OS=Homo sapiens OX=9606 GN=C17orf98 PE=4 SV=1
gig12743_mRNA2	sp|Q9NRP4|SDHF3_HUMAN	Succinate dehydrogenase assembly factor 3, mitochondrial OS=Homo sapiens OX=9606 GN=SDHAF3 PE=1 SV=1
gig12744_mRNA1	sp|Q495M3|S36A2_HUMAN	Proton-coupled amino acid transporter 2 OS=Homo sapiens OX=9606 GN=SLC36A2 PE=1 SV=1
gig12746_mRNA2	sp|Q8NB14|UBP38_HUMAN	Ubiquitin carboxyl-terminal hydrolase 38 OS=Homo sapiens OX=9606 GN=USP38 PE=1 SV=2
gig12747_mRNA1	sp|Q9P2N4|ATS9_HUMAN	A disintegrin and metalloproteinase with thrombospondin motifs 9 OS=Homo sapiens OX=9606 GN=ADAMTS9 PE=1 SV=4
gig1275_mRNA1	sp|O60341|KDM1A_HUMAN	Lysine-specific histone demethylase 1A OS=Homo sapiens OX=9606 GN=KDM1A PE=1 SV=2
gig12750_mRNA1	sp|O14657|TOR1B_HUMAN	Torsin-1B OS=Homo sapiens OX=9606 GN=TOR1B PE=1 SV=2
gig12751_mRNA1	sp|Q63HM1|KFA_HUMAN	Kynurenine formamidase OS=Homo sapiens OX=9606 GN=AFMID PE=1 SV=2
gig12752_mRNA1	sp|Q63HM1|KFA_HUMAN	Kynurenine formamidase OS=Homo sapiens OX=9606 GN=AFMID PE=1 SV=2
gig12753_mRNA2	sp|Q6NW29|RWDD4_HUMAN	RWD domain-containing protein 4 OS=Homo sapiens OX=9606 GN=RWDD4 PE=1 SV=3
gig12755_mRNA1	sp|Q9ULH0|KDIS_HUMAN	Kinase D-interacting substrate of 220 kDa OS=Homo sapiens OX=9606 GN=KIDINS220 PE=1 SV=3
gig12757_mRNA2	sp|Q9H8M7|MINY3_HUMAN	Ubiquitin carboxyl-terminal hydrolase MINDY-3 OS=Homo sapiens OX=9606 GN=MINDY3 PE=1 SV=1
gig12758_mRNA1	sp|Q8TB37|NUBPL_HUMAN	Iron-sulfur protein NUBPL OS=Homo sapiens OX=9606 GN=NUBPL PE=1 SV=3
gig1276_mRNA1	sp|Q8IUR0|TPPC5_HUMAN	Trafficking protein particle complex subunit 5 OS=Homo sapiens OX=9606 GN=TRAPPC5 PE=1 SV=1
gig12760_mRNA2	sp|Q0P651|ABD18_HUMAN	Protein ABHD18 OS=Homo sapiens OX=9606 GN=ABHD18 PE=2 SV=1
gig12761_mRNA1	sp|O60701|UGDH_HUMAN	UDP-glucose 6-dehydrogenase OS=Homo sapiens OX=9606 GN=UGDH PE=1 SV=1
gig12762_mRNA1	sp|Q05086|UBE3A_HUMAN	Ubiquitin-protein ligase E3A OS=Homo sapiens OX=9606 GN=UBE3A PE=1 SV=4
gig12765_mRNA1	sp|P29375|KDM5A_HUMAN	Lysine-specific demethylase 5A OS=Homo sapiens OX=9606 GN=KDM5A PE=1 SV=3
gig12766_mRNA1	sp|Q9BV35|SCMC3_HUMAN	Calcium-binding mitochondrial carrier protein SCaMC-3 OS=Homo sapiens OX=9606 GN=SLC25A23 PE=1 SV=2
gig12767_mRNA1	sp|P83876|TXN4A_HUMAN	Thioredoxin-like protein 4A OS=Homo sapiens OX=9606 GN=TXNL4A PE=1 SV=1
gig12768_mRNA1	sp|Q6PI26|SHQ1_HUMAN	Protein SHQ1 homolog OS=Homo sapiens OX=9606 GN=SHQ1 PE=1 SV=2
gig12769_mRNA1	sp|Q12933|TRAF2_HUMAN	TNF receptor-associated factor 2 OS=Homo sapiens OX=9606 GN=TRAF2 PE=1 SV=2
gig1277_mRNA1	sp|Q12824|SNF5_HUMAN	SWI/SNF-related matrix-associated actin-dependent regulator of chromatin subfamily B member 1 OS=Homo sapiens OX=9606 GN=SMARCB1 PE=1 SV=2
gig12771_mRNA3	sp|P27694|RFA1_HUMAN	Replication protein A 70 kDa DNA-binding subunit OS=Homo sapiens OX=9606 GN=RPA1 PE=1 SV=2
gig12772_mRNA1	sp|Q8WTR2|DUS19_HUMAN	Dual specificity protein phosphatase 19 OS=Homo sapiens OX=9606 GN=DUSP19 PE=1 SV=1
gig12773_mRNA1	sp|P13866|SC5A1_HUMAN	Sodium/glucose cotransporter 1 OS=Homo sapiens OX=9606 GN=SLC5A1 PE=1 SV=1
gig12774_mRNA2	sp|Q16281|CNGA3_HUMAN	Cyclic nucleotide-gated cation channel alpha-3 OS=Homo sapiens OX=9606 GN=CNGA3 PE=1 SV=2
gig12775_mRNA1	sp|A1L157|TSN11_HUMAN	Tetraspanin-11 OS=Homo sapiens OX=9606 GN=TSPAN11 PE=2 SV=2
gig12776_mRNA2	sp|O75528|TADA3_HUMAN	Transcriptional adapter 3 OS=Homo sapiens OX=9606 GN=TADA3 PE=1 SV=1
gig12777_mRNA1	sp|P21283|VATC1_HUMAN	V-type proton ATPase subunit C 1 OS=Homo sapiens OX=9606 GN=ATP6V1C1 PE=1 SV=4
gig12778_mRNA1	sp|O14807|RASM_HUMAN	Ras-related protein M-Ras OS=Homo sapiens OX=9606 GN=MRAS PE=1 SV=2
gig12779_mRNA1	sp|Q9H2X6|HIPK2_HUMAN	Homeodomain-interacting protein kinase 2 OS=Homo sapiens OX=9606 GN=HIPK2 PE=1 SV=2
gig1278_mRNA1	sp|P40222|TXLNA_HUMAN	Alpha-taxilin OS=Homo sapiens OX=9606 GN=TXLNA PE=1 SV=3
gig12780_mRNA1	sp|A0A1B0GTD5|TEX49_HUMAN	Testis-expressed protein 49 OS=Homo sapiens OX=9606 GN=TEX49 PE=4 SV=1
gig12781_mRNA1	sp|Q8WXX0|DYH7_HUMAN	Dynein heavy chain 7, axonemal OS=Homo sapiens OX=9606 GN=DNAH7 PE=1 SV=2
gig12783_mRNA1	sp|P08913|ADA2A_HUMAN	Alpha-2A adrenergic receptor OS=Homo sapiens OX=9606 GN=ADRA2A PE=1 SV=4
gig12784_mRNA2	sp|Q9BUP3|HTAI2_HUMAN	Oxidoreductase HTATIP2 OS=Homo sapiens OX=9606 GN=HTATIP2 PE=1 SV=2
gig12785_mRNA2	sp|Q9HCF6|TRPM3_HUMAN	Transient receptor potential cation channel subfamily M member 3 OS=Homo sapiens OX=9606 GN=TRPM3 PE=2 SV=4
gig1279_mRNA1	sp|P55196|AFAD_HUMAN	Afadin OS=Homo sapiens OX=9606 GN=AFDN PE=1 SV=3
gig12794_mRNA1	sp|Q00341|VIGLN_HUMAN	Vigilin OS=Homo sapiens OX=9606 GN=HDLBP PE=1 SV=2
gig12798_mRNA1	sp|Q3YEC7|RABL6_HUMAN	Rab-like protein 6 OS=Homo sapiens OX=9606 GN=RABL6 PE=1 SV=2
gig128_mRNA1	sp|Q6IAA8|LTOR1_HUMAN	Ragulator complex protein LAMTOR1 OS=Homo sapiens OX=9606 GN=LAMTOR1 PE=1 SV=2
gig12800_mRNA1	sp|Q5VWQ8|DAB2P_HUMAN	Disabled homolog 2-interacting protein OS=Homo sapiens OX=9606 GN=DAB2IP PE=1 SV=2
gig12802_mRNA3	sp|Q8IYY4|DZI1L_HUMAN	Zinc finger protein DZIP1L OS=Homo sapiens OX=9606 GN=DZIP1L PE=1 SV=2
gig12804_mRNA2	sp|P63172|DYLT1_HUMAN	Dynein light chain Tctex-type 1 OS=Homo sapiens OX=9606 GN=DYNLT1 PE=1 SV=1
gig12805_mRNA1	sp|Q9NSD5|S6A13_HUMAN	Sodium- and chloride-dependent GABA transporter 2 OS=Homo sapiens OX=9606 GN=SLC6A13 PE=1 SV=3
gig12806_mRNA1	sp|Q96NR8|RDH12_HUMAN	Retinol dehydrogenase 12 OS=Homo sapiens OX=9606 GN=RDH12 PE=1 SV=3
gig12807_mRNA1	sp|Q96NR8|RDH12_HUMAN	Retinol dehydrogenase 12 OS=Homo sapiens OX=9606 GN=RDH12 PE=1 SV=3
gig12808_mRNA5	sp|Q8NBN7|RDH13_HUMAN	Retinol dehydrogenase 13 OS=Homo sapiens OX=9606 GN=RDH13 PE=1 SV=2
gig12809_mRNA1	sp|Q96NR8|RDH12_HUMAN	Retinol dehydrogenase 12 OS=Homo sapiens OX=9606 GN=RDH12 PE=1 SV=3
gig12812_mRNA1	sp|Q96NR8|RDH12_HUMAN	Retinol dehydrogenase 12 OS=Homo sapiens OX=9606 GN=RDH12 PE=1 SV=3
gig12815_mRNA1	sp|Q4LDE5|SVEP1_HUMAN	Sushi, von Willebrand factor type A, EGF and pentraxin domain-containing protein 1 OS=Homo sapiens OX=9606 GN=SVEP1 PE=1 SV=3
gig12817_mRNA1	sp|O94806|KPCD3_HUMAN	Serine/threonine-protein kinase D3 OS=Homo sapiens OX=9606 GN=PRKD3 PE=1 SV=1
gig12818_mRNA1	sp|Q15139|KPCD1_HUMAN	Serine/threonine-protein kinase D1 OS=Homo sapiens OX=9606 GN=PRKD1 PE=1 SV=2
gig12819_mRNA1	sp|Q9BUJ2|HNRL1_HUMAN	Heterogeneous nuclear ribonucleoprotein U-like protein 1 OS=Homo sapiens OX=9606 GN=HNRNPUL1 PE=1 SV=2
gig1282_mRNA1	sp|Q8N543|OGFD1_HUMAN	Prolyl 3-hydroxylase OGFOD1 OS=Homo sapiens OX=9606 GN=OGFOD1 PE=1 SV=1
gig12820_mRNA1	sp|Q9NSD9|SYFB_HUMAN	Phenylalanine--tRNA ligase beta subunit OS=Homo sapiens OX=9606 GN=FARSB PE=1 SV=3
gig12821_mRNA1	sp|Q9H6W3|RIOX1_HUMAN	Ribosomal oxygenase 1 OS=Homo sapiens OX=9606 GN=RIOX1 PE=1 SV=2
gig1283_mRNA1	sp|Q8N543|OGFD1_HUMAN	Prolyl 3-hydroxylase OGFOD1 OS=Homo sapiens OX=9606 GN=OGFOD1 PE=1 SV=1
gig12830_mRNA1	sp|Q5VTD9|GFI1B_HUMAN	Zinc finger protein Gfi-1b OS=Homo sapiens OX=9606 GN=GFI1B PE=1 SV=1
gig12832_mRNA1	sp|Q8WY41|NANO1_HUMAN	Nanos homolog 1 OS=Homo sapiens OX=9606 GN=NANOS1 PE=1 SV=2
gig12833_mRNA1	sp|Q8WY41|NANO1_HUMAN	Nanos homolog 1 OS=Homo sapiens OX=9606 GN=NANOS1 PE=1 SV=2
gig12834_mRNA2	sp|Q9UBN4|TRPC4_HUMAN	Short transient receptor potential channel 4 OS=Homo sapiens OX=9606 GN=TRPC4 PE=1 SV=1
gig12836_mRNA1	sp|Q8N4M1|CTL3_HUMAN	Choline transporter-like protein 3 OS=Homo sapiens OX=9606 GN=SLC44A3 PE=1 SV=4
gig12839_mRNA2	sp|A6NDR6|ME3L1_HUMAN	Putative homeobox protein Meis3-like 1 OS=Homo sapiens OX=9606 GN=MEIS3P1 PE=5 SV=2
gig12841_mRNA1	sp|Q8IZ07|AN13A_HUMAN	Ankyrin repeat domain-containing protein 13A OS=Homo sapiens OX=9606 GN=ANKRD13A PE=1 SV=3
gig12842_mRNA1	sp|P51168|SCNNB_HUMAN	Amiloride-sensitive sodium channel subunit beta OS=Homo sapiens OX=9606 GN=SCNN1B PE=1 SV=2
gig12845_mRNA1	sp|P03915|NU5M_HUMAN	NADH-ubiquinone oxidoreductase chain 5 OS=Homo sapiens OX=9606 GN=MT-ND5 PE=1 SV=2
gig1286_mRNA2	sp|O43897|TLL1_HUMAN	Tolloid-like protein 1 OS=Homo sapiens OX=9606 GN=TLL1 PE=1 SV=1
gig1287_mRNA1	sp|Q9UGN5|PARP2_HUMAN	Poly [ADP-ribose] polymerase 2 OS=Homo sapiens OX=9606 GN=PARP2 PE=1 SV=2
gig1288_mRNA1	sp|Q15784|NDF2_HUMAN	Neurogenic differentiation factor 2 OS=Homo sapiens OX=9606 GN=NEUROD2 PE=1 SV=2
gig129_mRNA2	sp|Q13185|CBX3_HUMAN	Chromobox protein homolog 3 OS=Homo sapiens OX=9606 GN=CBX3 PE=1 SV=4
gig1290_mRNA1	sp|Q8N6T3|ARFG1_HUMAN	ADP-ribosylation factor GTPase-activating protein 1 OS=Homo sapiens OX=9606 GN=ARFGAP1 PE=1 SV=2
gig1292_mRNA1	sp|O60303|KATIP_HUMAN	Katanin-interacting protein OS=Homo sapiens OX=9606 GN=KATNIP PE=1 SV=4
gig1293_mRNA1	sp|Q6NX45|ZN774_HUMAN	Zinc finger protein 774 OS=Homo sapiens OX=9606 GN=ZNF774 PE=1 SV=2
gig1295_mRNA1	sp|Q9NRY4|RHG35_HUMAN	Rho GTPase-activating protein 35 OS=Homo sapiens OX=9606 GN=ARHGAP35 PE=1 SV=3
gig1296_mRNA1	sp|Q96KR4|LMLN_HUMAN	Leishmanolysin-like peptidase OS=Homo sapiens OX=9606 GN=LMLN PE=2 SV=2
gig1297_mRNA2	sp|Q9BUH8|BEGIN_HUMAN	Brain-enriched guanylate kinase-associated protein OS=Homo sapiens OX=9606 GN=BEGAIN PE=1 SV=1
gig1298_mRNA1	sp|O14815|CAN9_HUMAN	Calpain-9 OS=Homo sapiens OX=9606 GN=CAPN9 PE=1 SV=1
gig1299_mRNA1	sp|P08697|A2AP_HUMAN	Alpha-2-antiplasmin OS=Homo sapiens OX=9606 GN=SERPINF2 PE=1 SV=3
gig130_mRNA1	sp|Q16515|ASIC2_HUMAN	Acid-sensing ion channel 2 OS=Homo sapiens OX=9606 GN=ASIC2 PE=1 SV=1
gig1300_mRNA1	sp|P50453|SPB9_HUMAN	Serpin B9 OS=Homo sapiens OX=9606 GN=SERPINB9 PE=1 SV=1
gig1301_mRNA2	sp|Q9P2U8|VGLU2_HUMAN	Vesicular glutamate transporter 2 OS=Homo sapiens OX=9606 GN=SLC17A6 PE=2 SV=1
gig1302_mRNA1	sp|A2RRH5|WDR27_HUMAN	WD repeat-containing protein 27 OS=Homo sapiens OX=9606 GN=WDR27 PE=1 SV=3
gig1303_mRNA2	sp|Q9NY93|DDX56_HUMAN	Probable ATP-dependent RNA helicase DDX56 OS=Homo sapiens OX=9606 GN=DDX56 PE=1 SV=1
gig1304_mRNA1	sp|Q5JVF3|PCID2_HUMAN	PCI domain-containing protein 2 OS=Homo sapiens OX=9606 GN=PCID2 PE=1 SV=2
gig1305_mRNA1	sp|Q99571|P2RX4_HUMAN	P2X purinoceptor 4 OS=Homo sapiens OX=9606 GN=P2RX4 PE=1 SV=2
gig1307_mRNA1	sp|Q99571|P2RX4_HUMAN	P2X purinoceptor 4 OS=Homo sapiens OX=9606 GN=P2RX4 PE=1 SV=2
gig1309_mRNA1	sp|Q7KZI7|MARK2_HUMAN	Serine/threonine-protein kinase MARK2 OS=Homo sapiens OX=9606 GN=MARK2 PE=1 SV=2
gig131_mRNA1	sp|O60671|RAD1_HUMAN	Cell cycle checkpoint protein RAD1 OS=Homo sapiens OX=9606 GN=RAD1 PE=1 SV=1
gig1310_mRNA1	sp|O75603|GCM2_HUMAN	Chorion-specific transcription factor GCMb OS=Homo sapiens OX=9606 GN=GCM2 PE=1 SV=1
gig1312_mRNA1	sp|P78383|S35B1_HUMAN	Solute carrier family 35 member B1 OS=Homo sapiens OX=9606 GN=SLC35B1 PE=1 SV=1
gig1314_mRNA2	sp|O43246|CTR4_HUMAN	Cationic amino acid transporter 4 OS=Homo sapiens OX=9606 GN=SLC7A4 PE=2 SV=3
gig1315_mRNA1	sp|Q9BSY9|DESI2_HUMAN	Deubiquitinase DESI2 OS=Homo sapiens OX=9606 GN=DESI2 PE=1 SV=1
gig1316_mRNA1	sp|O00519|FAAH1_HUMAN	Fatty-acid amide hydrolase 1 OS=Homo sapiens OX=9606 GN=FAAH PE=1 SV=2
gig1317_mRNA1	sp|O00519|FAAH1_HUMAN	Fatty-acid amide hydrolase 1 OS=Homo sapiens OX=9606 GN=FAAH PE=1 SV=2
gig1318_mRNA2	sp|O00519|FAAH1_HUMAN	Fatty-acid amide hydrolase 1 OS=Homo sapiens OX=9606 GN=FAAH PE=1 SV=2
gig1319_mRNA1	sp|P53618|COPB_HUMAN	Coatomer subunit beta OS=Homo sapiens OX=9606 GN=COPB1 PE=1 SV=3
gig132_mRNA1	sp|P57088|TMM33_HUMAN	Transmembrane protein 33 OS=Homo sapiens OX=9606 GN=TMEM33 PE=1 SV=2
gig1320_mRNA3	sp|Q56P03|EAPP_HUMAN	E2F-associated phosphoprotein OS=Homo sapiens OX=9606 GN=EAPP PE=1 SV=4
gig1321_mRNA1	sp|Q9UDR5|AASS_HUMAN	Alpha-aminoadipic semialdehyde synthase, mitochondrial OS=Homo sapiens OX=9606 GN=AASS PE=1 SV=1
gig1323_mRNA1	sp|Q9UJ14|GGT7_HUMAN	Glutathione hydrolase 7 OS=Homo sapiens OX=9606 GN=GGT7 PE=1 SV=2
gig1324_mRNA1	sp|Q9UJ14|GGT7_HUMAN	Glutathione hydrolase 7 OS=Homo sapiens OX=9606 GN=GGT7 PE=1 SV=2
gig1327_mRNA1	sp|P25786|PSA1_HUMAN	Proteasome subunit alpha type-1 OS=Homo sapiens OX=9606 GN=PSMA1 PE=1 SV=1
gig1328_mRNA1	sp|Q9UKI9|PO2F3_HUMAN	POU domain, class 2, transcription factor 3 OS=Homo sapiens OX=9606 GN=POU2F3 PE=2 SV=3
gig1329_mRNA1	sp|P42345|MTOR_HUMAN	Serine/threonine-protein kinase mTOR OS=Homo sapiens OX=9606 GN=MTOR PE=1 SV=1
gig133_mRNA3	sp|O75334|LIPA2_HUMAN	Liprin-alpha-2 OS=Homo sapiens OX=9606 GN=PPFIA2 PE=1 SV=2
gig1332_mRNA1	sp|Q9NPJ6|MED4_HUMAN	Mediator of RNA polymerase II transcription subunit 4 OS=Homo sapiens OX=9606 GN=MED4 PE=1 SV=1
gig1334_mRNA1	sp|Q15643|TRIPB_HUMAN	Thyroid receptor-interacting protein 11 OS=Homo sapiens OX=9606 GN=TRIP11 PE=1 SV=3
gig1336_mRNA1	sp|Q9H9H4|VP37B_HUMAN	Vacuolar protein sorting-associated protein 37B OS=Homo sapiens OX=9606 GN=VPS37B PE=1 SV=1
gig1337_mRNA1	sp|Q8N448|LNX2_HUMAN	Ligand of Numb protein X 2 OS=Homo sapiens OX=9606 GN=LNX2 PE=1 SV=1
gig1338_mRNA1	sp|Q14457|BECN1_HUMAN	Beclin-1 OS=Homo sapiens OX=9606 GN=BECN1 PE=1 SV=2
gig1339_mRNA1	sp|Q8IWZ8|SUGP1_HUMAN	SURP and G-patch domain-containing protein 1 OS=Homo sapiens OX=9606 GN=SUGP1 PE=1 SV=2
gig1340_mRNA1	sp|Q9UNW9|NOVA2_HUMAN	RNA-binding protein Nova-2 OS=Homo sapiens OX=9606 GN=NOVA2 PE=1 SV=1
gig1342_mRNA1	sp|O94983|CMTA2_HUMAN	Calmodulin-binding transcription activator 2 OS=Homo sapiens OX=9606 GN=CAMTA2 PE=1 SV=3
gig1343_mRNA1	sp|Q9P2D3|HTR5B_HUMAN	HEAT repeat-containing protein 5B OS=Homo sapiens OX=9606 GN=HEATR5B PE=1 SV=2
gig1344_mRNA1	sp|Q9H3N1|TMX1_HUMAN	Thioredoxin-related transmembrane protein 1 OS=Homo sapiens OX=9606 GN=TMX1 PE=1 SV=1
gig1345_mRNA1	sp|Q9H4M9|EHD1_HUMAN	EH domain-containing protein 1 OS=Homo sapiens OX=9606 GN=EHD1 PE=1 SV=2
gig1346_mRNA1	sp|Q9P286|PAK5_HUMAN	Serine/threonine-protein kinase PAK 5 OS=Homo sapiens OX=9606 GN=PAK5 PE=1 SV=1
gig1347_mRNA1	sp|Q6P4R8|NFRKB_HUMAN	Nuclear factor related to kappa-B-binding protein OS=Homo sapiens OX=9606 GN=NFRKB PE=1 SV=2
gig1348_mRNA1	sp|Q03426|KIME_HUMAN	Mevalonate kinase OS=Homo sapiens OX=9606 GN=MVK PE=1 SV=1
gig1349_mRNA1	sp|Q8IVH4|MMAA_HUMAN	Methylmalonic aciduria type A protein, mitochondrial OS=Homo sapiens OX=9606 GN=MMAA PE=1 SV=1
gig135_mRNA1	sp|Q8NB25|F184A_HUMAN	Protein FAM184A OS=Homo sapiens OX=9606 GN=FAM184A PE=1 SV=3
gig1350_mRNA2	sp|Q8N5J2|MINY1_HUMAN	Ubiquitin carboxyl-terminal hydrolase MINDY-1 OS=Homo sapiens OX=9606 GN=MINDY1 PE=1 SV=2
gig1351_mRNA1	sp|Q96CD2|COAC_HUMAN	Phosphopantothenoylcysteine decarboxylase OS=Homo sapiens OX=9606 GN=PPCDC PE=1 SV=2
gig1352_mRNA1	sp|Q53FT3|HIKES_HUMAN	Protein Hikeshi OS=Homo sapiens OX=9606 GN=HIKESHI PE=1 SV=2
gig1353_mRNA1	sp|Q96CD2|COAC_HUMAN	Phosphopantothenoylcysteine decarboxylase OS=Homo sapiens OX=9606 GN=PPCDC PE=1 SV=2
[truncated: 6,022 more rows]
